# Supplementary material for: Integrated transcriptomics reveals master regulators of lung adenocarcinoma and novel repositioning of drug candidates
Source: Cancer Med. 2019 Sep 10;8(15):6717–29. doi: 10.1002/cam4.2493 (PMC6825976; doi:10.1002/cam4.2493)
Supplement: Supplementary file 5 [file CAM4-8-6717-s005.xlsx]

## Sheet: TN1_GSE23546
	Cox Proportional Hazards Results of Genes Modulated by the Master Regulators of Survival
Dataset	Regulon	Target Gene	Coefficient	Coefficient Standard Error	exp(Coefficient)	Confidence Interval (lower95) exp(Coefficient)	Confidence Interval (upper95) exp(Coefficient)	z	pvalue
TCGA_biolinks	FOXA2	RTKN2	-0.000420677	0.0424859	0.999579	0.919715	1.08638	-0.00990156	0.9921
TCGA_biolinks	FOXA2	CHIA	-0.03403	0.0329901	0.966543	0.906024	1.0311	-1.03152	0.302296
TCGA_biolinks	FOXA2	TWIST1	0.0471017	0.043676	1.04823	0.96223	1.14191	1.07843	0.28084
TCGA_biolinks	FOXA2	CPB2	-0.00748842	0.0294315	0.99254	0.936905	1.05148	-0.254436	0.799159
TCGA_biolinks	FOXA2	HHIP	0.000701491	0.0282727	1.0007	0.946758	1.05772	0.0248116	0.980205
TCGA_biolinks	FOXA2	APOH	-0.000514839	0.0352171	0.999485	0.932824	1.07091	-0.014619	0.988336
TCGA_biolinks	FOXA2	EPB41L5	-0.112958	0.106202	0.893188	0.725344	1.09987	-1.06362	0.287502
TCGA_biolinks	FOXA2	SEC14L4	-0.130944	0.042807	0.877267	0.806667	0.954045	-3.05895	0.00222114
TCGA_biolinks	FOXA2	SSTR1	-0.0282898	0.0407584	0.972107	0.897471	1.05295	-0.694084	0.48763
TCGA_biolinks	FOXA2	CFTR	-0.0450873	0.0323232	0.955914	0.897233	1.01843	-1.39489	0.163048
TCGA_biolinks	FOXA2	ITLN2	-0.0181811	0.0268794	0.981983	0.931589	1.0351	-0.676396	0.498789
TCGA_biolinks	FOXA2	C2orf54	-0.0105637	0.0516038	0.989492	0.894308	1.09481	-0.204708	0.8378
TCGA_biolinks	FOXA2	PCSK9	0.0868734	0.0387692	1.09076	1.01095	1.17687	2.24079	0.0250399
TCGA_biolinks	FOXA2	SLC46A2	-0.0751547	0.0387967	0.9276	0.85968	1.00089	-1.93714	0.0527281
TCGA_biolinks	FOXA2	MS4A15	-0.0419803	0.0268765	0.958889	0.909685	1.01075	-1.56197	0.118295
TCGA_biolinks	FOXA2	ANKRD29	-0.064749	0.0453286	0.937303	0.857622	1.02439	-1.42844	0.153167
TCGA_biolinks	FOXA2	FZD8	-0.0269756	0.0871396	0.973385	0.820562	1.15467	-0.309568	0.75689
TCGA_biolinks	FOXA2	CX3CR1	-0.0868664	0.0543661	0.9168	0.824134	1.01988	-1.5978	0.110087
TCGA_biolinks	FOXA2	PLA2G3	-0.0583542	0.0348746	0.943316	0.880992	1.01005	-1.67326	0.0942764
TCGA_biolinks	FOXA2	SEMA5A	0.0647898	0.0548456	1.06693	0.958193	1.18802	1.18131	0.237479
TCGA_biolinks	FOXA2	SCTR	-0.0399531	0.0344953	0.960835	0.89802	1.02804	-1.15822	0.246775
TCGA_biolinks	FOXA2	ST6GALNAC5	0.0202797	0.0530027	1.02049	0.919796	1.1322	0.382616	0.702005
TCGA_biolinks	FOXA2	LRRC36	-0.0415867	0.0418796	0.959266	0.883672	1.04133	-0.993007	0.320707
TCGA_biolinks	FOXA2	NR0B2	-0.0700753	0.0356135	0.932324	0.869466	0.999726	-1.96766	0.0491072
TCGA_biolinks	FOXA2	CYS1	-0.00359455	0.0530709	0.996412	0.897976	1.10564	-0.067731	0.946
TCGA_biolinks	FOXA2	ESYT3	-0.186938	0.0585972	0.829495	0.739496	0.930447	-3.19023	0.00142161
TCGA_biolinks	FOXA2	PLA2G4F	-0.0647795	0.0447716	0.937274	0.858533	1.02324	-1.44689	0.147928
TCGA_biolinks	FOXA2	TRAK1	-0.134168	0.161362	0.874444	0.637353	1.19973	-0.831469	0.405709
TCGA_biolinks	FOXA2	TMPRSS13	-0.0320034	0.0739317	0.968503	0.837858	1.11952	-0.432878	0.665104
TCGA_biolinks	FOXA2	NCKAP5	-0.0814326	0.0406875	0.921795	0.85114	0.998315	-2.00142	0.0453474
TCGA_biolinks	FOXA2	RAB11FIP1	-0.100663	0.0755118	0.904237	0.779842	1.04848	-1.33308	0.182505
TCGA_biolinks	FOXA2	HIST1H2BD	0.0279408	0.0638649	1.02833	0.907345	1.16546	0.437499	0.661749
TCGA_biolinks	FOXA2	HAS3	-0.0457383	0.0532244	0.955292	0.86066	1.06033	-0.859349	0.390148
TCGA_biolinks	FOXA2	FAM167A	-0.0746986	0.0473104	0.928023	0.84584	1.01819	-1.5789	0.114358
TCGA_biolinks	FOXA2	SLC16A11	-0.077406	0.0534364	0.925514	0.833485	1.0277	-1.44856	0.14746
TCGA_biolinks	FOXA2	SCEL	-0.0231292	0.0516587	0.977136	0.883046	1.08125	-0.44773	0.654348
TCGA_biolinks	FOXA2	LRRN3	-0.00936367	0.0451641	0.99068	0.906754	1.08237	-0.207326	0.835755
TCGA_biolinks	FOXA2	IRX2	-0.0762083	0.0349965	0.926623	0.865195	0.992412	-2.1776	0.0294358
TCGA_biolinks	FOXA2	HSD17B6	-0.0069763	0.0431734	0.993048	0.912475	1.08074	-0.161588	0.871631
TCGA_biolinks	FOXA2	WIF1	-0.0456049	0.0263636	0.955419	0.907305	1.00609	-1.72984	0.0836581
TCGA_biolinks	FOXA2	CRTAC1	-0.108349	0.0350716	0.897314	0.837706	0.961164	-3.08937	0.00200579
TCGA_biolinks	FOXA2	LGI3	-0.010439	0.0257021	0.989615	0.940998	1.04074	-0.406156	0.684628
TCGA_biolinks	FOXA2	PARD6B	0.00831265	0.101234	1.00835	0.826874	1.22965	0.0821131	0.934557
TCGA_biolinks	FOXA2	MMP28	0.0310953	0.0398213	1.03158	0.954132	1.11532	0.78087	0.434879
TCGA_biolinks	FOXA2	WNT7A	0.0766721	0.0328913	1.07969	1.01228	1.15158	2.33108	0.0197493
TCGA_biolinks	FOXA2	WWC1	0.0425275	0.116543	1.04344	0.830363	1.31121	0.364909	0.715179
TCGA_biolinks	FOXA2	ZBTB42	0.0765464	0.123634	1.07955	0.847239	1.37557	0.619135	0.535827
TCGA_biolinks	FOXA2	CGN	-0.121503	0.0842113	0.885589	0.750847	1.04451	-1.44283	0.149068
TCGA_biolinks	FOXA2	GOLT1A	-0.0345082	0.0624181	0.96608	0.854836	1.0918	-0.552856	0.580362
TCGA_biolinks	FOXA2	C16orf89	-0.127882	0.0324606	0.879957	0.825717	0.937761	-3.9396	8.16167e-05
TCGA_biolinks	FOXA2	NRGN	-0.0420759	0.0507305	0.958797	0.86805	1.05903	-0.829402	0.406877
TCGA_biolinks	FOXA2	FLRT3	0.0337304	0.0480884	1.03431	0.941274	1.13653	0.701425	0.483038
TCGA_biolinks	FOXA2	STAC	-0.00545474	0.044455	0.99456	0.911572	1.0851	-0.122702	0.902343
TCGA_biolinks	FOXA2	SULT2B1	0.103945	0.0613921	1.10954	0.983752	1.25141	1.69313	0.0904303
TCGA_biolinks	FOXA2	YIF1B	0.0274702	0.134659	1.02785	0.789421	1.33829	0.203999	0.838354
TCGA_biolinks	FOXA2	MFSD2A	-0.0896767	0.059982	0.914227	0.812825	1.02828	-1.49506	0.134899
TCGA_biolinks	FOXA2	RAP1GAP	-0.151034	0.0574229	0.859818	0.768295	0.962244	-2.63021	0.00853322
TCGA_biolinks	FOXA2	TGFB2	0.0539675	0.0575104	1.05545	0.942942	1.18138	0.938395	0.348042
TCGA_biolinks	FOXA2	PRDM16	-0.110119	0.0428115	0.895727	0.823635	0.97413	-2.57219	0.0101058
TCGA_biolinks	FOXA2	GPRIN2	-0.0194383	0.0526288	0.980749	0.884627	1.08732	-0.369347	0.711869
TCGA_biolinks	FOXA2	AMOTL2	-0.070514	0.103668	0.931915	0.76056	1.14188	-0.680188	0.496385
TCGA_biolinks	FOXA2	TACSTD2	0.0751442	0.0881086	1.07804	0.907061	1.28125	0.852859	0.393738
TCGA_biolinks	FOXA2	SFTPB	-0.114793	0.02779	0.891551	0.844289	0.941458	-4.13072	3.61627e-05
TCGA_biolinks	FOXA2	ADRB2	-0.083587	0.0512589	0.919811	0.831892	1.01702	-1.63068	0.102957
TCGA_biolinks	FOXA2	STARD10	-0.108095	0.0977306	0.897542	0.741082	1.08703	-1.10605	0.268703
TCGA_biolinks	FOXA2	EXPH5	-0.252085	0.0941754	0.777179	0.646188	0.934723	-2.67676	0.00743379
TCGA_biolinks	FOXA2	DRAM1	0.00772408	0.0800499	1.00775	0.861422	1.17894	0.0964908	0.923131
TCGA_biolinks	FOXA2	HPN	-0.0989881	0.0597809	0.905753	0.805609	1.01835	-1.65585	0.0977525
TCGA_biolinks	FOXA2	ATP2A2	0.0251866	0.135865	1.02551	0.78576	1.3384	0.18538	0.852931
TCGA_biolinks	FOXA2	EFNB2	0.0649007	0.0821167	1.06705	0.908423	1.25338	0.790347	0.429325
TCGA_biolinks	FOXA2	LIPH	0.0466198	0.0683623	1.04772	0.91634	1.19794	0.681952	0.495269
TCGA_biolinks	FOXA2	C4BPA	-0.0590806	0.0312157	0.942631	0.886688	1.0021	-1.89265	0.0584041
TCGA_biolinks	FOXA2	CMTM8	-0.309056	0.146799	0.73414	0.550583	0.978891	-2.1053	0.0352653
TCGA_biolinks	FOXA2	C1orf116	-0.0772154	0.0513001	0.92569	0.837142	1.02361	-1.50517	0.132281
TCGA_biolinks	FOXA2	CRB3	-0.0269132	0.119934	0.973446	0.769527	1.2314	-0.224401	0.822445
TCGA_biolinks	FOXA2	CTNNBIP1	0.0251193	0.138462	1.02544	0.781717	1.34514	0.181416	0.856041
TCGA_biolinks	FOXA2	PLLP	-0.0232166	0.0722199	0.977051	0.848093	1.12562	-0.321471	0.747854
TCGA_biolinks	FOXA2	KIAA1324L	-0.0426187	0.0614389	0.958277	0.84956	1.08091	-0.693676	0.487885
TCGA_biolinks	FOXA2	SEMA3B	-0.0436261	0.0550604	0.957312	0.859381	1.0664	-0.792331	0.428168
TCGA_biolinks	FOXA2	PRSS8	-0.106156	0.0924829	0.899284	0.750197	1.078	-1.14785	0.251031
TCGA_biolinks	FOXA2	EVPL	-0.0535694	0.0740648	0.94784	0.819768	1.09592	-0.723278	0.469509
TCGA_biolinks	FOXA2	SUSD2	-0.0633197	0.0390675	0.938643	0.869453	1.01334	-1.62078	0.105066
TCGA_biolinks	FOXA2	ELAVL1	0.217416	0.266507	1.24286	0.737176	2.09543	0.815798	0.414616
TCGA_biolinks	FOXA2	SFTA3	-0.143186	0.0332993	0.866592	0.81184	0.925038	-4.29998	1.70813e-05
TCGA_biolinks	FOXA2	AP1M2	-0.16892	0.119303	0.844577	0.668479	1.06706	-1.41588	0.156809
TCGA_biolinks	FOXA2	INPP5K	-0.200384	0.155899	0.818416	0.602939	1.1109	-1.28535	0.198671
TCGA_biolinks	FOXA2	CLDN4	-0.0331066	0.0929715	0.967435	0.806277	1.16081	-0.356095	0.72177
TCGA_biolinks	FOXA2	SULT1A2	-0.0979806	0.056831	0.906667	0.811097	1.0135	-1.72407	0.0846952
TCGA_biolinks	FOXA2	RILP	-0.0993855	0.10472	0.905394	0.737394	1.11167	-0.949062	0.342589
TCGA_biolinks	FOXA2	SFTPA1	-0.0349218	0.0236209	0.965681	0.921993	1.01144	-1.47843	0.139292
TCGA_biolinks	FOXA2	LAMA3	0.0957142	0.0504444	1.10044	0.99685	1.2148	1.89742	0.0577725
TCGA_biolinks	FOXA2	TMEM54	0.000118941	0.10705	1.00012	0.810831	1.2336	0.00111107	0.999113
TCGA_biolinks	FOXA2	ST7	-0.0053596	0.169145	0.994655	0.713996	1.38563	-0.0316864	0.974722
TCGA_biolinks	FOXA2	BFSP1	0.0494767	0.102362	1.05072	0.85972	1.28416	0.48335	0.628847
TCGA_biolinks	FOXA2	RASSF7	-0.0249862	0.0953402	0.975323	0.809087	1.17572	-0.262074	0.793264
TCGA_biolinks	FOXA2	RAB17	-0.121719	0.0906092	0.885397	0.74133	1.05746	-1.34334	0.179162
TCGA_biolinks	FOXA2	TMEM63B	-0.161416	0.124576	0.850938	0.66659	1.08627	-1.29573	0.195069
TCGA_biolinks	FOXA2	SCNN1B	-0.141209	0.0483062	0.868308	0.789869	0.954535	-2.9232	0.00346448
TCGA_biolinks	FOXA2	FAM189A2	-0.126828	0.0480541	0.880886	0.801707	0.967884	-2.63926	0.00830861
TCGA_biolinks	FOXA2	EPCAM	-0.118395	0.0962208	0.888345	0.735662	1.07272	-1.23045	0.218528
TCGA_biolinks	FOXA2	COBL	0.00714494	0.0548709	1.00717	0.904476	1.12153	0.130214	0.896397
TCGA_biolinks	FOXA2	VSIG2	-0.0841266	0.0362109	0.919315	0.856331	0.986932	-2.32324	0.0201661
TCGA_biolinks	FOXA2	CPAMD8	-0.0510952	0.0436247	0.950188	0.872321	1.03501	-1.17124	0.241501
TCGA_biolinks	FOXA2	C19orf33	0.146526	0.0622078	1.15781	1.02491	1.30794	2.35543	0.0185012
TCGA_biolinks	FOXA2	CEACAM6	-0.0458644	0.0448919	0.955171	0.87472	1.04302	-1.02166	0.306941
TCGA_biolinks	FOXA2	SFTA2	-0.113999	0.0414366	0.892259	0.82266	0.967747	-2.75116	0.00593851
TCGA_biolinks	FOXA2	FAM129B	0.256967	0.154892	1.293	0.954454	1.75164	1.65901	0.0971144
TCGA_biolinks	FOXA2	SH2D4A	-0.0711127	0.10998	0.931357	0.75076	1.1554	-0.646597	0.517893
TCGA_biolinks	FOXA2	TMEM125	-0.196247	0.0724236	0.821809	0.713057	0.947148	-2.70971	0.00673416
TCGA_biolinks	FOXA2	PPP1R13L	0.153263	0.105528	1.16563	0.947842	1.43346	1.45235	0.146405
TCGA_biolinks	FOXA2	PTK7	-0.223318	0.102791	0.79986	0.65391	0.978386	-2.17254	0.0298149
TCGA_biolinks	FOXA2	PDZK1IP1	-0.0935757	0.0505237	0.910669	0.824812	1.00546	-1.85211	0.0640093
TCGA_biolinks	FOXA2	LAMB3	0.0241472	0.0684575	1.02444	0.89581	1.17154	0.352733	0.724289
TCGA_biolinks	FOXA2	ITGA3	-0.0350201	0.0877456	0.965586	0.813021	1.14678	-0.399109	0.689813
TCGA_biolinks	FOXA2	FAAH	-0.289682	0.0964704	0.748502	0.619551	0.904292	-3.00281	0.00267503
TCGA_biolinks	FOXA2	AATK	-0.0294332	0.0515035	0.970996	0.877763	1.07413	-0.57148	0.567674
TCGA_biolinks	FOXA2	CCNJL	-0.0935407	0.0697982	0.910701	0.794261	1.04421	-1.34016	0.180194
TCGA_biolinks	FOXA2	N4BP1	-0.115052	0.167379	0.89132	0.642038	1.23739	-0.687372	0.491848
TCGA_biolinks	FOXA2	MLPH	-0.030846	0.068196	0.969625	0.848311	1.10829	-0.452314	0.651043
TCGA_biolinks	FOXA2	NAPSA	-0.125076	0.0334996	0.88243	0.826352	0.942313	-3.73367	0.000188712
TCGA_biolinks	FOXA2	ST6GALNAC6	-0.250784	0.117923	0.778191	0.617604	0.980533	-2.12668	0.033447
TCGA_biolinks	FOXA2	HYAL1	-0.00555786	0.0490159	0.994458	0.903366	1.09473	-0.113389	0.909722
TCGA_biolinks	FOXA2	LAMP3	-0.00717526	0.047211	0.99285	0.905102	1.08911	-0.151983	0.879201
TCGA_biolinks	FOXA2	NINJ2	-0.18564	0.0719222	0.830572	0.721368	0.956308	-2.58113	0.00984784
TCGA_biolinks	FOXA2	TBC1D2	-0.0536522	0.0962896	0.947762	0.784761	1.14462	-0.557196	0.577393
TCGA_biolinks	FOXA2	MALL	-0.161985	0.0612321	0.850454	0.754275	0.958896	-2.64543	0.00815873
TCGA_biolinks	FOXA2	FKBP1B	-0.0301674	0.0803231	0.970283	0.828948	1.13572	-0.375576	0.707232
TCGA_biolinks	FOXA2	EFNA1	-0.0501654	0.0986016	0.951072	0.783941	1.15383	-0.508769	0.610914
TCGA_biolinks	FOXA2	UNC13B	-0.187249	0.0850347	0.829238	0.701936	0.979627	-2.20203	0.0276635
TCGA_biolinks	FOXA2	SFTPD	-0.0798727	0.0323785	0.923234	0.866465	0.983722	-2.46685	0.0136309
TCGA_biolinks	FOXA2	NFATC3	-0.163237	0.126185	0.84939	0.663282	1.08772	-1.29363	0.195792
TCGA_biolinks	FOXA2	NKX2.1	-0.1597	0.0330236	0.8524	0.798976	0.909396	-4.83593	1.32522e-06
TCGA_biolinks	FOXA2	WWC3	-0.136189	0.0990557	0.872678	0.718683	1.05967	-1.37487	0.169172
TCGA_biolinks	FOXA2	WFS1	0.0304672	0.0964254	1.03094	0.853403	1.2454	0.315967	0.752028
TCGA_biolinks	FOXA2	JUP	-0.038802	0.105796	0.961941	0.781799	1.18359	-0.366764	0.713795
TCGA_biolinks	FOXA2	CCND3	0.0923063	0.106543	1.0967	0.890018	1.35138	0.866376	0.386284
TCGA_biolinks	FOXA2	PPL	-0.0157111	0.0894905	0.984412	0.826042	1.17314	-0.175561	0.860638
TCGA_biolinks	FOXA2	CGNL1	-0.177218	0.0669051	0.837597	0.734659	0.95496	-2.6488	0.00807793
TCGA_biolinks	FOXA2	SELENBP1	-0.144204	0.0562888	0.865711	0.775282	0.966687	-2.56187	0.0104111
TCGA_biolinks	FOXA2	MRPL14	0.026729	0.123244	1.02709	0.806683	1.30772	0.216879	0.828303
TCGA_biolinks	FOXA2	CD55	-0.0738059	0.0826056	0.928852	0.79001	1.0921	-0.893474	0.371603
TCGA_biolinks	FOXA2	CTSH	-0.152143	0.072241	0.858866	0.745476	0.989502	-2.10604	0.0352005
TCGA_biolinks	FOXA2	LPCAT1	-0.182764	0.0770998	0.832964	0.716142	0.968844	-2.37049	0.0177645
TCGA_biolinks	FOXA2	FOXA2	-0.0128504	0.0355765	0.987232	0.920739	1.05853	-0.361205	0.717947
TCGA_biolinks	UHRF1	ASPM	0.0874538	0.0491997	1.09139	0.991064	1.20188	1.77753	0.0754814
TCGA_biolinks	UHRF1	GINS2	0.0944713	0.0629711	1.09908	0.971465	1.24345	1.50023	0.133554
TCGA_biolinks	UHRF1	MAGEA12	0.0492447	0.0278557	1.05048	0.994663	1.10942	1.76785	0.0770861
TCGA_biolinks	UHRF1	CENPF	0.0772216	0.0519787	1.08028	0.975647	1.19614	1.48564	0.137375
TCGA_biolinks	UHRF1	KIF14	0.0974422	0.0504201	1.10235	0.998621	1.21685	1.9326	0.053285
TCGA_biolinks	UHRF1	SHCBP1	0.168308	0.0664714	1.1833	1.03876	1.34796	2.53203	0.0113403
TCGA_biolinks	UHRF1	DLGAP5	0.125462	0.0522621	1.13367	1.0233	1.25595	2.40063	0.016367
TCGA_biolinks	UHRF1	ANLN	0.11372	0.0505414	1.12044	1.01477	1.23711	2.25003	0.0244472
TCGA_biolinks	UHRF1	CDCA2	0.103075	0.0556402	1.10858	0.994041	1.23631	1.85254	0.0639489
TCGA_biolinks	UHRF1	CDK1	0.166763	0.0640931	1.18147	1.042	1.33962	2.60188	0.00927134
TCGA_biolinks	UHRF1	BUB1	0.112933	0.060448	1.11956	0.994472	1.26037	1.86826	0.061726
TCGA_biolinks	UHRF1	TPX2	0.115345	0.0505594	1.12226	1.01638	1.23917	2.28137	0.0225264
TCGA_biolinks	UHRF1	BIRC5	0.0955729	0.0496054	1.10029	0.99835	1.21264	1.92666	0.0540214
TCGA_biolinks	UHRF1	MKI67	0.0862115	0.0526785	1.09004	0.983108	1.2086	1.63656	0.101723
TCGA_biolinks	UHRF1	BUB1B	0.0716906	0.0539831	1.07432	0.966461	1.19422	1.32802	0.184172
TCGA_biolinks	UHRF1	HIST1H2AJ	0.00375695	0.0464739	1.00376	0.916374	1.09949	0.08084	0.935569
TCGA_biolinks	UHRF1	KIF4A	0.0954308	0.0497164	1.10013	0.99799	1.21273	1.9195	0.0549208
TCGA_biolinks	UHRF1	TTK	0.0868496	0.0544146	1.09073	0.980394	1.21349	1.59607	0.110473
TCGA_biolinks	UHRF1	MCM10	0.0844622	0.0501107	1.08813	0.986341	1.20043	1.68551	0.0918898
TCGA_biolinks	UHRF1	KIF18B	0.0588413	0.0470492	1.06061	0.967177	1.16306	1.25063	0.211068
TCGA_biolinks	UHRF1	RRM2	0.115916	0.0545387	1.1229	1.00906	1.24958	2.1254	0.0335536
TCGA_biolinks	UHRF1	GPR37	0.0987387	0.0449755	1.10378	1.01064	1.20549	2.19539	0.0281357
TCGA_biolinks	UHRF1	TUBB3	0.0321851	0.0399369	1.03271	0.954956	1.11679	0.805898	0.420301
TCGA_biolinks	UHRF1	GTSE1	0.0831653	0.0539528	1.08672	0.977673	1.20793	1.54144	0.123209
TCGA_biolinks	UHRF1	CKAP2L	0.116801	0.0552128	1.1239	1.00862	1.25234	2.11547	0.0343896
TCGA_biolinks	UHRF1	CCNB2	0.118374	0.0605995	1.12567	0.999601	1.26763	1.95339	0.0507739
TCGA_biolinks	UHRF1	CDCA3	0.107796	0.0589621	1.11382	0.992262	1.25027	1.82822	0.0675166
TCGA_biolinks	UHRF1	KIF20A	0.11384	0.0602989	1.12057	0.995665	1.26115	1.88792	0.0590363
TCGA_biolinks	UHRF1	CDT1	0.119123	0.0603678	1.12651	1.0008	1.268	1.97329	0.0484627
TCGA_biolinks	UHRF1	KIF15	0.0774799	0.0606791	1.08056	0.959398	1.21702	1.27688	0.201645
TCGA_biolinks	UHRF1	GPD1	-0.0414377	0.0388522	0.959409	0.889063	1.03532	-1.06655	0.286176
TCGA_biolinks	UHRF1	HJURP	0.0976158	0.0489318	1.10254	1.00171	1.21351	1.99494	0.0460498
TCGA_biolinks	UHRF1	CEP55	0.108697	0.0544214	1.11482	1.00203	1.24031	1.99732	0.0457907
TCGA_biolinks	UHRF1	EXO1	0.1157	0.0521093	1.12266	1.01366	1.24338	2.22033	0.0263965
TCGA_biolinks	UHRF1	CENPA	0.0970589	0.0491176	1.10193	1.00079	1.21328	1.97605	0.0481489
TCGA_biolinks	UHRF1	NEIL3	0.0739836	0.0438421	1.07679	0.988126	1.17341	1.6875	0.0915072
TCGA_biolinks	UHRF1	SPC25	0.194953	0.0657031	1.21525	1.06842	1.38227	2.96719	0.00300534
TCGA_biolinks	UHRF1	SKA1	0.10799	0.0545187	1.11404	1.00114	1.23967	1.98079	0.0476151
TCGA_biolinks	UHRF1	UBE2C	0.093627	0.0466244	1.09815	1.00225	1.20323	2.00811	0.0446315
TCGA_biolinks	UHRF1	KIF11	0.118262	0.0633212	1.12554	0.994171	1.27426	1.86765	0.0618112
TCGA_biolinks	UHRF1	ASF1B	0.123415	0.0668269	1.13135	0.992466	1.28968	1.84679	0.0647774
TCGA_biolinks	UHRF1	CCNA2	0.153516	0.0606297	1.16593	1.03529	1.31304	2.53203	0.0113405
TCGA_biolinks	UHRF1	CDC20	0.0964514	0.0493253	1.10126	0.999776	1.21304	1.95541	0.0505342
TCGA_biolinks	UHRF1	CDC25A	0.136912	0.0643882	1.14673	1.01077	1.30097	2.12635	0.0334744
TCGA_biolinks	UHRF1	MS4A15	-0.0419803	0.0268765	0.958889	0.909685	1.01075	-1.56197	0.118295
TCGA_biolinks	UHRF1	NUSAP1	0.105585	0.0642856	1.11136	0.979795	1.26059	1.64244	0.1005
TCGA_biolinks	UHRF1	CDCA5	0.106883	0.0569659	1.1128	0.995243	1.24425	1.87625	0.0606205
TCGA_biolinks	UHRF1	CYS1	-0.00359455	0.0530709	0.996412	0.897976	1.10564	-0.067731	0.946
TCGA_biolinks	UHRF1	TMEM8B	-0.249363	0.106476	0.779297	0.632514	0.960143	-2.34195	0.0191833
TCGA_biolinks	UHRF1	FAM111B	0.0869382	0.057771	1.09083	0.974052	1.22161	1.50488	0.132356
TCGA_biolinks	UHRF1	NDC80	0.123058	0.0565135	1.13095	1.01237	1.26342	2.17749	0.0294442
TCGA_biolinks	UHRF1	SLC16A11	-0.077406	0.0534364	0.925514	0.833485	1.0277	-1.44856	0.14746
TCGA_biolinks	UHRF1	RAD51	0.154787	0.0697712	1.16741	1.0182	1.33848	2.2185	0.0265206
TCGA_biolinks	UHRF1	DSTN	0.0472753	0.15214	1.04841	0.77809	1.41265	0.310736	0.756001
TCGA_biolinks	UHRF1	PRC1	0.144641	0.0677724	1.15562	1.01188	1.31979	2.13422	0.0328252
TCGA_biolinks	UHRF1	KCMF1	0.408231	0.220401	1.50415	0.976533	2.31685	1.85222	0.0639939
TCGA_biolinks	UHRF1	CGN	-0.121503	0.0842113	0.885589	0.750847	1.04451	-1.44283	0.149068
TCGA_biolinks	UHRF1	SPATA2L	0.0840011	0.125213	1.08763	0.850941	1.39015	0.670864	0.502307
TCGA_biolinks	UHRF1	SLC25A4	-0.212844	0.131437	0.808282	0.624717	1.04579	-1.61936	0.105371
TCGA_biolinks	UHRF1	TMOD1	-0.0817361	0.0660974	0.921515	0.809544	1.04897	-1.2366	0.216235
TCGA_biolinks	UHRF1	ATOH8	-0.0467293	0.0408841	0.954346	0.880856	1.03397	-1.14297	0.253051
TCGA_biolinks	UHRF1	LIMS2	-0.0789766	0.0678827	0.924062	0.808945	1.05556	-1.16343	0.244656
TCGA_biolinks	UHRF1	DUSP8	-0.0482834	0.0875462	0.952864	0.802622	1.13123	-0.551519	0.581278
TCGA_biolinks	UHRF1	PRDM16	-0.110119	0.0428115	0.895727	0.823635	0.97413	-2.57219	0.0101058
TCGA_biolinks	UHRF1	CENPH	0.216293	0.0936	1.24147	1.03339	1.49145	2.31082	0.0208427
TCGA_biolinks	UHRF1	ADRB2	-0.083587	0.0512589	0.919811	0.831892	1.01702	-1.63068	0.102957
TCGA_biolinks	UHRF1	ARHGEF4	0.0365852	0.0541515	1.03726	0.932814	1.15341	0.675609	0.499289
TCGA_biolinks	UHRF1	TK1	0.139759	0.0638418	1.15	1.01474	1.30328	2.18914	0.0285866
TCGA_biolinks	UHRF1	EFNB2	0.0649007	0.0821167	1.06705	0.908423	1.25338	0.790347	0.429325
TCGA_biolinks	UHRF1	INCA1	-0.250189	0.126685	0.778654	0.607449	0.998112	-1.97488	0.0482814
TCGA_biolinks	UHRF1	CTNNBIP1	0.0251193	0.138462	1.02544	0.781717	1.34514	0.181416	0.856041
TCGA_biolinks	UHRF1	PTTG1	0.155513	0.0709677	1.16826	1.01655	1.3426	2.19133	0.0284282
TCGA_biolinks	UHRF1	SEMA3B	-0.0436261	0.0550604	0.957312	0.859381	1.0664	-0.792331	0.428168
TCGA_biolinks	UHRF1	PPP1R13B	-0.345905	0.0991383	0.70758	0.582624	0.859334	-3.48912	0.000484619
TCGA_biolinks	UHRF1	MCM2	0.120542	0.0742657	1.12811	0.975294	1.30487	1.62312	0.104565
TCGA_biolinks	UHRF1	ELAVL1	0.217416	0.266507	1.24286	0.737176	2.09543	0.815798	0.414616
TCGA_biolinks	UHRF1	HDAC5	-0.331178	0.138914	0.718077	0.546924	0.94279	-2.38405	0.0171232
TCGA_biolinks	UHRF1	EIF4B	-0.0776797	0.181032	0.925261	0.648888	1.31935	-0.429094	0.667855
TCGA_biolinks	UHRF1	NPR1	0.0311034	0.0579033	1.03159	0.920917	1.15557	0.537161	0.591157
TCGA_biolinks	UHRF1	SASH1	-0.113802	0.0862556	0.892434	0.753625	1.05681	-1.31936	0.187048
TCGA_biolinks	UHRF1	FAM189A2	-0.126828	0.0480541	0.880886	0.801707	0.967884	-2.63926	0.00830861
TCGA_biolinks	UHRF1	COBL	0.00714494	0.0548709	1.00717	0.904476	1.12153	0.130214	0.896397
TCGA_biolinks	UHRF1	CPAMD8	-0.0510952	0.0436247	0.950188	0.872321	1.03501	-1.17124	0.241501
TCGA_biolinks	UHRF1	PLXNA2	-0.154178	0.0760177	0.857119	0.738473	0.994827	-2.02819	0.0425411
TCGA_biolinks	UHRF1	STK24	0.115717	0.138573	1.12268	0.855661	1.47302	0.835062	0.403683
TCGA_biolinks	UHRF1	ZNF324	-0.203033	0.18299	0.816251	0.570246	1.16838	-1.10953	0.267203
TCGA_biolinks	UHRF1	ST6GALNAC6	-0.250784	0.117923	0.778191	0.617604	0.980533	-2.12668	0.033447
TCGA_biolinks	UHRF1	CKB	-0.0444907	0.0640616	0.956485	0.843623	1.08444	-0.694499	0.48737
TCGA_biolinks	UHRF1	NEDD4L	-0.119418	0.0958341	0.887437	0.735467	1.07081	-1.24609	0.212732
TCGA_biolinks	UHRF1	CRY2	-0.189256	0.104491	0.827575	0.674317	1.01566	-1.81122	0.0701072
TCGA_biolinks	UHRF1	MAN2A2	-0.252154	0.128522	0.777125	0.604078	0.999744	-1.96196	0.0497673
TCGA_biolinks	UHRF1	ANXA11	-0.217139	0.195304	0.804818	0.548851	1.18016	-1.1118	0.266224
TCGA_biolinks	UHRF1	MEPCE	0.114445	0.177636	1.12125	0.791587	1.58821	0.644266	0.519403
TCGA_biolinks	UHRF1	FBXW4	-0.141813	0.134382	0.867784	0.666846	1.12927	-1.05529	0.291291
TCGA_biolinks	UHRF1	WFS1	0.0304672	0.0964254	1.03094	0.853403	1.2454	0.315967	0.752028
TCGA_biolinks	UHRF1	STT3A	-0.013906	0.148198	0.98619	0.737589	1.31858	-0.0938343	0.925241
TCGA_biolinks	UHRF1	CDK2AP1	0.0941743	0.157808	1.09875	0.806441	1.49701	0.596764	0.550665
TCGA_biolinks	UHRF1	CSRP1	-0.035052	0.159203	0.965555	0.706746	1.31914	-0.220171	0.825738
TCGA_biolinks	UHRF1	UHRF1	0.068253	0.053397	1.07064	0.964251	1.18876	1.27822	0.201172
TCGA_biolinks	FOXM1	PBK	0.11375	0.0507809	1.12047	1.01432	1.23773	2.24003	0.0250892
TCGA_biolinks	FOXM1	HELLS	0.087437	0.0690618	1.09137	0.953209	1.24957	1.26607	0.205488
TCGA_biolinks	FOXM1	NEK2	0.0987693	0.0511445	1.10381	0.998529	1.2202	1.93118	0.0534606
TCGA_biolinks	FOXM1	SKA3	0.11629	0.0565781	1.12332	1.00541	1.25506	2.05539	0.039841
TCGA_biolinks	FOXM1	ASPM	0.0874538	0.0491997	1.09139	0.991064	1.20188	1.77753	0.0754814
TCGA_biolinks	FOXM1	GINS2	0.0944713	0.0629711	1.09908	0.971465	1.24345	1.50023	0.133554
TCGA_biolinks	FOXM1	DEPDC1	0.10184	0.0494926	1.10721	1.00485	1.21999	2.05769	0.0396204
TCGA_biolinks	FOXM1	HMMR	0.163509	0.0605649	1.17764	1.04582	1.32606	2.69972	0.00693972
TCGA_biolinks	FOXM1	CENPF	0.0772216	0.0519787	1.08028	0.975647	1.19614	1.48564	0.137375
TCGA_biolinks	FOXM1	SHCBP1	0.168308	0.0664714	1.1833	1.03876	1.34796	2.53203	0.0113403
TCGA_biolinks	FOXM1	BRIP1	0.0971567	0.0609605	1.10203	0.977924	1.24189	1.59377	0.110989
TCGA_biolinks	FOXM1	DLGAP5	0.125462	0.0522621	1.13367	1.0233	1.25595	2.40063	0.016367
TCGA_biolinks	FOXM1	ANLN	0.11372	0.0505414	1.12044	1.01477	1.23711	2.25003	0.0244472
TCGA_biolinks	FOXM1	COL1A1	-0.00401158	0.0470907	0.995996	0.908185	1.0923	-0.0851884	0.932112
TCGA_biolinks	FOXM1	CDCA8	0.078844	0.058243	1.08204	0.965306	1.21288	1.35371	0.17583
TCGA_biolinks	FOXM1	MELK	0.117963	0.0504683	1.1252	1.01923	1.24219	2.33737	0.0194202
TCGA_biolinks	FOXM1	CDCA2	0.103075	0.0556402	1.10858	0.994041	1.23631	1.85254	0.0639489
TCGA_biolinks	FOXM1	BUB1	0.112933	0.060448	1.11956	0.994472	1.26037	1.86826	0.061726
TCGA_biolinks	FOXM1	MND1	0.130382	0.0636384	1.13926	1.00567	1.29061	2.0488	0.0404815
TCGA_biolinks	FOXM1	CD72	-0.058343	0.0857367	0.943326	0.797412	1.11594	-0.680491	0.496194
TCGA_biolinks	FOXM1	TPX2	0.115345	0.0505594	1.12226	1.01638	1.23917	2.28137	0.0225264
TCGA_biolinks	FOXM1	BIRC5	0.0955729	0.0496054	1.10029	0.99835	1.21264	1.92666	0.0540214
TCGA_biolinks	FOXM1	MKI67	0.0862115	0.0526785	1.09004	0.983108	1.2086	1.63656	0.101723
TCGA_biolinks	FOXM1	BUB1B	0.0716906	0.0539831	1.07432	0.966461	1.19422	1.32802	0.184172
TCGA_biolinks	FOXM1	KIFC1	0.102515	0.0584074	1.10795	0.98811	1.24233	1.75517	0.0792301
TCGA_biolinks	FOXM1	PRR11	0.115274	0.064884	1.12218	0.988174	1.27436	1.77662	0.0756309
TCGA_biolinks	FOXM1	KIF4A	0.0954308	0.0497164	1.10013	0.99799	1.21273	1.9195	0.0549208
TCGA_biolinks	FOXM1	MCM10	0.0844622	0.0501107	1.08813	0.986341	1.20043	1.68551	0.0918898
TCGA_biolinks	FOXM1	KIF18B	0.0588413	0.0470492	1.06061	0.967177	1.16306	1.25063	0.211068
TCGA_biolinks	FOXM1	HIST1H3C	0.0393635	0.0459214	1.04015	0.95062	1.13811	0.857193	0.391338
TCGA_biolinks	FOXM1	GRIN2D	0.0179047	0.0483426	1.01807	0.926033	1.11925	0.370371	0.711106
TCGA_biolinks	FOXM1	CHEK1	0.164388	0.0711751	1.17867	1.0252	1.35512	2.30963	0.0209087
TCGA_biolinks	FOXM1	TROAP	0.0730169	0.0492063	1.07575	0.976847	1.18466	1.48389	0.137837
TCGA_biolinks	FOXM1	ZWINT	0.118786	0.0669216	1.12613	0.987699	1.28396	1.77501	0.0758962
TCGA_biolinks	FOXM1	CCNB2	0.118374	0.0605995	1.12567	0.999601	1.26763	1.95339	0.0507739
TCGA_biolinks	FOXM1	KIF2C	0.0989724	0.053852	1.10404	0.993446	1.22694	1.83786	0.0660831
TCGA_biolinks	FOXM1	CCNB1	0.138003	0.0629792	1.14798	1.01467	1.2988	2.19125	0.0284335
TCGA_biolinks	FOXM1	CDCA3	0.107796	0.0589621	1.11382	0.992262	1.25027	1.82822	0.0675166
TCGA_biolinks	FOXM1	KIF20A	0.11384	0.0602989	1.12057	0.995665	1.26115	1.88792	0.0590363
TCGA_biolinks	FOXM1	CDT1	0.119123	0.0603678	1.12651	1.0008	1.268	1.97329	0.0484627
TCGA_biolinks	FOXM1	KIF15	0.0774799	0.0606791	1.08056	0.959398	1.21702	1.27688	0.201645
TCGA_biolinks	FOXM1	CDC6	0.0830049	0.0538008	1.08655	0.977807	1.20738	1.54282	0.122874
TCGA_biolinks	FOXM1	IKBKE	-0.21288	0.112344	0.808253	0.648515	1.00734	-1.8949	0.0581054
TCGA_biolinks	FOXM1	CDC25C	0.113792	0.0540535	1.12052	1.00788	1.24575	2.10517	0.0352768
TCGA_biolinks	FOXM1	ESPL1	0.0881137	0.0521087	1.09211	0.98608	1.20955	1.69096	0.0908441
TCGA_biolinks	FOXM1	AURKB	0.0850252	0.050587	1.08874	0.985976	1.20222	1.68077	0.0928069
TCGA_biolinks	FOXM1	SKA1	0.10799	0.0545187	1.11404	1.00114	1.23967	1.98079	0.0476151
TCGA_biolinks	FOXM1	ERCC6L	0.113044	0.0580128	1.11968	0.999341	1.25451	1.94861	0.0513424
TCGA_biolinks	FOXM1	KIF23	0.120054	0.061705	1.12756	0.999115	1.27251	1.94562	0.0517009
TCGA_biolinks	FOXM1	UBE2C	0.093627	0.0466244	1.09815	1.00225	1.20323	2.00811	0.0446315
TCGA_biolinks	FOXM1	KIF11	0.118262	0.0633212	1.12554	0.994171	1.27426	1.86765	0.0618112
TCGA_biolinks	FOXM1	ASF1B	0.123415	0.0668269	1.13135	0.992466	1.28968	1.84679	0.0647774
TCGA_biolinks	FOXM1	UBE2T	0.103607	0.059688	1.10916	0.986709	1.24682	1.7358	0.0825988
TCGA_biolinks	FOXM1	CDC20	0.0964514	0.0493253	1.10126	0.999776	1.21304	1.95541	0.0505342
TCGA_biolinks	FOXM1	CENPI	0.0709306	0.0586972	1.07351	0.956845	1.20439	1.20842	0.226887
TCGA_biolinks	FOXM1	CDC25A	0.136912	0.0643882	1.14673	1.01077	1.30097	2.12635	0.0334744
TCGA_biolinks	FOXM1	SLC17A9	-0.136116	0.0567626	0.872741	0.780853	0.975443	-2.39799	0.0164855
TCGA_biolinks	FOXM1	NUSAP1	0.105585	0.0642856	1.11136	0.979795	1.26059	1.64244	0.1005
TCGA_biolinks	FOXM1	E2F2	0.0461577	0.059749	1.04724	0.93151	1.17735	0.772527	0.439802
TCGA_biolinks	FOXM1	CCNE1	0.0851303	0.0515407	1.08886	0.984238	1.2046	1.65171	0.0985938
TCGA_biolinks	FOXM1	CDCA5	0.106883	0.0569659	1.1128	0.995243	1.24425	1.87625	0.0606205
TCGA_biolinks	FOXM1	KIF26B	-0.0732984	0.0510815	0.929323	0.840788	1.02718	-1.43493	0.151307
TCGA_biolinks	FOXM1	XRCC2	0.0325622	0.0557095	1.0331	0.926236	1.15229	0.5845	0.558884
TCGA_biolinks	FOXM1	SLC25A35	-0.104377	0.107588	0.900886	0.72961	1.11237	-0.970152	0.331971
TCGA_biolinks	FOXM1	EME1	0.042195	0.0623296	1.0431	0.923145	1.17864	0.676967	0.498427
TCGA_biolinks	FOXM1	MEX3A	-0.0455164	0.0438281	0.955504	0.876851	1.04121	-1.03852	0.299028
TCGA_biolinks	FOXM1	RAD51	0.154787	0.0697712	1.16741	1.0182	1.33848	2.2185	0.0265206
TCGA_biolinks	FOXM1	PRC1	0.144641	0.0677724	1.15562	1.01188	1.31979	2.13422	0.0328252
TCGA_biolinks	FOXM1	ADAP2	-0.165672	0.113874	0.847324	0.677829	1.0592	-1.45487	0.145705
TCGA_biolinks	FOXM1	EPHB2	0.0827642	0.0611113	1.08629	0.963665	1.22451	1.35432	0.175634
TCGA_biolinks	FOXM1	C1orf112	0.142318	0.0979345	1.15294	0.951581	1.39691	1.45319	0.14617
TCGA_biolinks	FOXM1	SPAG5	0.0721224	0.0592827	1.07479	0.956887	1.20721	1.21658	0.223763
TCGA_biolinks	FOXM1	C1QTNF6	0.133261	0.0716645	1.14255	0.992827	1.31485	1.85951	0.0629555
TCGA_biolinks	FOXM1	DENND1C	-0.408346	0.131294	0.664749	0.513925	0.859835	-3.11017	0.00186983
TCGA_biolinks	FOXM1	E2F1	0.186155	0.073191	1.20461	1.04363	1.39042	2.54341	0.0109778
TCGA_biolinks	FOXM1	FANCI	0.134708	0.0788604	1.1442	0.98034	1.33545	1.70818	0.0876031
TCGA_biolinks	FOXM1	PAQR4	0.09179	0.0834511	1.09613	0.930744	1.29091	1.09993	0.271364
TCGA_biolinks	FOXM1	FANCG	0.222766	0.110393	1.24953	1.00642	1.55136	2.01793	0.0435983
TCGA_biolinks	FOXM1	MTA3	0.0288308	0.144603	1.02925	0.775237	1.36649	0.199379	0.841967
TCGA_biolinks	FOXM1	TRAIP	0.0396859	0.0880569	1.04048	0.875551	1.23649	0.450685	0.652216
TCGA_biolinks	FOXM1	TCF19	0.137369	0.0909279	1.14725	0.959977	1.37106	1.51075	0.130852
TCGA_biolinks	FOXM1	EFNA4	-0.0356932	0.0763695	0.964936	0.830793	1.12074	-0.467375	0.640232
TCGA_biolinks	FOXM1	TIMELESS	0.131448	0.0840532	1.14048	0.967255	1.34472	1.56387	0.117849
TCGA_biolinks	FOXM1	HAUS8	0.103183	0.143679	1.10869	0.83659	1.4693	0.718153	0.472663
TCGA_biolinks	FOXM1	MCM2	0.120542	0.0742657	1.12811	0.975294	1.30487	1.62312	0.104565
TCGA_biolinks	FOXM1	KNTC1	0.0254049	0.0736508	1.02573	0.887854	1.18502	0.344937	0.730142
TCGA_biolinks	FOXM1	NPM3	0.130593	0.0922716	1.1395	0.950986	1.36539	1.41531	0.156977
TCGA_biolinks	FOXM1	GMPPA	-0.092625	0.144524	0.911535	0.68668	1.21002	-0.640898	0.521589
TCGA_biolinks	FOXM1	R3HDM1	0.147564	0.146306	1.15901	0.870062	1.54391	1.0086	0.313168
TCGA_biolinks	FOXM1	DNMT1	-0.00809051	0.115669	0.991942	0.790732	1.24435	-0.0699457	0.944237
TCGA_biolinks	FOXM1	RNASEH2A	0.239903	0.0962695	1.27113	1.05255	1.53509	2.492	0.0127027
TCGA_biolinks	FOXM1	RFC4	0.194402	0.087164	1.21458	1.02384	1.44086	2.2303	0.0257272
TCGA_biolinks	FOXM1	LIMK1	-0.0163783	0.101503	0.983755	0.806283	1.20029	-0.161358	0.871812
TCGA_biolinks	FOXM1	NCAPD2	0.12294	0.103759	1.13082	0.922726	1.38583	1.18487	0.236071
TCGA_biolinks	FOXM1	CKAP5	0.0154448	0.124715	1.01556	0.795336	1.29678	0.123841	0.901441
TCGA_biolinks	FOXM1	MAGED1	-0.0530511	0.119258	0.948332	0.750668	1.19804	-0.444845	0.656432
TCGA_biolinks	FOXM1	FOXM1	0.100718	0.0534238	1.10597	0.996018	1.22805	1.88527	0.0593931
GSE11969	FOXA2	BDNF	1.24728	1.15036	3.48085	0.365171	33.1798	1.08425	0.278255
GSE11969	FOXA2	SH3GL2	-4.08387	3.4672	0.0168422	1.88415e-05	15.0551	-1.17786	0.238853
GSE11969	FOXA2	CHIA	-3.67539	1.56328	0.0253396	0.00118341	0.54258	-2.35108	0.0187191
GSE11969	FOXA2	TWIST1	-4.23309	2.98585	0.0145075	4.169e-05	5.04839	-1.41772	0.156274
GSE11969	FOXA2	CPB2	0.211392	0.654481	1.2354	0.34254	4.45556	0.322992	0.746701
GSE11969	FOXA2	HHIP	-0.000951365	0.739349	0.999049	0.234559	4.25522	-0.00128676	0.998973
GSE11969	FOXA2	APOH	-0.453215	0.558094	0.635581	0.212873	1.89768	-0.812076	0.416748
GSE11969	FOXA2	EPB41L5	3.31953	1.17989	27.6473	2.73733	279.241	2.81342	0.0049018
GSE11969	FOXA2	PRKG2	-0.379878	0.468078	0.683945	0.27327	1.71179	-0.811568	0.417039
GSE11969	FOXA2	SSTR1	4.26378	4.34088	71.078	0.0143474	352127	0.982238	0.325982
GSE11969	FOXA2	CFTR	-0.305756	0.36359	0.736567	0.36118	1.50211	-0.840935	0.400384
GSE11969	FOXA2	ITLN2	-2.70024	1.65187	0.0671896	0.00263774	1.71148	-1.63466	0.102121
GSE11969	FOXA2	PCSK9	-3.46854	3.04579	0.0311624	7.96254e-05	12.1958	-1.1388	0.254786
GSE11969	FOXA2	GYPE	5.88513	3.04467	359.649	0.920977	140446	1.93293	0.0532452
GSE11969	FOXA2	F11	-2.18168	1.83063	0.112852	0.00312087	4.08078	-1.19176	0.233354
GSE11969	FOXA2	FZD8	-4.38019	1.63517	0.0125229	0.000507979	0.308721	-2.67874	0.00739005
GSE11969	FOXA2	CX3CR1	-1.1343	5.94359	0.321649	2.80665e-06	36861.6	-0.190844	0.848648
GSE11969	FOXA2	PLA2G3	-2.49543	1.46666	0.0824608	0.00465399	1.46107	-1.70144	0.0888604
GSE11969	FOXA2	SEMA5A	-2.07103	1.14263	0.126056	0.0134262	1.18352	-1.8125	0.0699085
GSE11969	FOXA2	SCTR	-0.635618	0.445204	0.529608	0.221308	1.2674	-1.4277	0.153378
GSE11969	FOXA2	NR0B2	-5.79636	1.93024	0.00303859	6.91275e-05	0.133565	-3.00293	0.00267397
GSE11969	FOXA2	RAB11FIP1	1.62559	0.830898	5.08141	0.997063	25.8967	1.95642	0.0504152
GSE11969	FOXA2	HIST1H2BD	0.169996	0.884039	1.1853	0.209572	6.70384	0.192295	0.847511
GSE11969	FOXA2	HAS3	-0.951134	0.697279	0.386303	0.0984925	1.51514	-1.36407	0.172547
GSE11969	FOXA2	SLC16A11	-5.20061	3.08448	0.00551322	1.30584e-05	2.32767	-1.68605	0.0917853
GSE11969	FOXA2	SCEL	0.646236	0.750341	1.90834	0.438495	8.30517	0.861256	0.389097
GSE11969	FOXA2	LRRN3	-1.24703	1.17125	0.287357	0.0289369	2.85358	-1.0647	0.287011
GSE11969	FOXA2	IRX2	0.0621485	0.664642	1.06412	0.289232	3.91503	0.0935067	0.925501
GSE11969	FOXA2	WIF1	-0.492112	0.934755	0.611334	0.0978618	3.81895	-0.526461	0.598568
GSE11969	FOXA2	CRTAC1	-3.21658	1.68341	0.0400921	0.00147957	1.08638	-1.91075	0.0560371
GSE11969	FOXA2	LGI3	-9.70686	4.08946	6.08644e-05	2.01099e-08	0.184212	-2.37363	0.0176142
GSE11969	FOXA2	PARD6B	1.51246	3.00632	4.53788	0.0125277	1643.75	0.503094	0.614898
GSE11969	FOXA2	MMP28	-0.276686	0.474765	0.758292	0.299031	1.9229	-0.582786	0.560037
GSE11969	FOXA2	WNT7A	-1.84844	1.0211	0.157483	0.0212849	1.16519	-1.81024	0.0702586
GSE11969	FOXA2	CGN	0.423405	0.693303	1.52715	0.392411	5.94324	0.610706	0.541394
GSE11969	FOXA2	NRGN	-3.82825	2.10809	0.0217477	0.000349144	1.35463	-1.81598	0.0693734
GSE11969	FOXA2	FLRT3	-0.133771	0.507185	0.874791	0.323733	2.36386	-0.263751	0.791972
GSE11969	FOXA2	STAC	-1.5278	0.812742	0.217012	0.0441242	1.06731	-1.87981	0.0601339
GSE11969	FOXA2	SULT2B1	-0.00880901	1.59875	0.99123	0.0431834	22.7526	-0.00550994	0.995604
GSE11969	FOXA2	NMUR1	3.76279	1.58885	43.0683	1.91306	969.589	2.36825	0.0178725
GSE11969	FOXA2	TGFB2	-0.298637	1.76313	0.741829	0.0234168	23.5007	-0.169379	0.865499
GSE11969	FOXA2	PRDM16	-0.408593	0.485433	0.664585	0.256655	1.72088	-0.841709	0.399951
GSE11969	FOXA2	WNT3A	-0.511826	1.23332	0.5994	0.0534453	6.72239	-0.414998	0.678144
GSE11969	FOXA2	AMOTL2	1.44925	0.915729	4.25992	0.707834	25.6373	1.58262	0.113508
GSE11969	FOXA2	TACSTD2	0.145467	0.706714	1.15658	0.289481	4.62095	0.205836	0.836919
GSE11969	FOXA2	SFTPB	-0.469209	0.252493	0.625497	0.381332	1.026	-1.85831	0.0631251
GSE11969	FOXA2	ADRB2	-0.53077	0.956547	0.588152	0.0902142	3.83445	-0.554882	0.578976
GSE11969	FOXA2	STARD10	-4.07284	2.14813	0.017029	0.000252755	1.14731	-1.89599	0.057961
GSE11969	FOXA2	HPN	-0.985245	0.778833	0.373348	0.0811277	1.71814	-1.26503	0.205862
GSE11969	FOXA2	ATP2A2	-3.14145	4.61099	0.04322	5.13816e-06	363.549	-0.681297	0.495683
GSE11969	FOXA2	LIPH	-0.124605	0.543431	0.882845	0.304309	2.56126	-0.229294	0.818641
GSE11969	FOXA2	C4BPA	-0.99428	0.339471	0.36999	0.190209	0.719694	-2.92891	0.00340156
GSE11969	FOXA2	CRB3	-0.942852	0.878716	0.389515	0.0695922	2.18016	-1.07299	0.283276
GSE11969	FOXA2	CTNNBIP1	-4.73261	1.89214	0.00880346	0.000215803	0.359127	-2.50119	0.0123777
GSE11969	FOXA2	SEMA3B	-0.40882	0.717983	0.664434	0.162669	2.71394	-0.569401	0.569084
GSE11969	FOXA2	PRSS8	-1.33522	1.43998	0.263101	0.0156462	4.42421	-0.927247	0.353798
GSE11969	FOXA2	EVPL	-6.86593	3.33536	0.00104271	1.51042e-06	0.719834	-2.05852	0.0395398
GSE11969	FOXA2	SUSD2	-4.52994	1.87325	0.0107813	0.000274257	0.423826	-2.41822	0.0155966
GSE11969	FOXA2	ELAVL1	2.96432	1.26162	19.3815	1.6349	229.764	2.34961	0.0187933
GSE11969	FOXA2	AP1M2	-2.15001	1.70346	0.116483	0.00413309	3.28285	-1.26214	0.206898
GSE11969	FOXA2	CLDN4	1.10456	0.755987	3.01789	0.685814	13.2801	1.46108	0.143993
GSE11969	FOXA2	SULT1A2	-2.53752	2.45425	0.0790621	0.000644033	9.70573	-1.03393	0.301169
GSE11969	FOXA2	RILP	-3.15181	1.4306	0.0427746	0.00259093	0.706183	-2.20313	0.0275853
GSE11969	FOXA2	SFTPA1	-0.435569	0.655137	0.646896	0.179135	2.33609	-0.664851	0.506146
GSE11969	FOXA2	LAMA3	-0.24651	0.63121	0.781523	0.226806	2.69296	-0.390536	0.696141
GSE11969	FOXA2	ST7	-1.39074	2.03654	0.24889	0.0045973	13.4745	-0.682896	0.494672
GSE11969	FOXA2	BFSP1	1.70882	1.59398	5.52244	0.242847	125.583	1.07205	0.2837
GSE11969	FOXA2	RAB17	-1.15467	1.101	0.315162	0.0364221	2.72711	-1.04875	0.294293
GSE11969	FOXA2	DLX4	-0.148225	0.80829	0.862237	0.176852	4.20382	-0.183381	0.854499
GSE11969	FOXA2	SCNN1B	-2.86117	1.58351	0.0572016	0.00256757	1.27436	-1.80686	0.0707847
GSE11969	FOXA2	VSIG2	-7.8463	2.88508	0.000391197	1.36966e-06	0.111732	-2.71961	0.00653583
GSE11969	FOXA2	CPAMD8	-0.879129	0.625038	0.415144	0.121945	1.41329	-1.40652	0.15957
GSE11969	FOXA2	C19orf33	4.23289	1.46675	68.9164	3.88886	1221.3	2.8859	0.00390299
GSE11969	FOXA2	CEACAM6	0.0243086	0.305873	1.02461	0.562598	1.86602	0.0794728	0.936657
GSE11969	FOXA2	SH2D4A	-0.452378	0.926778	0.636114	0.103433	3.9121	-0.488119	0.625466
GSE11969	FOXA2	PTK7	-0.598679	1.7359	0.549537	0.0182977	16.5043	-0.344881	0.730184
GSE11969	FOXA2	LAMB3	0.74119	0.532913	2.09843	0.738377	5.96364	1.39083	0.164278
GSE11969	FOXA2	ITGA3	0.152574	0.971284	1.16483	0.173582	7.81665	0.157085	0.875178
GSE11969	FOXA2	FAAH	-1.11943	1.44083	0.326464	0.019382	5.49887	-0.776937	0.437196
GSE11969	FOXA2	AATK	-0.842253	1.07246	0.430739	0.0526424	3.52446	-0.785348	0.432249
GSE11969	FOXA2	N4BP1	-0.771397	0.850785	0.462367	0.0872563	2.45006	-0.906688	0.364572
GSE11969	FOXA2	MLPH	-1.29773	1.17109	0.27315	0.0275151	2.71164	-1.10814	0.267799
GSE11969	FOXA2	NAPSA	-0.870381	0.343852	0.418792	0.213457	0.821648	-2.53127	0.0113651
GSE11969	FOXA2	HYAL1	-7.33576	2.70246	0.000651806	3.26422e-06	0.130154	-2.71448	0.00663808
GSE11969	FOXA2	LAMP3	-0.743625	0.485512	0.475387	0.18356	1.23117	-1.53163	0.125614
GSE11969	FOXA2	NINJ2	-4.774	2.77144	0.00844652	3.69505e-05	1.93079	-1.72257	0.0849667
GSE11969	FOXA2	TBC1D2	0.835737	0.706324	2.30651	0.577739	9.20832	1.18322	0.236722
GSE11969	FOXA2	FKBP1B	0.834362	2.72361	2.30334	0.0110667	479.4	0.306345	0.759342
GSE11969	FOXA2	EFNA1	0.649318	0.605246	1.91423	0.584532	6.26876	1.07282	0.283354
GSE11969	FOXA2	CYP2B6	-1.19308	1.29785	0.303287	0.02383	3.85997	-0.919273	0.357953
GSE11969	FOXA2	MAL2	0.373718	0.736031	1.45313	0.343394	6.14914	0.507747	0.611631
GSE11969	FOXA2	UNC13B	-3.44443	1.32501	0.0319231	0.00237821	0.428507	-2.59954	0.00933486
GSE11969	FOXA2	SFTPD	-0.89366	0.359337	0.409156	0.202311	0.827479	-2.48697	0.0128838
GSE11969	FOXA2	NFATC3	-4.72977	4.95269	0.0088285	5.3722e-07	145.085	-0.954991	0.339582
GSE11969	FOXA2	WFS1	-3.61825	2.38447	0.0268295	0.000250581	2.87261	-1.51742	0.129159
GSE11969	FOXA2	JUP	-4.56586	2.0566	0.010401	0.000184712	0.585669	-2.2201	0.0264118
GSE11969	FOXA2	CCND3	0.697957	3.72285	2.00964	0.00136214	2964.93	0.187479	0.851285
GSE11969	FOXA2	PPL	0.174225	0.906317	1.19032	0.201468	7.03273	0.192234	0.847559
GSE11969	FOXA2	SELENBP1	-6.2137	2.19637	0.00200182	2.70319e-05	0.148243	-2.82908	0.00466817
GSE11969	FOXA2	MRPL14	0.657262	0.975208	1.9295	0.28533	13.048	0.673972	0.500329
GSE11969	FOXA2	CTSH	-0.801859	0.482316	0.448495	0.174265	1.15426	-1.66252	0.096409
GSE11969	FOXA2	FOXA2	-0.981508	0.915117	0.374746	0.062343	2.25261	-1.07255	0.283473
GSE11969	UHRF1	ASPM	2.19504	0.806648	8.98034	1.84787	43.6428	2.72118	0.00650487
GSE11969	UHRF1	MAGEA12	-0.598654	0.690646	0.549551	0.141948	2.12758	-0.866803	0.38605
GSE11969	UHRF1	CENPF	1.93067	0.577104	6.89413	2.22458	21.3654	3.34544	0.000821507
GSE11969	UHRF1	KIF14	1.42966	0.913409	4.17728	0.697265	25.0259	1.56519	0.117538
GSE11969	UHRF1	SHCBP1	3.43172	1.00235	30.9298	4.33686	220.587	3.42367	0.000617808
GSE11969	UHRF1	ANLN	2.13639	0.548996	8.46885	2.88747	24.8388	3.89146	9.96447e-05
GSE11969	UHRF1	CDCA2	3.59076	1.67839	36.2616	1.35143	972.97	2.1394	0.0324032
GSE11969	UHRF1	BUB1	2.625	0.960176	13.8046	2.10242	90.6414	2.73387	0.00625943
GSE11969	UHRF1	TPX2	-0.0856415	1.23013	0.917923	0.0823604	10.2304	-0.0696199	0.944496
GSE11969	UHRF1	BIRC5	1.83803	0.597671	6.28416	1.94764	20.2761	3.07532	0.00210274
GSE11969	UHRF1	MKI67	1.49717	0.600594	4.46903	1.37717	14.5024	2.49282	0.0126734
GSE11969	UHRF1	BUB1B	4.10847	2.25819	60.8538	0.727975	5086.97	1.81937	0.0688551
GSE11969	UHRF1	HIST1H2AJ	1.69686	1.18185	5.45681	0.538204	55.3262	1.43577	0.151068
GSE11969	UHRF1	KIF4A	1.84175	2.00122	6.30756	0.12486	318.639	0.920315	0.357408
GSE11969	UHRF1	TTK	2.4798	0.677008	11.9388	3.16732	45.002	3.66288	0.0002494
GSE11969	UHRF1	MCM10	3.15068	3.2668	23.352	0.0386921	14093.7	0.964457	0.334817
GSE11969	UHRF1	RRM2	2.26864	0.643273	9.66626	2.7397	34.1046	3.52672	0.000420748
GSE11969	UHRF1	GPR37	-6.98564	6.26279	0.000925071	4.31794e-09	198.186	-1.11542	0.264671
GSE11969	UHRF1	GTSE1	-0.0393145	1.58168	0.961448	0.0433109	21.3429	-0.0248562	0.98017
GSE11969	UHRF1	CCNB2	2.23029	0.804054	9.30255	1.92393	44.9795	2.7738	0.0055405
GSE11969	UHRF1	CDCA3	-3.16629	2.60462	0.0421597	0.000255763	6.94955	-1.21564	0.224121
GSE11969	UHRF1	KIF20A	3.4835	1.18127	32.5735	3.21636	329.887	2.94894	0.00318865
GSE11969	UHRF1	CDT1	2.04668	0.704711	7.74216	1.94541	30.8115	2.90428	0.00368093
GSE11969	UHRF1	GPD1	-1.93221	1.73131	0.144828	0.00486584	4.31068	-1.11604	0.264406
GSE11969	UHRF1	ACTN2	-1.76404	2.1599	0.171351	0.00248528	11.814	-0.816724	0.414086
GSE11969	UHRF1	EXO1	2.99608	0.839807	20.007	3.85778	103.76	3.56758	0.000360288
GSE11969	UHRF1	CENPA	3.21065	1.55493	24.7953	1.1771	522.307	2.06482	0.0389396
GSE11969	UHRF1	UBE2C	0.800319	1.27465	2.22625	0.183057	27.0746	0.627871	0.530089
GSE11969	UHRF1	KIF11	2.15164	0.784493	8.59893	1.84792	40.0134	2.74271	0.00609342
GSE11969	UHRF1	E2F7	4.4948	1.26363	89.5501	7.52423	1065.79	3.55705	0.000375041
GSE11969	UHRF1	ASF1B	-12.8566	6.57081	2.60876e-06	6.65807e-12	1.02217	-1.95663	0.0503913
GSE11969	UHRF1	CCNA2	2.24341	1.49393	9.42545	0.504273	176.173	1.50168	0.133179
GSE11969	UHRF1	CDC20	2.90021	1.18783	18.1779	1.77198	186.479	2.4416	0.0146225
GSE11969	UHRF1	HOXA10	1.26222	1.26272	3.53326	0.297406	41.9761	0.999608	0.3175
GSE11969	UHRF1	CDC25A	-0.0557569	1.07971	0.945769	0.113955	7.84939	-0.0516406	0.958815
GSE11969	UHRF1	NUSAP1	2.57071	1.44943	13.0751	0.763295	223.975	1.77361	0.0761282
GSE11969	UHRF1	CDCA5	2.21151	0.635859	9.12953	2.62545	31.7463	3.47799	0.00050518
GSE11969	UHRF1	SLC16A11	-5.20061	3.08448	0.00551322	1.30584e-05	2.32767	-1.68605	0.0917853
GSE11969	UHRF1	RAD51	4.67998	1.35891	107.768	7.51257	1545.94	3.44394	0.000573311
GSE11969	UHRF1	DSTN	0.673376	0.783406	1.96085	0.422287	9.10499	0.859549	0.390038
GSE11969	UHRF1	PRC1	3.31018	1.2962	27.3901	2.15908	347.47	2.55376	0.0106566
GSE11969	UHRF1	KCMF1	4.28292	1.18563	72.4519	7.09309	740.055	3.61235	0.00030344
GSE11969	UHRF1	CGN	0.423405	0.693303	1.52715	0.392411	5.94324	0.610706	0.541394
GSE11969	UHRF1	SLC25A4	-0.996587	0.90666	0.369137	0.0624364	2.18242	-1.09919	0.271687
GSE11969	UHRF1	ATOH8	-1.42744	1.59378	0.239922	0.0105545	5.45384	-0.89563	0.37045
GSE11969	UHRF1	LIMS2	-1.04283	0.984506	0.352457	0.0511792	2.42728	-1.05924	0.289492
GSE11969	UHRF1	PRDM16	-0.408593	0.485433	0.664585	0.256655	1.72088	-0.841709	0.399951
GSE11969	UHRF1	WNT3A	-0.511826	1.23332	0.5994	0.0534453	6.72239	-0.414998	0.678144
GSE11969	UHRF1	CENPH	4.45538	2.74389	86.089	0.397504	18644.6	1.62374	0.10443
GSE11969	UHRF1	ADRB2	-0.53077	0.956547	0.588152	0.0902142	3.83445	-0.554882	0.578976
GSE11969	UHRF1	ARHGEF4	0.968782	0.648299	2.63473	0.739441	9.38793	1.49434	0.135086
GSE11969	UHRF1	TK1	1.70521	0.628753	5.50254	1.6046	18.8694	2.71205	0.00668686
GSE11969	UHRF1	CTNNBIP1	-4.73261	1.89214	0.00880346	0.000215803	0.359127	-2.50119	0.0123777
GSE11969	UHRF1	PTTG1	2.66391	0.909297	14.3523	2.41504	85.2934	2.92963	0.00339363
GSE11969	UHRF1	SEMA3B	-0.40882	0.717983	0.664434	0.162669	2.71394	-0.569401	0.569084
GSE11969	UHRF1	PPP1R13B	-3.08499	1.9302	0.0457303	0.00104044	2.00997	-1.59828	0.10998
GSE11969	UHRF1	MCM2	2.26933	1.13455	9.67288	1.04671	89.3893	2.0002	0.0454786
GSE11969	UHRF1	ELAVL1	2.96432	1.26162	19.3815	1.6349	229.764	2.34961	0.0187933
GSE11969	UHRF1	HDAC5	-4.73465	2.8309	0.0087855	3.42061e-05	2.25647	-1.67249	0.0944272
GSE11969	UHRF1	EIF4B	-2.06447	1.84661	0.126886	0.00340075	4.73424	-1.11798	0.263576
GSE11969	UHRF1	NPR1	-3.27414	2.17226	0.0378492	0.000535834	2.67352	-1.50726	0.131745
GSE11969	UHRF1	SASH1	2.6404	2.79238	14.0188	0.0588611	3338.82	0.945571	0.344367
GSE11969	UHRF1	CPAMD8	-0.879129	0.625038	0.415144	0.121945	1.41329	-1.40652	0.15957
GSE11969	UHRF1	PLXNA2	0.067682	0.572977	1.07003	0.348077	3.28937	0.118124	0.90597
GSE11969	UHRF1	STK24	1.95401	1.08138	7.05691	0.847507	58.7606	1.80696	0.0707686
GSE11969	UHRF1	ZNF324	-1.30693	2.41451	0.270651	0.00238326	30.736	-0.541279	0.588315
GSE11969	UHRF1	CKB	-0.64332	0.669451	0.525545	0.141505	1.95185	-0.960967	0.336569
GSE11969	UHRF1	NEDD4L	0.491664	0.553569	1.63503	0.552494	4.83867	0.88817	0.374449
GSE11969	UHRF1	CRY2	-0.342647	1.14031	0.709888	0.0759552	6.63472	-0.300486	0.763806
GSE11969	UHRF1	MAN2A2	-0.100569	0.877338	0.904323	0.162006	5.04795	-0.11463	0.908739
GSE11969	UHRF1	ANXA11	-0.178728	1.0952	0.836334	0.0977563	7.15508	-0.163192	0.870367
GSE11969	UHRF1	WFS1	-3.61825	2.38447	0.0268295	0.000250581	2.87261	-1.51742	0.129159
GSE11969	UHRF1	CDK2AP1	-0.995215	1.27912	0.369644	0.0301295	4.53498	-0.778045	0.436543
GSE11969	UHRF1	CSRP1	-0.513343	1.32139	0.598492	0.0449044	7.97678	-0.388487	0.697656
GSE11969	UHRF1	UHRF1	1.74239	0.529128	5.71097	2.02449	16.1103	3.29294	0.00099144
GSE11969	FOXM1	HELLS	7.39694	2.13406	1630.98	24.885	106896	3.46614	0.000527986
GSE11969	FOXM1	NEK2	1.95855	0.601423	7.08907	2.18101	23.0421	3.25653	0.00112781
GSE11969	FOXM1	POLQ	4.44411	2.58656	85.1244	0.535024	13543.6	1.71816	0.0857677
GSE11969	FOXM1	ASPM	2.19504	0.806648	8.98034	1.84787	43.6428	2.72118	0.00650487
GSE11969	FOXM1	DEPDC1	2.60292	1.39987	13.5031	0.868689	209.894	1.8594	0.0629699
GSE11969	FOXM1	HMMR	3.50379	1.40785	33.2413	2.1053	524.857	2.48876	0.0128191
GSE11969	FOXM1	CENPF	1.93067	0.577104	6.89413	2.22458	21.3654	3.34544	0.000821507
GSE11969	FOXM1	SHCBP1	3.43172	1.00235	30.9298	4.33686	220.587	3.42367	0.000617808
GSE11969	FOXM1	BRIP1	4.79311	1.64764	120.676	4.77696	3048.54	2.90908	0.0036249
GSE11969	FOXM1	ANLN	2.13639	0.548996	8.46885	2.88747	24.8388	3.89146	9.96447e-05
GSE11969	FOXM1	COL1A1	0.396928	0.491479	1.48725	0.567592	3.89701	0.80762	0.419309
GSE11969	FOXM1	CDCA8	2.81303	0.995994	16.6603	2.36532	117.348	2.82434	0.0047378
GSE11969	FOXM1	MELK	1.91098	0.713032	6.75969	1.67106	27.3439	2.68007	0.00736062
GSE11969	FOXM1	CDCA2	3.59076	1.67839	36.2616	1.35143	972.97	2.1394	0.0324032
GSE11969	FOXM1	BUB1	2.625	0.960176	13.8046	2.10242	90.6414	2.73387	0.00625943
GSE11969	FOXM1	CD72	0.577313	1.07534	1.78125	0.216468	14.6573	0.536866	0.59136
GSE11969	FOXM1	TPX2	-0.0856415	1.23013	0.917923	0.0823604	10.2304	-0.0696199	0.944496
GSE11969	FOXM1	BIRC5	1.83803	0.597671	6.28416	1.94764	20.2761	3.07532	0.00210274
GSE11969	FOXM1	MKI67	1.49717	0.600594	4.46903	1.37717	14.5024	2.49282	0.0126734
GSE11969	FOXM1	BUB1B	4.10847	2.25819	60.8538	0.727975	5086.97	1.81937	0.0688551
GSE11969	FOXM1	KIFC1	2.77827	1.00317	16.0912	2.2526	114.945	2.76948	0.00561457
GSE11969	FOXM1	KIF4A	1.84175	2.00122	6.30756	0.12486	318.639	0.920315	0.357408
GSE11969	FOXM1	MCM10	3.15068	3.2668	23.352	0.0386921	14093.7	0.964457	0.334817
GSE11969	FOXM1	HIST1H3C	2.53839	0.90526	12.6593	2.14709	74.6393	2.80405	0.00504654
GSE11969	FOXM1	GRIN2D	-1.0856	0.666615	0.3377	0.0914341	1.24725	-1.62852	0.103414
GSE11969	FOXM1	CHEK1	2.86409	0.806556	17.533	3.60841	85.1919	3.55101	0.000383758
GSE11969	FOXM1	TROAP	-3.62231	2.40378	0.026721	0.0002403	2.97133	-1.50692	0.13183
GSE11969	FOXM1	ZWINT	2.93521	1.0174	18.8254	2.56288	138.28	2.885	0.00391418
GSE11969	FOXM1	CCNB2	2.23029	0.804054	9.30255	1.92393	44.9795	2.7738	0.0055405
GSE11969	FOXM1	KIF2C	3.59631	1.94238	36.4635	0.810035	1641.39	1.8515	0.0640976
GSE11969	FOXM1	CCNB1	2.65329	1.01208	14.2007	1.95357	103.227	2.62163	0.00875096
GSE11969	FOXM1	CDCA3	-3.16629	2.60462	0.0421597	0.000255763	6.94955	-1.21564	0.224121
GSE11969	FOXM1	KIF20A	3.4835	1.18127	32.5735	3.21636	329.887	2.94894	0.00318865
GSE11969	FOXM1	CDT1	2.04668	0.704711	7.74216	1.94541	30.8115	2.90428	0.00368093
GSE11969	FOXM1	CDC6	1.44235	0.646022	4.23064	1.19265	15.0072	2.23267	0.0255707
GSE11969	FOXM1	IKBKE	1.27846	0.610744	3.59109	1.08483	11.8876	2.09328	0.0363243
GSE11969	FOXM1	CDC25C	0.737178	1.94053	2.09003	0.0465981	93.7424	0.379884	0.704031
GSE11969	FOXM1	ESPL1	-3.58687	3.62685	0.0276849	2.26497e-05	33.8394	-0.988976	0.322675
GSE11969	FOXM1	AURKB	-2.11186	1.68957	0.121012	0.0044123	3.3189	-1.24994	0.211321
GSE11969	FOXM1	KIF23	3.54157	1.73031	34.521	1.16209	1025.48	2.04678	0.0406794
GSE11969	FOXM1	UBE2C	0.800319	1.27465	2.22625	0.183057	27.0746	0.627871	0.530089
GSE11969	FOXM1	KIF11	2.15164	0.784493	8.59893	1.84792	40.0134	2.74271	0.00609342
GSE11969	FOXM1	ASF1B	-12.8566	6.57081	2.60876e-06	6.65807e-12	1.02217	-1.95663	0.0503913
GSE11969	FOXM1	CDC20	2.90021	1.18783	18.1779	1.77198	186.479	2.4416	0.0146225
GSE11969	FOXM1	CDC25A	-0.0557569	1.07971	0.945769	0.113955	7.84939	-0.0516406	0.958815
GSE11969	FOXM1	NUSAP1	2.57071	1.44943	13.0751	0.763295	223.975	1.77361	0.0761282
GSE11969	FOXM1	E2F2	2.00235	1.09633	7.40643	0.863794	63.5049	1.82641	0.0677888
GSE11969	FOXM1	CCNE1	0.818159	1.17438	2.26632	0.226824	22.6441	0.696674	0.486007
GSE11969	FOXM1	CDCA5	2.21151	0.635859	9.12953	2.62545	31.7463	3.47799	0.00050518
GSE11969	FOXM1	ARHGAP22	0.0435644	1.58785	1.04453	0.0464879	23.4693	0.0274361	0.978112
GSE11969	FOXM1	XRCC2	-7.21413	6.32617	0.000736108	3.03455e-09	178.562	-1.14036	0.254135
GSE11969	FOXM1	RAD51	4.67998	1.35891	107.768	7.51257	1545.94	3.44394	0.000573311
GSE11969	FOXM1	PRC1	3.31018	1.2962	27.3901	2.15908	347.47	2.55376	0.0106566
GSE11969	FOXM1	EPHB2	0.633763	2.06176	1.88469	0.0331335	107.204	0.307389	0.758547
GSE11969	FOXM1	SPAG5	1.69849	0.686092	5.46566	1.42443	20.9723	2.4756	0.0133014
GSE11969	FOXM1	C1QTNF6	-11.534	4.71096	9.79155e-06	9.56923e-10	0.10019	-2.44833	0.0143519
GSE11969	FOXM1	E2F1	3.92449	1.78928	50.6274	1.51826	1688.2	2.19334	0.0282832
GSE11969	FOXM1	PAQR4	2.72218	0.945002	15.2134	2.38693	96.9644	2.8806	0.00396914
GSE11969	FOXM1	FANCG	1.30274	1.40815	3.67936	0.23289	58.1291	0.92514	0.354893
GSE11969	FOXM1	MTA3	3.02711	1.53783	20.6376	1.01311	420.397	1.96844	0.0490179
GSE11969	FOXM1	TCF19	-1.83726	1.50429	0.159253	0.00834892	3.03771	-1.22134	0.221956
GSE11969	FOXM1	EFNA4	1.49097	1.21941	4.44139	0.40696	48.4714	1.22269	0.221446
GSE11969	FOXM1	TIMELESS	2.27901	0.749168	9.76705	2.24942	42.4089	3.04206	0.00234965
GSE11969	FOXM1	MCM2	2.26933	1.13455	9.67288	1.04671	89.3893	2.0002	0.0454786
GSE11969	FOXM1	KNTC1	2.73099	1.07274	15.3481	1.87472	125.653	2.54581	0.0109026
GSE11969	FOXM1	NPM3	2.47536	1.17067	11.886	1.19828	117.9	2.11448	0.0344741
GSE11969	FOXM1	GMPPA	-0.689042	1.88818	0.502057	0.0124031	20.3225	-0.364923	0.715169
GSE11969	FOXM1	DNMT1	1.09521	0.793306	2.98981	0.631511	14.1549	1.38057	0.167413
GSE11969	FOXM1	RNASEH2A	0.985887	2.30087	2.68019	0.029489	243.596	0.428484	0.668299
GSE11969	FOXM1	RFC4	2.18802	0.696154	8.91756	2.27866	34.899	3.14302	0.00167216
GSE11969	FOXM1	LIMK1	0.251632	0.739795	1.28612	0.301695	5.48273	0.340138	0.733753
GSE11969	FOXM1	MAGED1	-0.110593	1.03921	0.895303	0.116787	6.86351	-0.10642	0.915249
GSE11969	FOXM1	FOXM1	4.53325	3.90445	93.0603	0.0441864	195993	1.16105	0.245623
GSE14814	FOXA2	BDNF	0.828601	0.57579	2.29011	0.740873	7.07897	1.43907	0.150131
GSE14814	FOXA2	SH3GL2	0.80844	0.60236	2.2444	0.689242	7.30854	1.34212	0.179556
GSE14814	FOXA2	CHIA	0.0230348	0.258607	1.0233	0.616421	1.69875	0.0890726	0.929024
GSE14814	FOXA2	TWIST1	0.54849	0.187643	1.73064	1.19808	2.49993	2.92306	0.00346615
GSE14814	FOXA2	CPB2	-0.0756382	0.186577	0.927152	0.643185	1.33649	-0.405399	0.685184
GSE14814	FOXA2	APOH	-0.126458	0.259188	0.881211	0.530224	1.46454	-0.487902	0.62562
GSE14814	FOXA2	EPB41L5	1.6066	0.729854	4.98581	1.19257	20.8443	2.20126	0.0277178
GSE14814	FOXA2	PRKG2	-1.15011	0.98641	0.316603	0.0458017	2.18851	-1.16595	0.243634
GSE14814	FOXA2	SEC14L4	0.13172	0.386664	1.14079	0.534658	2.43408	0.340658	0.733361
GSE14814	FOXA2	SSTR1	0.030349	0.517165	1.03081	0.374084	2.84048	0.0586834	0.953204
GSE14814	FOXA2	CFTR	-0.514052	1.48557	0.598067	0.0325259	10.9969	-0.34603	0.72932
GSE14814	FOXA2	C2orf54	0.625595	0.411705	1.86936	0.834158	4.18925	1.51952	0.128631
GSE14814	FOXA2	GYPE	1.92046	1.21852	6.82407	0.626378	74.3447	1.57605	0.115013
GSE14814	FOXA2	F11	1.13105	0.554566	3.09892	1.04511	9.18877	2.03953	0.0413974
GSE14814	FOXA2	CX3CR1	0.00808904	0.282158	1.00812	0.579883	1.75261	0.0286685	0.977129
GSE14814	FOXA2	PLA2G3	-0.681399	0.579668	0.505909	0.162427	1.57575	-1.1755	0.239795
GSE14814	FOXA2	SEMA5A	0.0277249	0.50491	1.02811	0.382173	2.7658	0.0549106	0.95621
GSE14814	FOXA2	SCTR	-0.519903	0.452418	0.594578	0.244969	1.44314	-1.14917	0.250487
GSE14814	FOXA2	ST6GALNAC5	0.396823	0.527019	1.48709	0.529345	4.1777	0.752959	0.451475
GSE14814	FOXA2	LRRC36	-0.451073	0.394122	0.636944	0.294188	1.37904	-1.1445	0.252415
GSE14814	FOXA2	NR0B2	0.283728	0.472954	1.32807	0.525584	3.35583	0.599906	0.548569
GSE14814	FOXA2	TRAK1	0.884873	0.827302	2.42268	0.478734	12.2602	1.06959	0.284804
GSE14814	FOXA2	RAB11FIP1	-0.316083	0.189881	0.728999	0.502458	1.05768	-1.66464	0.0959841
GSE14814	FOXA2	HIST1H2BD	-0.0893736	0.339339	0.914504	0.470262	1.77841	-0.263376	0.792261
GSE14814	FOXA2	SCEL	-0.134558	0.221913	0.874102	0.565809	1.35038	-0.606358	0.544277
GSE14814	FOXA2	LRRN3	0.0639002	0.648594	1.06599	0.298997	3.80046	0.0985211	0.921519
GSE14814	FOXA2	HSD17B6	-0.0876467	0.158225	0.916084	0.671822	1.24916	-0.553938	0.579621
GSE14814	FOXA2	WIF1	-0.0541185	0.102339	0.94732	0.77515	1.15773	-0.528818	0.596932
GSE14814	FOXA2	CRTAC1	0.0922574	0.341893	1.09665	0.561109	2.14332	0.269843	0.787281
GSE14814	FOXA2	PARD6B	-0.311703	1.02635	0.732199	0.0979489	5.47341	-0.303701	0.761356
GSE14814	FOXA2	MMP28	0.554517	0.212089	1.7411	1.14893	2.63848	2.61455	0.00893455
GSE14814	FOXA2	WNT7A	0.996074	0.76033	2.70763	0.610092	12.0167	1.31005	0.190177
GSE14814	FOXA2	WWC1	-0.152707	0.497228	0.858381	0.323921	2.27468	-0.307117	0.758754
GSE14814	FOXA2	NRGN	-0.323162	0.249975	0.723857	0.443479	1.18149	-1.29278	0.196088
GSE14814	FOXA2	FLRT3	-0.210434	0.145561	0.810232	0.609126	1.07773	-1.44568	0.148268
GSE14814	FOXA2	STAC	0.544596	0.454325	1.72391	0.707609	4.19988	1.19869	0.230647
GSE14814	FOXA2	SULT2B1	0.616811	0.358472	1.85301	0.917795	3.74119	1.72067	0.0853115
GSE14814	FOXA2	YIF1B	1.33222	0.702816	3.78943	0.955732	15.0249	1.89554	0.0580209
GSE14814	FOXA2	NMUR1	-0.560621	0.516584	0.570854	0.2074	1.57124	-1.08525	0.277812
GSE14814	FOXA2	RAP1GAP	0.435821	0.644244	1.54623	0.437415	5.46583	0.676485	0.498733
GSE14814	FOXA2	TGFB2	2.34561	0.800418	10.4396	2.17453	50.1188	2.93047	0.00338446
GSE14814	FOXA2	PRDM16	-0.807537	0.623633	0.445955	0.131357	1.51401	-1.29489	0.195358
GSE14814	FOXA2	GPRIN2	0.252953	0.53218	1.28782	0.453799	3.65468	0.475315	0.634563
GSE14814	FOXA2	AMOTL2	-0.296025	0.282527	0.743769	0.427514	1.29397	-1.04778	0.294741
GSE14814	FOXA2	TACSTD2	1.90415	1.42916	6.71373	0.407813	110.527	1.33236	0.182742
GSE14814	FOXA2	SFTPB	-0.0843958	0.119715	0.919067	0.726851	1.16212	-0.70497	0.480829
GSE14814	FOXA2	ADRB2	-0.122616	0.303502	0.884603	0.487986	1.60358	-0.404005	0.686209
GSE14814	FOXA2	EXPH5	1.68763	0.67184	5.40666	1.44896	20.1744	2.51195	0.0120065
GSE14814	FOXA2	DRAM1	0.0644267	0.224887	1.06655	0.686366	1.65731	0.286485	0.774507
GSE14814	FOXA2	HPN	-0.0932787	0.232762	0.91094	0.577248	1.43753	-0.400748	0.688606
GSE14814	FOXA2	ATP2A2	0.455255	0.637948	1.57657	0.451536	5.50474	0.713623	0.47546
GSE14814	FOXA2	EFNB2	0.528273	0.261106	1.696	1.01665	2.8293	2.02321	0.0430511
GSE14814	FOXA2	C4BPA	-0.111057	0.118016	0.894888	0.710089	1.12778	-0.94103	0.346689
GSE14814	FOXA2	C1orf116	-0.106439	0.173577	0.89903	0.639772	1.26335	-0.61321	0.539737
GSE14814	FOXA2	CTNNBIP1	-0.273101	0.506107	0.761016	0.282224	2.05207	-0.539611	0.589465
GSE14814	FOXA2	PLLP	0.0180532	0.270528	1.01822	0.599193	1.73027	0.0667332	0.946794
GSE14814	FOXA2	SEMA3B	-0.0990102	0.510899	0.905733	0.332753	2.46535	-0.193796	0.846336
GSE14814	FOXA2	PRSS8	-0.228622	0.179162	0.795629	0.560025	1.13035	-1.27606	0.201934
GSE14814	FOXA2	EVPL	0.0500601	0.331908	1.05133	0.548555	2.01494	0.150825	0.880114
GSE14814	FOXA2	ELAVL1	-0.497683	0.364026	0.607938	0.297851	1.24085	-1.36716	0.171575
GSE14814	FOXA2	AP1M2	-0.775938	0.518343	0.460272	0.166648	1.27124	-1.49696	0.134405
GSE14814	FOXA2	INPP5K	0.00572585	0.917839	1.00574	0.166426	6.07789	0.00623841	0.995023
GSE14814	FOXA2	CLDN4	-0.00737349	0.223147	0.992654	0.640996	1.53724	-0.0330433	0.97364
GSE14814	FOXA2	SULT1A2	0.6874	0.35398	1.98854	0.993632	3.97963	1.94192	0.0521471
GSE14814	FOXA2	LAMA3	0.465255	0.16068	1.59242	1.16222	2.18187	2.89554	0.00378511
GSE14814	FOXA2	BFSP1	-0.531199	0.654728	0.5879	0.162929	2.12133	-0.811328	0.417177
GSE14814	FOXA2	RASSF7	0.424462	0.615991	1.52877	0.457097	5.11298	0.689071	0.490779
GSE14814	FOXA2	RAB17	0.0759923	0.428665	1.07895	0.465717	2.49968	0.177277	0.859291
GSE14814	FOXA2	DLX4	-0.703597	0.683501	0.494802	0.129609	1.88899	-1.0294	0.303291
GSE14814	FOXA2	SCNN1B	-0.145416	0.21738	0.864663	0.564693	1.32398	-0.668948	0.503529
GSE14814	FOXA2	FAM189A2	-0.221045	0.384899	0.801681	0.377029	1.70462	-0.574294	0.565769
GSE14814	FOXA2	EPCAM	-0.0017892	0.175218	0.998212	0.708072	1.40724	-0.0102113	0.991853
GSE14814	FOXA2	COBL	0.0929575	0.28428	1.09742	0.628625	1.9158	0.326993	0.743673
GSE14814	FOXA2	CEACAM6	-0.0537478	0.108199	0.947671	0.766581	1.17154	-0.496748	0.619367
GSE14814	FOXA2	SH2D4A	0.641022	0.413086	1.89842	0.844836	4.26591	1.55179	0.120713
GSE14814	FOXA2	PPP1R13L	0.215406	0.492417	1.24037	0.472502	3.25608	0.437447	0.661787
GSE14814	FOXA2	PTK7	0.0106273	0.311849	1.01068	0.548491	1.86235	0.0340783	0.972815
GSE14814	FOXA2	PDZK1IP1	-0.154577	0.145057	0.856778	0.644756	1.13852	-1.06563	0.286591
GSE14814	FOXA2	LAMB3	0.125754	0.184216	1.134	0.790332	1.62712	0.682644	0.494832
GSE14814	FOXA2	ITGA3	0.448361	0.205088	1.56574	1.04749	2.34041	2.18619	0.0288019
GSE14814	FOXA2	FAAH	0.239448	0.384327	1.27055	0.598206	2.69855	0.623031	0.533264
GSE14814	FOXA2	AATK	0.84655	0.718111	2.33159	0.570683	9.52597	1.17886	0.238455
GSE14814	FOXA2	CCNJL	0.239114	0.387514	1.27012	0.594283	2.71455	0.617045	0.537205
GSE14814	FOXA2	N4BP1	0.34725	1.0217	1.41517	0.191043	10.483	0.339873	0.733952
GSE14814	FOXA2	MLPH	0.0961389	0.199547	1.10091	0.744558	1.62782	0.481787	0.629957
GSE14814	FOXA2	HYAL1	-0.0322449	0.266966	0.968269	0.573791	1.63395	-0.120783	0.903863
GSE14814	FOXA2	LAMP3	-0.125955	0.12757	0.881654	0.686611	1.1321	-0.987342	0.323475
GSE14814	FOXA2	NINJ2	-0.228025	0.261187	0.796104	0.477141	1.32829	-0.873033	0.382645
GSE14814	FOXA2	TBC1D2	0.0201796	0.357038	1.02038	0.506819	2.05435	0.0565196	0.954928
GSE14814	FOXA2	MALL	0.0123598	0.152969	1.01244	0.750171	1.36639	0.0807994	0.935601
GSE14814	FOXA2	FKBP1B	0.268775	0.255041	1.30836	0.793663	2.15684	1.05385	0.291952
GSE14814	FOXA2	EFNA1	-0.384499	0.222438	0.680792	0.440225	1.05282	-1.72856	0.0838872
GSE14814	FOXA2	CYP2B6	0.526623	0.6267	1.69321	0.495749	5.78306	0.840312	0.400734
GSE14814	FOXA2	UNC13B	-0.101617	0.226667	0.903375	0.579334	1.40866	-0.448311	0.653929
GSE14814	FOXA2	SFTPD	-0.0781272	0.107008	0.924847	0.749868	1.14066	-0.730108	0.465324
GSE14814	FOXA2	NFATC3	-0.371177	0.564852	0.689922	0.228033	2.08738	-0.657124	0.511101
GSE14814	FOXA2	NKX2.1	-0.20806	0.28777	0.812158	0.462052	1.42755	-0.72301	0.469673
GSE14814	FOXA2	WWC3	-0.209428	0.318242	0.811048	0.434669	1.51334	-0.658076	0.510489
GSE14814	FOXA2	WFS1	-0.487635	0.379817	0.614077	0.29169	1.29278	-1.28387	0.199188
GSE14814	FOXA2	JUP	-0.125092	0.294721	0.882415	0.495229	1.57232	-0.424443	0.671243
GSE14814	FOXA2	CCND3	-0.316408	0.256547	0.728762	0.44077	1.20492	-1.23333	0.217453
GSE14814	FOXA2	PPL	0.12345	0.215084	1.13139	0.742222	1.72462	0.573961	0.565994
GSE14814	FOXA2	SELENBP1	-0.0362001	0.130276	0.964447	0.747115	1.245	-0.277872	0.78111
GSE14814	FOXA2	CD55	-0.024875	0.164246	0.975432	0.706953	1.34587	-0.15145	0.879621
GSE14814	FOXA2	CTSH	-0.268885	0.180145	0.764231	0.53689	1.08784	-1.4926	0.135542
GSE14814	FOXA2	LPCAT1	-0.154795	0.177358	0.856591	0.60507	1.21267	-0.87278	0.382783
GSE14814	FOXA2	FOXA2	0.341583	0.444102	1.40717	0.589287	3.36022	0.769153	0.441802
GSE14814	UHRF1	ASPM	0.550482	0.293324	1.73409	0.975873	3.08141	1.8767	0.060559
GSE14814	UHRF1	GINS2	0.0544923	0.37416	1.056	0.507201	2.19862	0.145639	0.884206
GSE14814	UHRF1	MAGEA12	0.0522691	0.141123	1.05366	0.799054	1.38939	0.37038	0.711099
GSE14814	UHRF1	CENPF	2.63594	1.86928	13.9564	0.357801	544.385	1.41014	0.158499
GSE14814	UHRF1	KIF14	1.09415	0.531988	2.98665	1.05282	8.47253	2.05672	0.0397129
GSE14814	UHRF1	SHCBP1	0.914501	0.717917	2.49553	0.611041	10.1919	1.27383	0.202725
GSE14814	UHRF1	DLGAP5	0.514205	0.258056	1.67231	1.00846	2.77315	1.99261	0.0463039
GSE14814	UHRF1	CDK1	0.570092	0.278109	1.76843	1.02532	3.0501	2.04989	0.0403755
GSE14814	UHRF1	BUB1	2.20437	1.75435	9.06451	0.291097	282.261	1.25651	0.20893
GSE14814	UHRF1	TPX2	0.162081	0.227497	1.17596	0.752913	1.83669	0.712452	0.476185
GSE14814	UHRF1	BIRC5	0.279736	0.450102	1.32278	0.54747	3.19606	0.621495	0.534274
GSE14814	UHRF1	MKI67	0.757598	0.526693	2.13315	0.759798	5.98884	1.4384	0.150319
GSE14814	UHRF1	BUB1B	0.417436	0.240208	1.51806	0.948036	2.43083	1.73781	0.0822444
GSE14814	UHRF1	HIST1H2AJ	0.064834	0.509534	1.06698	0.393044	2.8965	0.127242	0.898749
GSE14814	UHRF1	KIF4A	0.614941	0.302245	1.84955	1.02281	3.34454	2.03458	0.0418934
GSE14814	UHRF1	TTK	0.546558	0.350934	1.7273	0.868263	3.43624	1.55744	0.119367
GSE14814	UHRF1	MCM10	0.514413	0.364418	1.67266	0.818867	3.41665	1.4116	0.158067
GSE14814	UHRF1	KIF18B	0.728756	0.416552	2.0725	0.916063	4.68883	1.7495	0.0802052
GSE14814	UHRF1	RRM2	0.167546	0.22994	1.1824	0.753423	1.85562	0.728651	0.466215
GSE14814	UHRF1	GPR37	0.868274	1.60796	2.38279	0.10195	55.6913	0.539983	0.589208
GSE14814	UHRF1	TUBB3	0.0450948	0.316574	1.04613	0.562492	1.9456	0.142446	0.886728
GSE14814	UHRF1	GTSE1	0.0104777	0.462574	1.01053	0.408137	2.50204	0.0226508	0.981929
GSE14814	UHRF1	CCNB2	-0.0204873	0.280391	0.979721	0.565501	1.69735	-0.073067	0.941753
GSE14814	UHRF1	CDCA3	0.103832	0.283174	1.10941	0.636877	1.93255	0.366671	0.713865
GSE14814	UHRF1	KIF20A	0.00679506	0.298418	1.00682	0.560967	1.80703	0.0227703	0.981833
GSE14814	UHRF1	CDT1	-0.148489	0.33427	0.862009	0.447694	1.65975	-0.44422	0.656884
GSE14814	UHRF1	KIF15	1.1606	0.646236	3.19184	0.899423	11.3271	1.79593	0.0725049
GSE14814	UHRF1	GPD1	0.40459	0.396881	1.49869	0.688471	3.2624	1.01942	0.308001
GSE14814	UHRF1	HJURP	1.00657	0.478574	2.7362	1.07099	6.99054	2.10327	0.0354419
GSE14814	UHRF1	ACTN2	-0.158558	0.71116	0.853373	0.211738	3.43937	-0.222958	0.823568
GSE14814	UHRF1	CEP55	0.137865	0.241118	1.14782	0.71554	1.84125	0.571773	0.567476
GSE14814	UHRF1	EXO1	1.00808	0.610034	2.74035	0.828979	9.05872	1.6525	0.0984316
GSE14814	UHRF1	CENPA	0.15926	0.593706	1.17264	0.366271	3.7543	0.268248	0.788508
GSE14814	UHRF1	NEIL3	1.02641	0.352808	2.79103	1.39783	5.57282	2.90926	0.00362284
GSE14814	UHRF1	SPC25	0.391683	0.832869	1.47947	0.289179	7.56911	0.470281	0.638154
GSE14814	UHRF1	CUX2	0.364236	0.671387	1.43941	0.3861	5.36625	0.542513	0.587465
GSE14814	UHRF1	SKA1	0.645832	0.866529	1.90757	0.349053	10.4249	0.74531	0.456084
GSE14814	UHRF1	UBE2C	0.0688488	0.180347	1.07127	0.752296	1.5255	0.381757	0.702642
GSE14814	UHRF1	KIF11	0.911856	0.405518	2.48894	1.12418	5.51051	2.24862	0.0245368
GSE14814	UHRF1	ASF1B	0.170881	0.408642	1.18635	0.532569	2.64271	0.418169	0.675824
GSE14814	UHRF1	CCNA2	0.518506	0.35442	1.67952	0.838497	3.36408	1.46297	0.143476
GSE14814	UHRF1	CDC20	0.111137	0.201938	1.11755	0.752274	1.66018	0.550351	0.582079
GSE14814	UHRF1	ERC2	0.550308	0.687193	1.73379	0.450875	6.66708	0.800806	0.423244
GSE14814	UHRF1	HOXA10	-0.161071	0.394656	0.851232	0.39275	1.84493	-0.40813	0.683178
GSE14814	UHRF1	CDC25A	1.14985	0.495399	3.15773	1.19589	8.33796	2.32107	0.0202831
GSE14814	UHRF1	NUSAP1	0.239565	0.258924	1.2707	0.764972	2.11076	0.925236	0.354843
GSE14814	UHRF1	TMEM8B	0.0347736	0.603439	1.03539	0.317288	3.37871	0.0576256	0.954047
GSE14814	UHRF1	NDC80	0.786577	0.303464	2.19587	1.21143	3.9803	2.59199	0.00954214
GSE14814	UHRF1	RAD51	0.780379	1.20799	2.1823	0.20449	23.2893	0.646015	0.51827
GSE14814	UHRF1	DSTN	-0.284153	0.26829	0.752651	0.444862	1.27339	-1.05913	0.289541
GSE14814	UHRF1	PRC1	0.0264856	0.187347	1.02684	0.711267	1.48242	0.141372	0.887576
GSE14814	UHRF1	KCMF1	-0.0948742	0.314208	0.909487	0.491295	1.68365	-0.301947	0.762692
GSE14814	UHRF1	SPATA2L	-0.666388	0.372756	0.51356	0.247344	1.06631	-1.78773	0.0738192
GSE14814	UHRF1	SLC25A4	0.867834	0.667712	2.38175	0.643485	8.81562	1.29971	0.193699
GSE14814	UHRF1	TMOD1	-0.463649	0.563112	0.628985	0.208602	1.89654	-0.823369	0.410298
GSE14814	UHRF1	LIMS2	0.905645	0.506289	2.47353	0.916987	6.67222	1.78879	0.0736482
GSE14814	UHRF1	PRDM16	-0.807537	0.623633	0.445955	0.131357	1.51401	-1.29489	0.195358
GSE14814	UHRF1	ADRB2	-0.122616	0.303502	0.884603	0.487986	1.60358	-0.404005	0.686209
GSE14814	UHRF1	ARHGEF4	-0.782821	0.847885	0.457114	0.0867568	2.4085	-0.923263	0.35587
GSE14814	UHRF1	TK1	0.109989	0.301294	1.11627	0.618452	2.01479	0.365056	0.71507
GSE14814	UHRF1	EFNB2	0.528273	0.261106	1.696	1.01665	2.8293	2.02321	0.0430511
GSE14814	UHRF1	CTNNBIP1	-0.273101	0.506107	0.761016	0.282224	2.05207	-0.539611	0.589465
GSE14814	UHRF1	PTTG1	0.0254306	0.277864	1.02576	0.595012	1.76833	0.0915217	0.927078
GSE14814	UHRF1	SEMA3B	-0.0990102	0.510899	0.905733	0.332753	2.46535	-0.193796	0.846336
GSE14814	UHRF1	PPP1R13B	-0.0682491	0.368357	0.934028	0.453747	1.92268	-0.18528	0.85301
GSE14814	UHRF1	MCM2	-0.0827537	0.2336	0.920578	0.582398	1.45513	-0.354254	0.723149
GSE14814	UHRF1	ELAVL1	-0.497683	0.364026	0.607938	0.297851	1.24085	-1.36716	0.171575
GSE14814	UHRF1	HDAC5	-0.562421	0.482664	0.569828	0.221258	1.46753	-1.16524	0.24392
GSE14814	UHRF1	EIF4B	0.286753	0.384314	1.33209	0.6272	2.8292	0.746141	0.455582
GSE14814	UHRF1	NPR1	1.34393	0.613849	3.83408	1.1512	12.7694	2.18935	0.0285714
GSE14814	UHRF1	SASH1	-0.574569	0.430487	0.562948	0.242123	1.30888	-1.33469	0.181977
GSE14814	UHRF1	FAM189A2	-0.221045	0.384899	0.801681	0.377029	1.70462	-0.574294	0.565769
GSE14814	UHRF1	COBL	0.0929575	0.28428	1.09742	0.628625	1.9158	0.326993	0.743673
GSE14814	UHRF1	PLXNA2	0.889728	0.832204	2.43447	0.476464	12.4388	1.06912	0.285015
GSE14814	UHRF1	STK24	0.721734	0.503652	2.058	0.766894	5.52274	1.433	0.151858
GSE14814	UHRF1	ZNF324	-0.623918	0.622686	0.535841	0.158127	1.8158	-1.00198	0.316354
GSE14814	UHRF1	CKB	-0.278821	0.195388	0.756675	0.515935	1.10975	-1.42701	0.153576
GSE14814	UHRF1	NEDD4L	-0.41089	0.30851	0.66306	0.3622	1.21383	-1.33185	0.182908
GSE14814	UHRF1	CRY2	-1.06231	0.552916	0.345658	0.116951	1.02162	-1.92128	0.0546965
GSE14814	UHRF1	MAN2A2	0.274618	0.552296	1.31603	0.44581	3.8849	0.49723	0.619027
GSE14814	UHRF1	ANXA11	-0.427981	0.400531	0.651824	0.297302	1.4291	-1.06853	0.28528
GSE14814	UHRF1	MEPCE	-0.641214	0.429633	0.526653	0.226893	1.22244	-1.49247	0.135576
GSE14814	UHRF1	FBXW4	-0.45714	0.538847	0.633092	0.220191	1.82026	-0.848366	0.396234
GSE14814	UHRF1	WFS1	-0.487635	0.379817	0.614077	0.29169	1.29278	-1.28387	0.199188
GSE14814	UHRF1	STT3A	-0.696224	0.448354	0.498464	0.207011	1.20025	-1.55285	0.12046
GSE14814	UHRF1	CDK2AP1	0.209302	0.296761	1.23282	0.68912	2.20547	0.705287	0.480631
GSE14814	UHRF1	CSRP1	0.141202	0.330582	1.15166	0.602464	2.20148	0.427131	0.669284
GSE14814	FOXM1	PBK	0.575586	0.284739	1.77817	1.01766	3.10702	2.02145	0.043233
GSE14814	FOXM1	HELLS	0.17056	0.324529	1.18597	0.627818	2.24033	0.525562	0.599192
GSE14814	FOXM1	NEK2	0.687295	0.531532	1.98833	0.701532	5.63546	1.29305	0.195995
GSE14814	FOXM1	POLQ	0.348808	0.741874	1.41738	0.331132	6.06693	0.470171	0.638233
GSE14814	FOXM1	ASPM	0.550482	0.293324	1.73409	0.975873	3.08141	1.8767	0.060559
GSE14814	FOXM1	GINS2	0.0544923	0.37416	1.056	0.507201	2.19862	0.145639	0.884206
GSE14814	FOXM1	DEPDC1	1.05133	0.6381	2.86144	0.819282	9.99395	1.64759	0.0994373
GSE14814	FOXM1	HMMR	0.643269	0.562386	1.90269	0.631923	5.72891	1.14382	0.252698
GSE14814	FOXM1	CENPF	2.63594	1.86928	13.9564	0.357801	544.385	1.41014	0.158499
GSE14814	FOXM1	SHCBP1	0.914501	0.717917	2.49553	0.611041	10.1919	1.27383	0.202725
GSE14814	FOXM1	BRIP1	2.34562	1.05018	10.4398	1.33283	81.7726	2.23354	0.0255134
GSE14814	FOXM1	DLGAP5	0.514205	0.258056	1.67231	1.00846	2.77315	1.99261	0.0463039
GSE14814	FOXM1	COL1A1	0.980568	0.516883	2.66597	0.968019	7.34222	1.89708	0.0578175
GSE14814	FOXM1	CDCA8	0.592586	0.469161	1.80866	0.721118	4.53635	1.26308	0.206562
GSE14814	FOXM1	MELK	0.45265	0.297276	1.57247	0.878094	2.81595	1.52266	0.127845
GSE14814	FOXM1	BUB1	2.20437	1.75435	9.06451	0.291097	282.261	1.25651	0.20893
GSE14814	FOXM1	CD72	-0.599128	0.463388	0.54929	0.221496	1.36219	-1.29293	0.196035
GSE14814	FOXM1	TPX2	0.162081	0.227497	1.17596	0.752913	1.83669	0.712452	0.476185
GSE14814	FOXM1	BIRC5	0.279736	0.450102	1.32278	0.54747	3.19606	0.621495	0.534274
GSE14814	FOXM1	MKI67	0.757598	0.526693	2.13315	0.759798	5.98884	1.4384	0.150319
GSE14814	FOXM1	BUB1B	0.417436	0.240208	1.51806	0.948036	2.43083	1.73781	0.0822444
GSE14814	FOXM1	KIFC1	1.17047	0.54931	3.2235	1.09838	9.46023	2.1308	0.033106
GSE14814	FOXM1	PRR11	-0.0651349	0.31525	0.936941	0.505093	1.73802	-0.206613	0.836312
GSE14814	FOXM1	KIF4A	0.614941	0.302245	1.84955	1.02281	3.34454	2.03458	0.0418934
GSE14814	FOXM1	MCM10	0.514413	0.364418	1.67266	0.818867	3.41665	1.4116	0.158067
GSE14814	FOXM1	KIF18B	0.728756	0.416552	2.0725	0.916063	4.68883	1.7495	0.0802052
GSE14814	FOXM1	HIST1H3C	-0.055703	0.943841	0.94582	0.148734	6.01461	-0.0590174	0.952938
GSE14814	FOXM1	GRIN2D	-0.0474063	0.518144	0.9537	0.345435	2.63304	-0.0914925	0.927101
GSE14814	FOXM1	CHEK1	0.443799	0.527172	1.55862	0.554639	4.37995	0.84185	0.399872
GSE14814	FOXM1	TROAP	1.27087	0.556948	3.56395	1.19635	10.6171	2.28185	0.0224984
GSE14814	FOXM1	ZWINT	0.148159	0.202252	1.1597	0.780167	1.72386	0.732547	0.463835
GSE14814	FOXM1	CCNB2	-0.0204873	0.280391	0.979721	0.565501	1.69735	-0.073067	0.941753
GSE14814	FOXM1	KIF2C	0.485112	0.416282	1.62436	0.718359	3.67301	1.16534	0.24388
GSE14814	FOXM1	CCNB1	-0.0876012	0.218701	0.916126	0.596756	1.40642	-0.400553	0.688749
GSE14814	FOXM1	CDCA3	0.103832	0.283174	1.10941	0.636877	1.93255	0.366671	0.713865
GSE14814	FOXM1	KIF20A	0.00679506	0.298418	1.00682	0.560967	1.80703	0.0227703	0.981833
GSE14814	FOXM1	CDT1	-0.148489	0.33427	0.862009	0.447694	1.65975	-0.44422	0.656884
GSE14814	FOXM1	KIF15	1.1606	0.646236	3.19184	0.899423	11.3271	1.79593	0.0725049
GSE14814	FOXM1	CDC6	0.440224	0.534588	1.55305	0.544684	4.42822	0.823482	0.410234
GSE14814	FOXM1	IKBKE	-0.183521	0.889068	0.832335	0.145721	4.75416	-0.206419	0.836463
GSE14814	FOXM1	CDC25C	-0.453207	0.657197	0.635587	0.175294	2.30453	-0.689606	0.490442
GSE14814	FOXM1	ESPL1	1.16379	0.441892	3.20204	1.34675	7.61317	2.63364	0.0084474
GSE14814	FOXM1	AURKB	0.148552	0.316231	1.16015	0.624222	2.15621	0.469758	0.638528
GSE14814	FOXM1	SKA1	0.645832	0.866529	1.90757	0.349053	10.4249	0.74531	0.456084
GSE14814	FOXM1	ERCC6L	0.316946	1.0353	1.37293	0.180469	10.4446	0.30614	0.759498
GSE14814	FOXM1	KIF23	1.23613	0.46086	3.44226	1.39495	8.49431	2.68222	0.00731359
GSE14814	FOXM1	UBE2C	0.0688488	0.180347	1.07127	0.752296	1.5255	0.381757	0.702642
GSE14814	FOXM1	KIF11	0.911856	0.405518	2.48894	1.12418	5.51051	2.24862	0.0245368
GSE14814	FOXM1	ASF1B	0.170881	0.408642	1.18635	0.532569	2.64271	0.418169	0.675824
GSE14814	FOXM1	CDC20	0.111137	0.201938	1.11755	0.752274	1.66018	0.550351	0.582079
GSE14814	FOXM1	CENPI	3.43098	0.918031	30.9069	5.11242	186.847	3.73732	0.000185989
GSE14814	FOXM1	CDC25A	1.14985	0.495399	3.15773	1.19589	8.33796	2.32107	0.0202831
GSE14814	FOXM1	SLC17A9	-0.372204	0.562984	0.689213	0.228634	2.07762	-0.661128	0.50853
GSE14814	FOXM1	NUSAP1	0.239565	0.258924	1.2707	0.764972	2.11076	0.925236	0.354843
GSE14814	FOXM1	E2F2	0.218715	0.763407	1.24448	0.278723	5.55648	0.286498	0.774496
GSE14814	FOXM1	CCNE1	0.040899	0.316439	1.04175	0.560284	1.93694	0.129247	0.897162
GSE14814	FOXM1	KIF26B	0.058319	0.637697	1.06005	0.303752	3.69944	0.0914525	0.927133
GSE14814	FOXM1	ARHGAP22	1.66204	0.883174	5.27006	0.933377	29.756	1.8819	0.05985
GSE14814	FOXM1	XRCC2	0.0761357	0.605192	1.07911	0.329553	3.5335	0.125804	0.899887
GSE14814	FOXM1	RAD51	0.780379	1.20799	2.1823	0.20449	23.2893	0.646015	0.51827
GSE14814	FOXM1	PRC1	0.0264856	0.187347	1.02684	0.711267	1.48242	0.141372	0.887576
GSE14814	FOXM1	ADAP2	-0.104873	0.532331	0.900438	0.3172	2.55609	-0.197008	0.843821
GSE14814	FOXM1	EPHB2	0.814838	0.698396	2.25881	0.57465	8.87883	1.16673	0.243321
GSE14814	FOXM1	C1orf112	0.341858	0.533385	1.40756	0.494822	4.00392	0.640923	0.521573
GSE14814	FOXM1	SPAG5	0.423027	0.429185	1.52658	0.658256	3.54031	0.985652	0.324304
GSE14814	FOXM1	DENND1C	-0.352921	0.458332	0.702632	0.286151	1.72529	-0.770012	0.441293
GSE14814	FOXM1	E2F1	-0.0796311	0.664103	0.923457	0.251264	3.39392	-0.119908	0.904556
GSE14814	FOXM1	FANCI	0.591213	0.390812	1.80618	0.839655	3.88526	1.51278	0.130335
GSE14814	FOXM1	PAQR4	1.23684	0.479162	3.4447	1.34675	8.81079	2.58125	0.00984428
GSE14814	FOXM1	FANCG	-0.119592	0.418554	0.887282	0.39065	2.01528	-0.285728	0.775086
GSE14814	FOXM1	TRAIP	0.186915	0.611457	1.20553	0.363666	3.99622	0.305688	0.759842
GSE14814	FOXM1	EFNA4	-0.632862	0.303125	0.53107	0.293178	0.961993	-2.08779	0.0368167
GSE14814	FOXM1	TIMELESS	-0.142128	0.719818	0.86751	0.211624	3.55619	-0.19745	0.843475
GSE14814	FOXM1	MCM2	-0.0827537	0.2336	0.920578	0.582398	1.45513	-0.354254	0.723149
GSE14814	FOXM1	KNTC1	1.14481	0.554688	3.14183	1.05933	9.31825	2.06387	0.0390299
GSE14814	FOXM1	NPM3	0.205282	0.523197	1.22787	0.440359	3.42372	0.392361	0.694791
GSE14814	FOXM1	GMPPA	-0.00919015	0.408584	0.990852	0.444858	2.20697	-0.0224927	0.982055
GSE14814	FOXM1	R3HDM1	1.16513	0.771376	3.20634	0.706989	14.5414	1.51046	0.130927
GSE14814	FOXM1	DNMT1	-0.176811	0.38452	0.837938	0.394374	1.78039	-0.459824	0.645643
GSE14814	FOXM1	RNASEH2A	-0.143418	0.315767	0.866392	0.466587	1.60878	-0.454191	0.649692
GSE14814	FOXM1	RFC4	-0.00245674	0.226022	0.997546	0.640535	1.55354	-0.0108695	0.991328
GSE14814	FOXM1	LIMK1	-0.0341259	0.735616	0.96645	0.228571	4.08636	-0.046391	0.962999
GSE14814	FOXM1	NCAPD2	-0.141442	0.304402	0.868106	0.478041	1.57645	-0.464655	0.642179
GSE14814	FOXM1	CKAP5	0.317044	0.533097	1.37306	0.482967	3.90358	0.594722	0.552029
GSE14814	FOXM1	MAGED1	-0.0604386	0.290944	0.941352	0.53223	1.66496	-0.207733	0.835438
GSE14814	FOXM1	FOXM1	0.0189388	0.173916	1.01912	0.724749	1.43305	0.108896	0.913285
GSE26939	FOXA2	LHFPL3	0.14406	0.190589	1.15495	0.79494	1.67801	0.755866	0.44973
GSE26939	FOXA2	BDNF	-0.157959	0.108114	0.853884	0.690831	1.05542	-1.46104	0.144004
GSE26939	FOXA2	SH3GL2	0.185372	0.161589	1.20367	0.876923	1.65215	1.14718	0.251305
GSE26939	FOXA2	CHIA	-0.0932641	0.0778178	0.910953	0.782091	1.06105	-1.19849	0.230725
GSE26939	FOXA2	TWIST1	-0.0440832	0.170695	0.956874	0.684792	1.33706	-0.258256	0.796209
GSE26939	FOXA2	CPB2	-0.0209313	0.0936562	0.979286	0.81506	1.1766	-0.223491	0.823154
GSE26939	FOXA2	OVCH2	0.23573	0.434834	1.26583	0.539815	2.9683	0.542114	0.58774
GSE26939	FOXA2	HHIP	-0.0876842	0.0833371	0.91605	0.778005	1.07859	-1.05216	0.292725
GSE26939	FOXA2	APOH	-0.0361286	0.0890854	0.964516	0.80999	1.14852	-0.405551	0.685073
GSE26939	FOXA2	EPB41L5	0.30777	0.36744	1.36039	0.66206	2.7953	0.837606	0.402252
GSE26939	FOXA2	PRKG2	-0.216661	0.252287	0.805203	0.491087	1.32024	-0.858789	0.390457
GSE26939	FOXA2	SEC14L4	-0.264896	0.17278	0.767285	0.546873	1.07653	-1.53314	0.125241
GSE26939	FOXA2	SSTR1	-0.0482948	0.0927756	0.952853	0.794429	1.14287	-0.520555	0.602677
GSE26939	FOXA2	CFTR	-0.0823337	0.0669878	0.920965	0.807649	1.05018	-1.22909	0.21904
GSE26939	FOXA2	ITLN2	-0.0138666	0.108018	0.986229	0.798056	1.21877	-0.128373	0.897854
GSE26939	FOXA2	C2orf54	0.112852	0.100151	1.11947	0.919947	1.36226	1.12682	0.259817
GSE26939	FOXA2	PCSK9	0.0192362	0.0940059	1.01942	0.847883	1.22567	0.204627	0.837863
GSE26939	FOXA2	SLC46A2	-0.0479813	0.0896434	0.953152	0.799572	1.13623	-0.535246	0.59248
GSE26939	FOXA2	GYPE	0.177537	0.256938	1.19427	0.721768	1.9761	0.690972	0.489583
GSE26939	FOXA2	F11	-0.117499	0.0992727	0.889141	0.73193	1.08012	-1.1836	0.236572
GSE26939	FOXA2	ANKRD29	-0.153801	0.119221	0.857442	0.678771	1.08314	-1.29005	0.197034
GSE26939	FOXA2	FZD8	0.172004	0.217849	1.18768	0.774938	1.82026	0.789555	0.429788
GSE26939	FOXA2	CX3CR1	-0.0176304	0.0928574	0.982524	0.819036	1.17865	-0.189865	0.849415
GSE26939	FOXA2	PLA2G3	-0.123689	0.197053	0.883655	0.600552	1.30021	-0.627693	0.530205
GSE26939	FOXA2	SEMA5A	-0.174136	0.20618	0.840183	0.560883	1.25856	-0.844581	0.398345
GSE26939	FOXA2	SCTR	-0.113503	0.0640834	0.892702	0.787333	1.01217	-1.77117	0.0765324
GSE26939	FOXA2	ST6GALNAC5	-0.232506	0.205515	0.792545	0.529773	1.18566	-1.13133	0.257915
GSE26939	FOXA2	LRRC36	-0.0736971	0.101194	0.928953	0.761829	1.13274	-0.728276	0.466444
GSE26939	FOXA2	NR0B2	0.0276433	0.0909684	1.02803	0.860147	1.22868	0.303879	0.76122
GSE26939	FOXA2	PLA2G4F	-0.813445	0.404812	0.443328	0.200516	0.980171	-2.00944	0.0444906
GSE26939	FOXA2	TRAK1	0.040138	0.299383	1.04095	0.578891	1.87183	0.134069	0.893348
GSE26939	FOXA2	TMPRSS13	-0.254401	0.283448	0.775381	0.444881	1.35141	-0.897522	0.36944
GSE26939	FOXA2	RAB11FIP1	0.162659	0.144433	1.17664	0.886544	1.56165	1.12619	0.260085
GSE26939	FOXA2	HIST1H2BD	0.0836835	0.176845	1.08728	0.768799	1.53771	0.473203	0.636068
GSE26939	FOXA2	HAS3	-0.100328	0.227902	0.904541	0.578678	1.4139	-0.440224	0.659775
GSE26939	FOXA2	SLC16A11	-0.40128	0.420101	0.669463	0.293857	1.52516	-0.955199	0.339477
GSE26939	FOXA2	SCEL	0.0608905	0.0761595	1.06278	0.915414	1.23388	0.799513	0.423993
GSE26939	FOXA2	LRRN3	-0.200194	0.168775	0.818572	0.588025	1.13951	-1.18616	0.235559
GSE26939	FOXA2	IRX2	-0.0369006	0.0696899	0.963772	0.840725	1.10483	-0.529498	0.59646
GSE26939	FOXA2	HSD17B6	-0.0946212	0.0844652	0.909717	0.77092	1.0735	-1.12024	0.262612
GSE26939	FOXA2	WIF1	-0.0837787	0.0660921	0.919635	0.8079	1.04682	-1.26761	0.204939
GSE26939	FOXA2	CRTAC1	-0.0362698	0.0882893	0.96438	0.811141	1.14657	-0.410807	0.681214
GSE26939	FOXA2	LGI3	0.223617	0.237793	1.25059	0.784704	1.99308	0.940384	0.347021
GSE26939	FOXA2	MMP28	-0.254775	0.179988	0.775091	0.544686	1.10296	-1.41551	0.15692
GSE26939	FOXA2	WNT7A	0.345607	0.140419	1.41285	1.07293	1.86046	2.46125	0.0138455
GSE26939	FOXA2	WWC1	0.207685	0.18872	1.23083	0.850271	1.7817	1.10049	0.271118
GSE26939	FOXA2	CGN	0.166361	0.102651	1.181	0.965768	1.4442	1.62064	0.105094
GSE26939	FOXA2	GOLT1A	0.0221792	0.100842	1.02243	0.839065	1.24586	0.219941	0.825917
GSE26939	FOXA2	NRGN	-0.134152	0.201111	0.874457	0.589592	1.29695	-0.667055	0.504737
GSE26939	FOXA2	FLRT3	0.0196406	0.0886343	1.01983	0.857204	1.21332	0.221591	0.824632
GSE26939	FOXA2	STAC	0.131851	0.0958914	1.14094	0.945452	1.37685	1.37501	0.169129
GSE26939	FOXA2	YIF1B	-0.106839	0.30496	0.898671	0.494331	1.63374	-0.350336	0.726086
GSE26939	FOXA2	NMUR1	-0.456097	0.184466	0.633752	0.441471	0.909781	-2.47253	0.013416
GSE26939	FOXA2	RAP1GAP	-0.414021	0.387488	0.660987	0.309287	1.41261	-1.06847	0.285307
GSE26939	FOXA2	TGFB2	-0.149934	0.168267	0.860765	0.61895	1.19705	-0.891049	0.372903
GSE26939	FOXA2	PRDM16	-0.0654658	0.0877594	0.936631	0.78862	1.11242	-0.745969	0.455686
GSE26939	FOXA2	GPRIN2	-0.153142	0.106634	0.858008	0.696184	1.05745	-1.43614	0.150961
GSE26939	FOXA2	WNT3A	0.142284	0.34713	1.1529	0.583869	2.27652	0.409887	0.681889
GSE26939	FOXA2	AMOTL2	0.0275793	0.14593	1.02796	0.772256	1.36834	0.188989	0.850101
GSE26939	FOXA2	TACSTD2	0.305419	0.125613	1.35719	1.06101	1.73606	2.43143	0.0150394
GSE26939	FOXA2	SFTPB	-0.142985	0.0708294	0.866767	0.754418	0.995846	-2.01873	0.0435154
GSE26939	FOXA2	ADRB2	-0.190248	0.119427	0.826754	0.654214	1.0448	-1.593	0.111161
GSE26939	FOXA2	STARD10	0.0423987	0.162164	1.04331	0.759241	1.43366	0.261456	0.793741
GSE26939	FOXA2	EXPH5	0.144811	0.121906	1.15582	0.910172	1.46777	1.18788	0.234879
GSE26939	FOXA2	HPN	0.0291281	0.096163	1.02956	0.8527	1.24309	0.302903	0.761964
GSE26939	FOXA2	ATP2A2	0.739278	0.235998	2.09442	1.31881	3.32618	3.13256	0.00173289
GSE26939	FOXA2	EFNB2	0.00188665	0.145857	1.00189	0.752776	1.33344	0.012935	0.98968
GSE26939	FOXA2	LIPH	0.0915317	0.089306	1.09585	0.919887	1.30548	1.02492	0.3054
GSE26939	FOXA2	C11orf52	0.0127933	0.129167	1.01288	0.786338	1.30468	0.0990446	0.921103
GSE26939	FOXA2	C4BPA	-0.0908125	0.0519146	0.913189	0.824842	1.011	-1.74927	0.0802448
GSE26939	FOXA2	CMTM8	-0.0667116	0.210766	0.935465	0.618904	1.41394	-0.31652	0.751608
GSE26939	FOXA2	C1orf116	-0.0900248	0.0785582	0.913909	0.783491	1.06604	-1.14596	0.251811
GSE26939	FOXA2	CRB3	0.0286196	0.120933	1.02903	0.811878	1.30427	0.236656	0.812924
GSE26939	FOXA2	CTNNBIP1	0.170502	0.254778	1.1859	0.719748	1.95396	0.669218	0.503356
GSE26939	FOXA2	PLLP	0.0845554	0.22697	1.08823	0.697469	1.69793	0.37254	0.709491
GSE26939	FOXA2	KIAA1324L	-0.328241	0.16184	0.72019	0.524431	0.98902	-2.02818	0.0425417
GSE26939	FOXA2	SEMA3B	0.0808823	0.119276	1.08424	0.85822	1.36979	0.67811	0.497702
GSE26939	FOXA2	PRSS8	0.135514	0.217022	1.14513	0.748382	1.7522	0.624426	0.532348
GSE26939	FOXA2	EVPL	0.148791	0.27028	1.16043	0.683214	1.97098	0.550508	0.581971
GSE26939	FOXA2	SUSD2	-0.554313	0.316296	0.574467	0.309053	1.06782	-1.75251	0.0796854
GSE26939	FOXA2	ELAVL1	0.0418322	0.250078	1.04272	0.638705	1.70229	0.167276	0.867153
GSE26939	FOXA2	AP1M2	0.122758	0.1514	1.13061	0.840312	1.5212	0.810815	0.417472
GSE26939	FOXA2	CLDN4	0.206758	0.169125	1.22968	0.882743	1.71298	1.22251	0.221513
GSE26939	FOXA2	SULT1A2	-0.300756	0.165758	0.740258	0.534921	1.02442	-1.81443	0.0696122
GSE26939	FOXA2	RILP	0.156172	0.227362	1.16903	0.748675	1.82539	0.686887	0.492154
GSE26939	FOXA2	LAMA3	0.0308246	0.173048	1.0313	0.734664	1.44772	0.178128	0.858623
GSE26939	FOXA2	TMEM54	0.556044	0.203391	1.74376	1.17047	2.59785	2.73387	0.00625956
GSE26939	FOXA2	ST7	0.365134	0.189925	1.44071	0.992914	2.09045	1.92252	0.0545403
GSE26939	FOXA2	BFSP1	0.256312	0.156632	1.29216	0.950582	1.75647	1.6364	0.101756
GSE26939	FOXA2	RASSF7	0.0771211	0.159429	1.08017	0.790291	1.47638	0.483733	0.628575
GSE26939	FOXA2	RAB17	-0.00825313	0.0842196	0.991781	0.840868	1.16978	-0.0979953	0.921936
GSE26939	FOXA2	DLX4	0.0160641	0.12508	1.01619	0.795258	1.29851	0.12843	0.897809
GSE26939	FOXA2	TMEM63B	0.0506045	0.194185	1.05191	0.71893	1.5391	0.260599	0.794402
GSE26939	FOXA2	SCNN1B	-0.0216499	0.120013	0.978583	0.773469	1.23809	-0.180397	0.856841
GSE26939	FOXA2	COBL	0.327908	0.38454	1.38806	0.653262	2.94937	0.852728	0.39381
GSE26939	FOXA2	VSIG2	-0.145189	0.139131	0.864859	0.65844	1.13599	-1.04354	0.296699
GSE26939	FOXA2	CPAMD8	-0.0647378	0.0887595	0.937313	0.787649	1.11542	-0.729362	0.46578
GSE26939	FOXA2	C19orf33	0.166866	0.0870856	1.1816	0.996188	1.40151	1.91611	0.0553513
GSE26939	FOXA2	CEACAM6	-0.0543878	0.0490427	0.947065	0.860269	1.04262	-1.10899	0.267434
GSE26939	FOXA2	FAM129B	0.319314	0.206139	1.37618	0.918778	2.0613	1.54902	0.121376
GSE26939	FOXA2	SH2D4A	0.360856	0.137294	1.43456	1.09611	1.87751	2.62834	0.00858024
GSE26939	FOXA2	TMEM125	-0.0406133	0.0845726	0.9602	0.81353	1.13331	-0.480218	0.631072
GSE26939	FOXA2	PPP1R13L	0.355434	0.194681	1.4268	0.974205	2.08966	1.82573	0.0678916
GSE26939	FOXA2	PTK7	0.0670573	0.264686	1.06936	0.636533	1.79649	0.253346	0.800001
GSE26939	FOXA2	PDZK1IP1	0.0154993	0.115266	1.01562	0.810246	1.27305	0.134466	0.893034
GSE26939	FOXA2	LAMB3	0.352782	0.130053	1.42302	1.10283	1.83617	2.71261	0.00667563
GSE26939	FOXA2	ITGA3	0.256259	0.138065	1.29209	0.985759	1.69361	1.85607	0.0634431
GSE26939	FOXA2	FAAH	-0.0622095	0.182209	0.939686	0.657486	1.34301	-0.341419	0.732788
GSE26939	FOXA2	AATK	0.404694	0.331862	1.49884	0.782123	2.87235	1.21947	0.222667
GSE26939	FOXA2	CCNJL	0.00863912	0.103336	1.00868	0.823745	1.23513	0.0836026	0.933372
GSE26939	FOXA2	N4BP1	0.0495679	0.31955	1.05082	0.561727	1.96575	0.155118	0.876729
GSE26939	FOXA2	MLPH	-0.0373999	0.0891775	0.963291	0.808815	1.14727	-0.419387	0.674933
GSE26939	FOXA2	NAPSA	-0.133247	0.0831342	0.875249	0.743648	1.03014	-1.6028	0.10898
GSE26939	FOXA2	ST6GALNAC6	-0.0590775	0.217324	0.942634	0.615682	1.44321	-0.271841	0.785744
GSE26939	FOXA2	HYAL1	0.0259648	0.307506	1.0263	0.561729	1.87511	0.0844367	0.932709
GSE26939	FOXA2	LAMP3	-0.0998954	0.0803878	0.904932	0.773018	1.05936	-1.24267	0.21399
GSE26939	FOXA2	NINJ2	-0.0607384	0.196599	0.941069	0.640142	1.38346	-0.308947	0.757362
GSE26939	FOXA2	TBC1D2	0.0422598	0.152803	1.04317	0.773192	1.4074	0.276564	0.782115
GSE26939	FOXA2	MALL	0.0655131	0.135091	1.06771	0.819336	1.39137	0.484955	0.627708
GSE26939	FOXA2	FKBP1B	0.0716806	0.142323	1.07431	0.812802	1.41996	0.503647	0.614509
GSE26939	FOXA2	EFNA1	0.0805926	0.138958	1.08393	0.825505	1.42325	0.579979	0.561929
GSE26939	FOXA2	CYP2B6	-0.112614	0.24492	0.893495	0.552861	1.444	-0.4598	0.64566
GSE26939	FOXA2	MAL2	0.100604	0.106458	1.10584	0.897583	1.36241	0.94501	0.344654
GSE26939	FOXA2	UNC13B	-0.0595511	0.144532	0.942187	0.709759	1.25073	-0.412026	0.68032
GSE26939	FOXA2	SFTPD	-0.105656	0.0609472	0.899734	0.798428	1.01389	-1.73357	0.082994
GSE26939	FOXA2	NFATC3	0.342175	0.395479	1.40801	0.648594	3.05659	0.865218	0.386919
GSE26939	FOXA2	NKX2.1	-0.312153	0.098316	0.73187	0.603597	0.887402	-3.17499	0.0014984
GSE26939	FOXA2	WWC3	-0.584607	0.210571	0.557325	0.368867	0.842068	-2.77629	0.00549827
GSE26939	FOXA2	WFS1	0.415974	0.22609	1.51585	0.973212	2.36104	1.83986	0.0657883
GSE26939	FOXA2	JUP	0.555976	0.252535	1.74364	1.06292	2.86032	2.20158	0.0276947
GSE26939	FOXA2	CCND3	0.253786	0.172092	1.2889	0.919884	1.80594	1.47471	0.14029
GSE26939	FOXA2	PPL	0.289323	0.177231	1.33552	0.94361	1.89021	1.63247	0.102581
GSE26939	FOXA2	CGNL1	-0.229066	0.1484	0.795276	0.594566	1.06374	-1.54358	0.122691
GSE26939	FOXA2	SELENBP1	-0.0597866	0.0892089	0.941965	0.790861	1.12194	-0.670187	0.502739
GSE26939	FOXA2	MRPL14	0.199212	0.322684	1.22044	0.648407	2.29713	0.61736	0.536997
GSE26939	FOXA2	CD55	0.0972954	0.167529	1.10219	0.793696	1.53058	0.580768	0.561397
GSE26939	FOXA2	CTSH	-0.216688	0.110668	0.805181	0.648176	1.00022	-1.958	0.0502305
GSE26939	FOXA2	FOXA2	-0.133249	0.158135	0.875247	0.641987	1.19326	-0.842631	0.399435
GSE26939	UHRF1	ASPM	-0.0190521	0.113425	0.981128	0.785558	1.22539	-0.16797	0.866607
GSE26939	UHRF1	GINS2	-0.0282541	0.107907	0.972141	0.786826	1.2011	-0.261837	0.793447
GSE26939	UHRF1	MAGEA12	0.011319	0.0967158	1.01138	0.836741	1.22248	0.117034	0.906833
GSE26939	UHRF1	CENPF	0.0462822	0.122485	1.04737	0.823835	1.33156	0.377859	0.705535
GSE26939	UHRF1	KIF14	0.0600062	0.12848	1.06184	0.825464	1.36591	0.467047	0.640466
GSE26939	UHRF1	SHCBP1	0.185069	0.153654	1.2033	0.890398	1.62616	1.20445	0.228415
GSE26939	UHRF1	ANLN	0.22439	0.134848	1.25156	0.960878	1.63018	1.66402	0.0961084
GSE26939	UHRF1	BUB1	0.122039	0.122143	1.1298	0.889267	1.43539	0.999144	0.317725
GSE26939	UHRF1	TPX2	0.0884667	0.123663	1.0925	0.857351	1.39214	0.715386	0.474371
GSE26939	UHRF1	BIRC5	0.161428	0.125533	1.17519	0.918869	1.50301	1.28595	0.198462
GSE26939	UHRF1	MKI67	0.282594	0.132213	1.32657	1.02374	1.71897	2.13742	0.0325641
GSE26939	UHRF1	BUB1B	0.221625	0.155718	1.2481	0.91982	1.69355	1.42324	0.154667
GSE26939	UHRF1	HIST1H2AJ	0.0652445	0.258905	1.06742	0.642621	1.77303	0.252002	0.80104
GSE26939	UHRF1	KIF4A	0.315386	0.189809	1.37079	0.944942	1.98855	1.6616	0.096593
GSE26939	UHRF1	TTK	0.128871	0.1104	1.13754	0.916212	1.41234	1.16732	0.243082
GSE26939	UHRF1	MCM10	0.123758	0.118947	1.13174	0.896395	1.42888	1.04044	0.298135
GSE26939	UHRF1	RRM2	0.143682	0.127276	1.15452	0.899628	1.48162	1.1289	0.25894
GSE26939	UHRF1	GPR37	0.223049	0.150308	1.24988	0.93095	1.67808	1.48394	0.137824
GSE26939	UHRF1	TUBB3	0.380957	0.197128	1.46368	0.994608	2.15399	1.93254	0.0532935
GSE26939	UHRF1	GTSE1	0.569123	0.229443	1.76672	1.12685	2.76993	2.48045	0.0131215
GSE26939	UHRF1	CCNB2	-0.0372881	0.131357	0.963398	0.744723	1.24628	-0.283869	0.77651
GSE26939	UHRF1	CDCA3	0.520894	0.249461	1.68353	1.03248	2.74513	2.08808	0.036791
GSE26939	UHRF1	KIF20A	0.197386	0.166886	1.21821	0.878354	1.68957	1.18276	0.236905
GSE26939	UHRF1	CDT1	0.0968538	0.142574	1.1017	0.833114	1.45687	0.679325	0.496932
GSE26939	UHRF1	KIF15	0.0343414	0.130533	1.03494	0.801318	1.33667	0.263087	0.792484
GSE26939	UHRF1	GPD1	-0.0437154	0.388581	0.957226	0.446945	2.0501	-0.1125	0.910427
GSE26939	UHRF1	OVCH2	0.23573	0.434834	1.26583	0.539815	2.9683	0.542114	0.58774
GSE26939	UHRF1	ACTN2	-0.168966	0.13094	0.844537	0.653375	1.09163	-1.29041	0.196909
GSE26939	UHRF1	CEP55	0.110709	0.127607	1.11707	0.869883	1.4345	0.867578	0.385626
GSE26939	UHRF1	EXO1	0.0514646	0.146544	1.05281	0.789974	1.4031	0.35119	0.725446
GSE26939	UHRF1	CENPA	0.0038124	0.115705	1.00382	0.800142	1.25934	0.0329492	0.973715
GSE26939	UHRF1	SPC25	0.0965722	0.0993888	1.10139	0.906444	1.33826	0.971661	0.331219
GSE26939	UHRF1	UBE2C	0.140916	0.141934	1.15133	0.871734	1.5206	0.992823	0.320796
GSE26939	UHRF1	KIF11	0.29449	0.198567	1.34244	0.909652	1.98114	1.48308	0.138054
GSE26939	UHRF1	E2F7	-0.00861562	0.0982996	0.991421	0.817684	1.20207	-0.0876466	0.930158
GSE26939	UHRF1	ASF1B	0.422394	0.210016	1.52561	1.01083	2.30255	2.01125	0.0442994
GSE26939	UHRF1	CCNA2	0.180011	0.144918	1.19723	0.901206	1.59049	1.24216	0.214176
GSE26939	UHRF1	CDC20	0.251203	0.166064	1.28557	0.928415	1.78012	1.51269	0.130359
GSE26939	UHRF1	ERC2	-0.197775	0.176125	0.820554	0.581018	1.15884	-1.12293	0.261469
GSE26939	UHRF1	HOXA10	0.176859	0.130933	1.19346	0.923332	1.54262	1.35075	0.176775
GSE26939	UHRF1	CDC25A	-0.0153107	0.162695	0.984806	0.71592	1.35468	-0.0941066	0.925024
GSE26939	UHRF1	NUSAP1	0.0392548	0.175353	1.04004	0.737542	1.46659	0.223861	0.822866
GSE26939	UHRF1	CDCA5	0.0706808	0.12772	1.07324	0.835566	1.37852	0.553403	0.579988
GSE26939	UHRF1	FAM111B	0.0856761	0.157212	1.08945	0.800553	1.48261	0.544973	0.585772
GSE26939	UHRF1	NDC80	0.198481	0.144065	1.21955	0.919541	1.61744	1.37772	0.16829
GSE26939	UHRF1	SLC16A11	-0.40128	0.420101	0.669463	0.293857	1.52516	-0.955199	0.339477
GSE26939	UHRF1	RAD51	0.134775	0.132466	1.14428	0.882627	1.4835	1.01743	0.308947
GSE26939	UHRF1	DSTN	0.0276061	0.213387	1.02799	0.676634	1.5618	0.129371	0.897064
GSE26939	UHRF1	PRC1	0.0875207	0.137742	1.09146	0.833228	1.42974	0.635396	0.52517
GSE26939	UHRF1	KCMF1	0.379172	0.320447	1.46107	0.779664	2.73802	1.18326	0.236706
GSE26939	UHRF1	CGN	0.166361	0.102651	1.181	0.965768	1.4442	1.62064	0.105094
GSE26939	UHRF1	SPATA2L	0.265469	0.358193	1.30404	0.646246	2.63139	0.741135	0.458611
GSE26939	UHRF1	SLC25A4	0.183869	0.197421	1.20186	0.816222	1.7697	0.931355	0.35167
GSE26939	UHRF1	TMOD1	-0.136684	0.153192	0.872246	0.646014	1.1777	-0.892239	0.372265
GSE26939	UHRF1	ATOH8	0.0347106	0.107469	1.03532	0.838681	1.27806	0.322982	0.746709
GSE26939	UHRF1	LIMS2	-0.194581	0.183368	0.82318	0.574661	1.17917	-1.06115	0.288622
GSE26939	UHRF1	DUSP8	-0.220963	0.22359	0.801746	0.51727	1.24267	-0.988254	0.323028
GSE26939	UHRF1	PRDM16	-0.0654658	0.0877594	0.936631	0.78862	1.11242	-0.745969	0.455686
GSE26939	UHRF1	WNT3A	0.142284	0.34713	1.1529	0.583869	2.27652	0.409887	0.681889
GSE26939	UHRF1	CENPH	0.183456	0.1548	1.20136	0.886968	1.6272	1.18511	0.235972
GSE26939	UHRF1	ADRB2	-0.190248	0.119427	0.826754	0.654214	1.0448	-1.593	0.111161
GSE26939	UHRF1	ARHGEF4	0.378609	0.254148	1.46025	0.887354	2.40303	1.48972	0.136298
GSE26939	UHRF1	TK1	0.204653	0.143761	1.2271	0.925785	1.62648	1.42357	0.154572
GSE26939	UHRF1	EFNB2	0.00188665	0.145857	1.00189	0.752776	1.33344	0.012935	0.98968
GSE26939	UHRF1	CTNNBIP1	0.170502	0.254778	1.1859	0.719748	1.95396	0.669218	0.503356
GSE26939	UHRF1	PTTG1	-0.0258995	0.196285	0.974433	0.663245	1.43163	-0.131948	0.895025
GSE26939	UHRF1	SEMA3B	0.0808823	0.119276	1.08424	0.85822	1.36979	0.67811	0.497702
GSE26939	UHRF1	PPP1R13B	-0.144332	0.218548	0.8656	0.564012	1.32845	-0.660413	0.508989
GSE26939	UHRF1	MCM2	0.0926205	0.152895	1.09705	0.812981	1.48036	0.605779	0.544661
GSE26939	UHRF1	ELAVL1	0.0418322	0.250078	1.04272	0.638705	1.70229	0.167276	0.867153
GSE26939	UHRF1	HDAC5	-0.311578	0.210303	0.73229	0.484924	1.10584	-1.48157	0.138455
GSE26939	UHRF1	EIF4B	-0.208467	0.272116	0.811828	0.476254	1.38385	-0.766097	0.443619
GSE26939	UHRF1	NPR1	0.0236694	0.169147	1.02395	0.735024	1.42645	0.139934	0.888712
GSE26939	UHRF1	SASH1	0.0392678	0.292015	1.04005	0.5868	1.84339	0.134472	0.89303
GSE26939	UHRF1	COBL	0.327908	0.38454	1.38806	0.653262	2.94937	0.852728	0.39381
GSE26939	UHRF1	CPAMD8	-0.0647378	0.0887595	0.937313	0.787649	1.11542	-0.729362	0.46578
GSE26939	UHRF1	PLXNA2	-0.227201	0.152462	0.796761	0.590951	1.07425	-1.49021	0.136169
GSE26939	UHRF1	STK24	0.206167	0.286469	1.22896	0.700961	2.15467	0.719681	0.471721
GSE26939	UHRF1	ZNF324	-1.0276	0.324546	0.357866	0.189438	0.676043	-3.16626	0.00154411
GSE26939	UHRF1	ST6GALNAC6	-0.0590775	0.217324	0.942634	0.615682	1.44321	-0.271841	0.785744
GSE26939	UHRF1	CKB	0.343838	0.173388	1.41035	1.00401	1.98114	1.98305	0.0473618
GSE26939	UHRF1	NEDD4L	0.30874	0.143677	1.36171	1.02751	1.8046	2.14885	0.0316464
GSE26939	UHRF1	CRY2	-0.0876405	0.186349	0.91609	0.635796	1.31995	-0.470303	0.638138
GSE26939	UHRF1	MAN2A2	0.305299	0.287209	1.35703	0.772888	2.38266	1.06298	0.287789
GSE26939	UHRF1	ANXA11	0.219791	0.209098	1.24582	0.826932	1.87689	1.05114	0.293194
GSE26939	UHRF1	MEPCE	0.325436	0.274236	1.38463	0.808919	2.37009	1.1867	0.235345
GSE26939	UHRF1	FBXW4	0.40296	0.288729	1.49625	0.849644	2.63493	1.39564	0.162824
GSE26939	UHRF1	WFS1	0.415974	0.22609	1.51585	0.973212	2.36104	1.83986	0.0657883
GSE26939	UHRF1	STT3A	-0.280085	0.279598	0.75572	0.436884	1.30724	-1.00174	0.316469
GSE26939	UHRF1	CDK2AP1	0.0367414	0.236138	1.03742	0.653064	1.648	0.155593	0.876354
GSE26939	UHRF1	CSRP1	0.0792556	0.210533	1.08248	0.716497	1.63541	0.376453	0.70658
GSE26939	UHRF1	UHRF1	0.127008	0.121695	1.13543	0.894482	1.44127	1.04366	0.296643
GSE26939	FOXM1	PBK	0.0878138	0.112928	1.09178	0.87501	1.36226	0.777612	0.436798
GSE26939	FOXM1	HELLS	0.111108	0.202267	1.11752	0.751768	1.66121	0.549315	0.582789
GSE26939	FOXM1	NEK2	0.194291	0.136938	1.21445	0.928577	1.58833	1.41883	0.155949
GSE26939	FOXM1	POLQ	0.159542	0.151488	1.17297	0.871648	1.57846	1.05316	0.292266
GSE26939	FOXM1	ASPM	-0.0190521	0.113425	0.981128	0.785558	1.22539	-0.16797	0.866607
GSE26939	FOXM1	GINS2	-0.0282541	0.107907	0.972141	0.786826	1.2011	-0.261837	0.793447
GSE26939	FOXM1	DEPDC1	0.12421	0.106463	1.13225	0.919015	1.39497	1.1667	0.24333
GSE26939	FOXM1	HMMR	0.257266	0.188206	1.29339	0.894392	1.87038	1.36694	0.171645
GSE26939	FOXM1	CENPF	0.0462822	0.122485	1.04737	0.823835	1.33156	0.377859	0.705535
GSE26939	FOXM1	SHCBP1	0.185069	0.153654	1.2033	0.890398	1.62616	1.20445	0.228415
GSE26939	FOXM1	BRIP1	0.0442987	0.105225	1.04529	0.850493	1.28471	0.420989	0.673763
GSE26939	FOXM1	ANLN	0.22439	0.134848	1.25156	0.960878	1.63018	1.66402	0.0961084
GSE26939	FOXM1	COL1A1	0.0735649	0.111675	1.07634	0.864751	1.3397	0.658741	0.510062
GSE26939	FOXM1	CDCA8	0.120688	0.140849	1.12827	0.856098	1.48698	0.856864	0.39152
GSE26939	FOXM1	MELK	0.059177	0.128123	1.06096	0.825357	1.36382	0.461877	0.644169
GSE26939	FOXM1	BUB1	0.122039	0.122143	1.1298	0.889267	1.43539	0.999144	0.317725
GSE26939	FOXM1	MND1	0.0325238	0.112409	1.03306	0.828785	1.28768	0.289334	0.772326
GSE26939	FOXM1	CD72	-0.172048	0.118827	0.841939	0.667014	1.06274	-1.44789	0.147649
GSE26939	FOXM1	TPX2	0.0884667	0.123663	1.0925	0.857351	1.39214	0.715386	0.474371
GSE26939	FOXM1	BIRC5	0.161428	0.125533	1.17519	0.918869	1.50301	1.28595	0.198462
GSE26939	FOXM1	MKI67	0.282594	0.132213	1.32657	1.02374	1.71897	2.13742	0.0325641
GSE26939	FOXM1	BUB1B	0.221625	0.155718	1.2481	0.91982	1.69355	1.42324	0.154667
GSE26939	FOXM1	KIFC1	0.236978	0.140872	1.26741	0.96163	1.67043	1.68222	0.0925252
GSE26939	FOXM1	KIF4A	0.315386	0.189809	1.37079	0.944942	1.98855	1.6616	0.096593
GSE26939	FOXM1	MCM10	0.123758	0.118947	1.13174	0.896395	1.42888	1.04044	0.298135
GSE26939	FOXM1	GRIN2D	0.233632	0.16322	1.26318	0.917343	1.7394	1.43139	0.152319
GSE26939	FOXM1	CHEK1	0.0898785	0.101478	1.09404	0.896717	1.33479	0.885694	0.375783
GSE26939	FOXM1	TROAP	0.133297	0.174589	1.14259	0.811484	1.60879	0.763491	0.445171
GSE26939	FOXM1	ZWINT	0.0761341	0.136703	1.07911	0.825474	1.41067	0.556933	0.577573
GSE26939	FOXM1	CCNB2	-0.0372881	0.131357	0.963398	0.744723	1.24628	-0.283869	0.77651
GSE26939	FOXM1	KIF2C	0.175404	0.154996	1.19173	0.879517	1.61476	1.13167	0.257773
GSE26939	FOXM1	CCNB1	0.168101	0.138736	1.18306	0.90139	1.55274	1.21166	0.225643
GSE26939	FOXM1	CDCA3	0.520894	0.249461	1.68353	1.03248	2.74513	2.08808	0.036791
GSE26939	FOXM1	KIF20A	0.197386	0.166886	1.21821	0.878354	1.68957	1.18276	0.236905
GSE26939	FOXM1	CDT1	0.0968538	0.142574	1.1017	0.833114	1.45687	0.679325	0.496932
GSE26939	FOXM1	KIF15	0.0343414	0.130533	1.03494	0.801318	1.33667	0.263087	0.792484
GSE26939	FOXM1	CDC6	0.02531	0.131624	1.02563	0.792416	1.32749	0.19229	0.847515
GSE26939	FOXM1	IKBKE	0.0909371	0.235807	1.0952	0.68988	1.73865	0.385641	0.699762
GSE26939	FOXM1	CDC25C	0.107131	0.182809	1.11308	0.777892	1.5927	0.586026	0.557858
GSE26939	FOXM1	ESPL1	0.338911	0.202058	1.40342	0.944485	2.08535	1.67729	0.0934852
GSE26939	FOXM1	AURKB	0.248483	0.190594	1.28208	0.882431	1.86272	1.30373	0.192326
GSE26939	FOXM1	ERCC6L	0.297377	0.151695	1.34632	1.00006	1.81248	1.96036	0.0499538
GSE26939	FOXM1	KIF23	0.154945	0.163503	1.16759	0.847456	1.60867	0.947655	0.343305
GSE26939	FOXM1	UBE2C	0.140916	0.141934	1.15133	0.871734	1.5206	0.992823	0.320796
GSE26939	FOXM1	KIF11	0.29449	0.198567	1.34244	0.909652	1.98114	1.48308	0.138054
GSE26939	FOXM1	ASF1B	0.422394	0.210016	1.52561	1.01083	2.30255	2.01125	0.0442994
GSE26939	FOXM1	UBE2T	0.0158213	0.127134	1.01595	0.79187	1.30343	0.124445	0.900963
GSE26939	FOXM1	CDC20	0.251203	0.166064	1.28557	0.928415	1.78012	1.51269	0.130359
GSE26939	FOXM1	CENPI	0.306998	0.195637	1.35934	0.926405	1.99459	1.56922	0.116597
GSE26939	FOXM1	CDC25A	-0.0153107	0.162695	0.984806	0.71592	1.35468	-0.0941066	0.925024
GSE26939	FOXM1	NUSAP1	0.0392548	0.175353	1.04004	0.737542	1.46659	0.223861	0.822866
GSE26939	FOXM1	E2F2	0.0731163	0.189748	1.07586	0.741721	1.56051	0.385335	0.699989
GSE26939	FOXM1	CCNE1	0.186693	0.116609	1.20526	0.959006	1.51474	1.60101	0.109375
GSE26939	FOXM1	CDCA5	0.0706808	0.12772	1.07324	0.835566	1.37852	0.553403	0.579988
GSE26939	FOXM1	KIF26B	0.621574	0.502053	1.86186	0.695981	4.98075	1.23806	0.215692
GSE26939	FOXM1	ARHGAP22	-0.272591	0.189501	0.761404	0.525184	1.10387	-1.43847	0.150301
GSE26939	FOXM1	XRCC2	0.0667666	0.183844	1.06905	0.745604	1.5328	0.363171	0.716477
GSE26939	FOXM1	SLC25A35	-0.259385	0.314446	0.771526	0.416575	1.42892	-0.824896	0.409431
GSE26939	FOXM1	EME1	0.126639	0.190814	1.13501	0.780867	1.64976	0.663678	0.506897
GSE26939	FOXM1	MEX3A	-0.0897053	0.117857	0.914201	0.72564	1.15176	-0.761136	0.446576
GSE26939	FOXM1	RAD51	0.134775	0.132466	1.14428	0.882627	1.4835	1.01743	0.308947
GSE26939	FOXM1	PRC1	0.0875207	0.137742	1.09146	0.833228	1.42974	0.635396	0.52517
GSE26939	FOXM1	EPHB2	0.0656906	0.19714	1.0679	0.725643	1.57158	0.333217	0.73897
GSE26939	FOXM1	C1orf112	-0.105493	0.167163	0.89988	0.648479	1.24875	-0.631082	0.527987
GSE26939	FOXM1	SPAG5	0.0958491	0.164883	1.10059	0.79667	1.52046	0.581317	0.561027
GSE26939	FOXM1	C1QTNF6	0.193374	0.17415	1.21334	0.86247	1.70694	1.11039	0.266833
GSE26939	FOXM1	DENND1C	-0.540253	0.175189	0.582601	0.413285	0.821281	-3.08384	0.00204348
GSE26939	FOXM1	E2F1	0.0209811	0.144603	1.0212	0.769176	1.35581	0.145095	0.884636
GSE26939	FOXM1	FANCI	0.0402461	0.132935	1.04107	0.802277	1.35093	0.302751	0.76208
GSE26939	FOXM1	PIF1	-0.209957	0.176366	0.810619	0.573712	1.14535	-1.19046	0.233864
GSE26939	FOXM1	PAQR4	0.152261	0.208532	1.16446	0.77379	1.75238	0.730157	0.465294
GSE26939	FOXM1	FANCG	-0.241778	0.25471	0.78523	0.476637	1.29362	-0.949229	0.342504
GSE26939	FOXM1	MTA3	0.571052	0.21066	1.77013	1.17136	2.67497	2.71078	0.00671254
GSE26939	FOXM1	TRAIP	0.15305	0.277948	1.16538	0.675895	2.00936	0.550643	0.581878
GSE26939	FOXM1	TCF19	0.285723	0.237278	1.33072	0.835828	2.11865	1.20417	0.228523
GSE26939	FOXM1	EFNA4	-0.077134	0.16732	0.925766	0.666927	1.28506	-0.460997	0.644801
GSE26939	FOXM1	TIMELESS	-0.0743178	0.178271	0.928377	0.654606	1.31664	-0.416882	0.676765
GSE26939	FOXM1	MCM2	0.0926205	0.152895	1.09705	0.812981	1.48036	0.605779	0.544661
GSE26939	FOXM1	KNTC1	-0.0805933	0.193401	0.922569	0.631504	1.34779	-0.416717	0.676885
GSE26939	FOXM1	NPM3	-0.054596	0.239646	0.946868	0.591973	1.51453	-0.227819	0.819787
GSE26939	FOXM1	GMPPA	1.16854	0.333486	3.2173	1.67351	6.18522	3.50402	0.000458288
GSE26939	FOXM1	R3HDM1	-0.00723541	0.23238	0.992791	0.629587	1.56552	-0.0311362	0.975161
GSE26939	FOXM1	DNMT1	-0.314395	0.303813	0.730231	0.402582	1.32454	-1.03483	0.300749
GSE26939	FOXM1	RNASEH2A	0.171097	0.245245	1.18661	0.733759	1.91893	0.697656	0.485392
GSE26939	FOXM1	RFC4	-0.0835602	0.14085	0.919836	0.697941	1.21228	-0.593256	0.55301
GSE26939	FOXM1	LIMK1	0.253678	0.173643	1.28876	0.916992	1.81124	1.46092	0.144038
GSE26939	FOXM1	NCAPD2	0.263024	0.180617	1.30086	0.913037	1.85341	1.45625	0.145323
GSE26939	FOXM1	CKAP5	0.35574	0.214754	1.42724	0.936908	2.17418	1.6565	0.0976211
GSE26939	FOXM1	MAGED1	0.0260973	0.243141	1.02644	0.637341	1.65309	0.107334	0.914524
GSE26939	FOXM1	FOXM1	0.171559	0.149777	1.18715	0.885149	1.5922	1.14543	0.252032
GSE29013	FOXA2	LHFPL3	-0.449617	0.341494	0.637872	0.326628	1.2457	-1.31662	0.187966
GSE29013	FOXA2	BDNF	-0.234724	0.315952	0.790789	0.425718	1.46892	-0.742911	0.457536
GSE29013	FOXA2	EXD1	-0.0923141	0.312308	0.911819	0.494392	1.68169	-0.295587	0.767546
GSE29013	FOXA2	RTKN2	0.225938	0.353321	1.2535	0.627157	2.50537	0.63947	0.522517
GSE29013	FOXA2	SH3GL2	-0.0539079	0.340486	0.947519	0.486145	1.84676	-0.158326	0.8742
GSE29013	FOXA2	CHIA	-0.104648	0.296797	0.900641	0.503406	1.61133	-0.352593	0.724394
GSE29013	FOXA2	TWIST1	0.991519	0.475678	2.69533	1.06099	6.84714	2.08443	0.037121
GSE29013	FOXA2	CPB2	-0.0343667	0.229	0.966217	0.616808	1.51356	-0.150073	0.880707
GSE29013	FOXA2	HHIP	0.0337191	0.302415	1.03429	0.571778	1.87094	0.111499	0.91122
GSE29013	FOXA2	APOH	-0.203332	0.476653	0.816007	0.320602	2.07693	-0.426583	0.669683
GSE29013	FOXA2	EPB41L5	-1.10948	0.866735	0.329729	0.0603103	1.8027	-1.28007	0.20052
GSE29013	FOXA2	PRKG2	0.0400316	0.375592	1.04084	0.498519	2.17315	0.106583	0.91512
GSE29013	FOXA2	SEC14L4	-0.314745	0.441762	0.729975	0.3071	1.73515	-0.712476	0.47617
GSE29013	FOXA2	SSTR1	-0.333004	0.294279	0.716767	0.402612	1.27605	-1.13159	0.257806
GSE29013	FOXA2	CFTR	0.323197	0.32296	1.38154	0.733599	2.60176	1.00073	0.316955
GSE29013	FOXA2	C2orf54	-0.660151	0.464129	0.516774	0.208081	1.28342	-1.42234	0.154926
GSE29013	FOXA2	PCSK9	2.23228	1.14171	9.32106	0.994581	87.3555	1.9552	0.0505589
GSE29013	FOXA2	SLC46A2	-0.41074	0.282992	0.663159	0.380833	1.15479	-1.45142	0.146663
GSE29013	FOXA2	C10orf67	0.0574116	0.53674	1.05909	0.369879	3.03254	0.106964	0.914818
GSE29013	FOXA2	GYPE	0.499217	0.414439	1.64743	0.731199	3.71175	1.20456	0.228373
GSE29013	FOXA2	F11	-0.545831	0.469542	0.57936	0.23082	1.4542	-1.16247	0.245043
GSE29013	FOXA2	MS4A15	0.542212	0.371709	1.71981	0.830005	3.56352	1.4587	0.144647
GSE29013	FOXA2	ANKRD29	-0.238894	0.306467	0.787499	0.431901	1.43587	-0.779509	0.43568
GSE29013	FOXA2	CX3CR1	-0.234319	0.38211	0.791109	0.374097	1.67297	-0.613224	0.539728
GSE29013	FOXA2	PLA2G3	1.08058	0.618682	2.9464	0.876332	9.90636	1.74659	0.0807086
GSE29013	FOXA2	SEMA5A	0.393376	0.391962	1.48198	0.687388	3.19507	1.00361	0.315569
GSE29013	FOXA2	SCTR	0.0673603	0.426042	1.06968	0.464095	2.46548	0.158107	0.874372
GSE29013	FOXA2	ST6GALNAC5	-0.464553	0.336795	0.628416	0.324763	1.21598	-1.37933	0.167792
GSE29013	FOXA2	LRRC36	0.413253	0.366244	1.51173	0.73744	3.099	1.12836	0.259169
GSE29013	FOXA2	NR0B2	-0.390469	0.372378	0.676739	0.326177	1.40407	-1.04858	0.294371
GSE29013	FOXA2	CYS1	-0.0851036	0.299369	0.918417	0.510759	1.65144	-0.284276	0.776199
GSE29013	FOXA2	ESYT3	0.365401	0.383821	1.44109	0.679176	3.05774	0.952008	0.341093
GSE29013	FOXA2	PLA2G4F	-0.0888696	0.374574	0.914965	0.439103	1.90652	-0.237255	0.812459
GSE29013	FOXA2	TRAK1	0.33595	0.538075	1.39927	0.487406	4.01709	0.624356	0.532394
GSE29013	FOXA2	TMPRSS13	-0.163614	0.410269	0.849069	0.379946	1.89743	-0.398797	0.690043
GSE29013	FOXA2	NCKAP5	-0.0658349	0.220431	0.936285	0.607822	1.44225	-0.298664	0.765197
GSE29013	FOXA2	RAB11FIP1	0.565434	0.715419	1.76021	0.433111	7.15369	0.790354	0.429321
GSE29013	FOXA2	HIST1H2BD	-0.243979	0.616315	0.783504	0.234117	2.6221	-0.395868	0.692202
GSE29013	FOXA2	HAS3	-0.269798	0.313598	0.763533	0.412945	1.41177	-0.860331	0.389606
GSE29013	FOXA2	FAM167A	0.0299305	0.318077	1.03038	0.552397	1.92197	0.0940983	0.925031
GSE29013	FOXA2	SLC16A11	-0.186921	0.337818	0.829509	0.427829	1.60832	-0.553319	0.580045
GSE29013	FOXA2	SCEL	-0.25432	0.239849	0.775444	0.484608	1.24082	-1.06033	0.288993
GSE29013	FOXA2	LRRN3	0.0393274	0.610207	1.04011	0.314536	3.43945	0.0644493	0.948612
GSE29013	FOXA2	IRX2	-0.830827	0.338129	0.435689	0.224574	0.845264	-2.45713	0.0140052
GSE29013	FOXA2	HSD17B6	-0.358728	0.250741	0.698564	0.427342	1.14192	-1.43067	0.152524
GSE29013	FOXA2	WIF1	-0.133402	0.23366	0.875113	0.55357	1.38343	-0.570923	0.568052
GSE29013	FOXA2	CRTAC1	-0.165051	0.370342	0.847851	0.410283	1.75208	-0.445672	0.655834
GSE29013	FOXA2	LGI3	-0.0281928	0.35521	0.972201	0.484619	1.95035	-0.0793693	0.936739
GSE29013	FOXA2	PARD6B	-0.764721	0.410945	0.465464	0.208012	1.04156	-1.86088	0.0627606
GSE29013	FOXA2	MMP28	0.737749	0.574931	2.09122	0.677671	6.45331	1.2832	0.199423
GSE29013	FOXA2	WNT7A	-0.495967	0.426933	0.608982	0.263754	1.40608	-1.1617	0.245358
GSE29013	FOXA2	WWC1	0.0495387	0.573149	1.05079	0.341703	3.23132	0.0864325	0.931123
GSE29013	FOXA2	ZBTB42	-0.529049	0.358197	0.589165	0.29197	1.18887	-1.47698	0.139682
GSE29013	FOXA2	CGN	-0.663901	0.695029	0.514839	0.131844	2.01039	-0.955214	0.339469
GSE29013	FOXA2	GOLT1A	-1.22763	0.588353	0.292987	0.0924788	0.92823	-2.08655	0.0369291
GSE29013	FOXA2	C16orf89	-0.198928	0.162642	0.819609	0.59589	1.12732	-1.22311	0.221289
GSE29013	FOXA2	NRGN	0.130224	0.343945	1.13908	0.580483	2.23523	0.378619	0.704971
GSE29013	FOXA2	FLRT3	0.619139	0.519447	1.85733	0.671018	5.14095	1.19192	0.233293
GSE29013	FOXA2	STAC	-0.170622	0.770829	0.84314	0.18611	3.81971	-0.221349	0.82482
GSE29013	FOXA2	SULT2B1	0.43607	0.441434	1.54662	0.651079	3.67394	0.98785	0.323226
GSE29013	FOXA2	YIF1B	0.308288	0.782459	1.36109	0.293669	6.30838	0.393999	0.693582
GSE29013	FOXA2	MFSD2A	-1.17515	0.765979	0.308772	0.0688074	1.38561	-1.53418	0.124985
GSE29013	FOXA2	NMUR1	0.500178	0.363619	1.64902	0.808558	3.36309	1.37555	0.168959
GSE29013	FOXA2	RAP1GAP	-0.417081	0.370784	0.658968	0.318605	1.36294	-1.12486	0.260647
GSE29013	FOXA2	TGFB2	-0.0561648	0.610151	0.945383	0.285921	3.12586	-0.0920505	0.926658
GSE29013	FOXA2	PRDM16	-0.713416	0.343465	0.489968	0.249925	0.960562	-2.07711	0.0377912
GSE29013	FOXA2	GPRIN2	0.178425	0.539066	1.19533	0.415561	3.43829	0.330989	0.740653
GSE29013	FOXA2	AMOTL2	-0.901897	0.657893	0.405799	0.111767	1.47336	-1.37089	0.17041
GSE29013	FOXA2	TACSTD2	-0.0857309	0.442949	0.917841	0.385237	2.18679	-0.193546	0.846532
GSE29013	FOXA2	SFTPB	-0.657558	0.405582	0.518115	0.233988	1.14725	-1.62127	0.10496
GSE29013	FOXA2	SLFNL1	0.64288	0.566346	1.90195	0.626794	5.77131	1.13514	0.256318
GSE29013	FOXA2	ADRB2	0.0464008	0.330579	1.04749	0.547977	2.00235	0.140362	0.888374
GSE29013	FOXA2	STARD10	-0.609231	0.412174	0.543769	0.242421	1.21971	-1.47809	0.139383
GSE29013	FOXA2	EXPH5	-0.586303	0.818565	0.55638	0.111843	2.7678	-0.716257	0.473832
GSE29013	FOXA2	DRAM1	-1.16516	0.787564	0.311872	0.0666194	1.46	-1.47945	0.13902
GSE29013	FOXA2	HPN	1.07421	0.639908	2.92767	0.835278	10.2615	1.67869	0.093213
GSE29013	FOXA2	ATP2A2	1.26769	0.634465	3.55263	1.02445	12.3199	1.99804	0.0457123
GSE29013	FOXA2	EFNB2	1.38309	0.533352	3.9872	1.40177	11.3412	2.5932	0.00950871
GSE29013	FOXA2	LIPH	-0.543649	0.538475	0.580626	0.20209	1.6682	-1.00961	0.312683
GSE29013	FOXA2	C4BPA	-0.11429	0.260206	0.891999	0.535645	1.48543	-0.439229	0.660496
GSE29013	FOXA2	CMTM8	-0.134835	0.796449	0.87386	0.183444	4.16275	-0.169295	0.865564
GSE29013	FOXA2	C1orf116	-0.525673	0.362685	0.591157	0.290392	1.20343	-1.44939	0.147228
GSE29013	FOXA2	CRB3	-0.466556	0.740736	0.627159	0.146846	2.67851	-0.629854	0.52879
GSE29013	FOXA2	CTNNBIP1	-0.0702825	0.333145	0.93213	0.48518	1.79081	-0.210967	0.832913
GSE29013	FOXA2	PLLP	-1.35419	0.57674	0.258157	0.0833608	0.799476	-2.348	0.0188743
GSE29013	FOXA2	KIAA1324L	0.1174	0.45221	1.12457	0.463516	2.7284	0.259614	0.795162
GSE29013	FOXA2	SEMA3B	2.43015	0.996243	11.3606	1.61212	80.0579	2.43931	0.0147152
GSE29013	FOXA2	PRSS8	0.181959	0.34061	1.19956	0.615313	2.33858	0.534214	0.593193
GSE29013	FOXA2	EVPL	0.0925799	0.303919	1.097	0.604659	1.99023	0.30462	0.760656
GSE29013	FOXA2	SUSD2	-0.501488	0.320031	0.605629	0.323441	1.13401	-1.567	0.117114
GSE29013	FOXA2	ELAVL1	0.229327	0.907763	1.25775	0.212279	7.4522	0.252628	0.800555
GSE29013	FOXA2	SFTA3	-0.161942	0.238992	0.850491	0.532401	1.35863	-0.677604	0.498023
GSE29013	FOXA2	AP1M2	-0.593853	0.630969	0.552195	0.160329	1.90184	-0.941177	0.346614
GSE29013	FOXA2	INPP5K	0.412989	0.489061	1.51133	0.579521	3.94138	0.844453	0.398416
GSE29013	FOXA2	CLDN4	-0.665751	0.476738	0.513888	0.201868	1.30818	-1.39647	0.162573
GSE29013	FOXA2	SULT1A2	0.935728	0.57924	2.54907	0.81909	7.93289	1.61544	0.106215
GSE29013	FOXA2	RILP	0.48565	0.72152	1.62523	0.395144	6.68458	0.673092	0.500889
GSE29013	FOXA2	LAMA3	0.678595	0.630913	1.97111	0.572368	6.78804	1.07558	0.282117
GSE29013	FOXA2	TMEM54	0.610538	0.600772	1.84142	0.567251	5.97766	1.01626	0.309508
GSE29013	FOXA2	BFSP1	-0.738626	0.442288	0.47777	0.20079	1.13683	-1.67001	0.0949169
GSE29013	FOXA2	RASSF7	-1.00296	1.08573	0.366792	0.0436757	3.08034	-0.923763	0.35561
GSE29013	FOXA2	RAB17	-0.950428	0.411859	0.386576	0.172449	0.866581	-2.30766	0.0210183
GSE29013	FOXA2	DLX4	-0.655471	0.840036	0.519197	0.100067	2.69384	-0.780289	0.435221
GSE29013	FOXA2	TMEM63B	-0.891328	0.663611	0.410111	0.111695	1.5058	-1.34315	0.179224
GSE29013	FOXA2	SCNN1B	-0.368418	0.350065	0.691828	0.348355	1.37396	-1.05243	0.292603
GSE29013	FOXA2	FAM189A2	0.15189	0.462245	1.16403	0.470437	2.88024	0.328592	0.742464
GSE29013	FOXA2	EPCAM	0.571732	0.705516	1.77133	0.444389	7.06052	0.810374	0.417725
GSE29013	FOXA2	COBL	0.238346	0.491023	1.26915	0.484789	3.32255	0.485408	0.627387
GSE29013	FOXA2	VSIG2	-0.112337	0.256239	0.893743	0.540881	1.47681	-0.438408	0.661091
GSE29013	FOXA2	CPAMD8	-0.857724	0.696118	0.424126	0.108382	1.65971	-1.23215	0.217892
GSE29013	FOXA2	C19orf33	0.7874	0.526552	2.19767	0.782999	6.1683	1.49539	0.134813
GSE29013	FOXA2	CEACAM6	-0.248515	0.293715	0.779958	0.438591	1.38702	-0.846109	0.397492
GSE29013	FOXA2	SFTA2	-0.717278	0.362991	0.488079	0.239614	0.994188	-1.97602	0.0481521
GSE29013	FOXA2	FAM129B	0.903372	1.0596	2.46791	0.309309	19.6909	0.852556	0.393906
GSE29013	FOXA2	SH2D4A	-0.651152	0.553304	0.521444	0.176293	1.54234	-1.17684	0.239258
GSE29013	FOXA2	TMEM125	-0.748329	0.527201	0.473157	0.168365	1.32972	-1.41944	0.155771
GSE29013	FOXA2	PPP1R13L	0.621956	0.662029	1.86257	0.508853	6.81761	0.939471	0.347489
GSE29013	FOXA2	PTK7	0.419843	0.487433	1.52172	0.585371	3.95585	0.861334	0.389054
GSE29013	FOXA2	PDZK1IP1	0.405849	0.369377	1.50058	0.727519	3.09508	1.09874	0.271881
GSE29013	FOXA2	LAMB3	-0.0591651	0.291131	0.942551	0.532713	1.66769	-0.203225	0.838959
GSE29013	FOXA2	ITGA3	-0.383142	0.282881	0.681716	0.391575	1.18684	-1.35443	0.1756
GSE29013	FOXA2	FAAH	-0.737111	0.391009	0.478494	0.222356	1.02968	-1.88515	0.0594092
GSE29013	FOXA2	AATK	-1.69268	1.03944	0.184026	0.0239943	1.4114	-1.62846	0.103428
GSE29013	FOXA2	CCNJL	-0.0892998	0.465323	0.914571	0.367396	2.27668	-0.191909	0.847813
GSE29013	FOXA2	N4BP1	1.05367	1.32575	2.86816	0.213367	38.5549	0.794776	0.426744
GSE29013	FOXA2	MLPH	-0.861576	0.570983	0.422496	0.137975	1.29373	-1.50893	0.131316
GSE29013	FOXA2	NAPSA	-0.28466	0.252559	0.75227	0.458559	1.2341	-1.12711	0.259698
GSE29013	FOXA2	ST6GALNAC6	0.315498	0.357548	1.37094	0.680258	2.7629	0.882393	0.377564
GSE29013	FOXA2	HYAL1	-0.411567	0.306121	0.662611	0.363654	1.20734	-1.34446	0.1788
GSE29013	FOXA2	LAMP3	0.036421	0.389968	1.03709	0.482921	2.2272	0.0933949	0.92559
GSE29013	FOXA2	NINJ2	-0.504077	0.27999	0.604063	0.348943	1.04571	-1.80034	0.0718068
GSE29013	FOXA2	TBC1D2	-0.0309532	0.30478	0.969521	0.533492	1.76192	-0.101559	0.919107
GSE29013	FOXA2	MALL	-0.325764	0.263612	0.721975	0.430661	1.21034	-1.23577	0.216543
GSE29013	FOXA2	FKBP1B	0.130613	0.316583	1.13953	0.612702	2.11934	0.412573	0.67992
GSE29013	FOXA2	EFNA1	-0.495067	0.473948	0.60953	0.240752	1.54319	-1.04456	0.296226
GSE29013	FOXA2	CYP2B6	0.582855	0.558204	1.79114	0.599773	5.34902	1.04416	0.296411
GSE29013	FOXA2	MAL2	-2.78341	1.28171	0.0618274	0.00501407	0.76238	-2.17164	0.0298826
GSE29013	FOXA2	UNC13B	0.110983	0.722182	1.11738	0.271317	4.60174	0.153678	0.877864
GSE29013	FOXA2	SFTPD	-0.755589	0.565687	0.469734	0.155003	1.42353	-1.3357	0.181647
GSE29013	FOXA2	NFATC3	-1.6129	0.807878	0.199308	0.0409128	0.97094	-1.99647	0.045883
GSE29013	FOXA2	NKX2.1	-0.855896	0.390455	0.424902	0.197666	0.913367	-2.19205	0.0283762
GSE29013	FOXA2	WWC3	-1.03265	0.548407	0.356062	0.12154	1.04311	-1.883	0.0597003
GSE29013	FOXA2	WFS1	-1.51113	1.00506	0.22066	0.0307761	1.58211	-1.50352	0.132706
GSE29013	FOXA2	JUP	-0.742862	0.839813	0.47575	0.0917337	2.46734	-0.884557	0.376396
GSE29013	FOXA2	CCND3	-0.0895347	0.624104	0.914357	0.269078	3.10709	-0.143461	0.885926
GSE29013	FOXA2	PPL	-0.303534	0.470276	0.738204	0.293682	1.85556	-0.645439	0.518642
GSE29013	FOXA2	SELENBP1	-0.362858	0.25468	0.695685	0.422307	1.14603	-1.42476	0.154226
GSE29013	FOXA2	MRPL14	-0.339076	0.273706	0.712428	0.416641	1.2182	-1.23883	0.215407
GSE29013	FOXA2	CD55	-0.803295	0.417522	0.447851	0.197578	1.01515	-1.92396	0.0543599
GSE29013	FOXA2	CTSH	-0.568871	0.501822	0.566164	0.211734	1.51389	-1.13361	0.256958
GSE29013	FOXA2	LPCAT1	-0.992286	0.468509	0.370728	0.147999	0.928649	-2.11796	0.0341781
GSE29013	FOXA2	FOXA2	0.946038	0.701193	2.57549	0.651632	10.1793	1.34918	0.177278
GSE29013	UHRF1	ASPM	0.472515	0.528619	1.60402	0.56918	4.52035	0.893868	0.371393
GSE29013	UHRF1	GINS2	1.86896	0.854276	6.48157	1.21484	34.5813	2.18777	0.0286861
GSE29013	UHRF1	MAGEA12	0.047756	0.203952	1.04891	0.703292	1.56439	0.234153	0.814866
GSE29013	UHRF1	CENPF	0.0724715	0.609118	1.07516	0.325831	3.54778	0.118978	0.905293
GSE29013	UHRF1	KIF14	1.00534	0.641285	2.73284	0.77759	9.60454	1.5677	0.116952
GSE29013	UHRF1	SHCBP1	0.434914	0.407773	1.54483	0.694678	3.4354	1.06656	0.286171
GSE29013	UHRF1	DLGAP5	0.0522809	0.295208	1.05367	0.590777	1.87926	0.177098	0.859431
GSE29013	UHRF1	ANLN	0.85412	0.436401	2.34931	0.998789	5.52593	1.95719	0.0503254
GSE29013	UHRF1	CDCA2	0.0350703	0.446736	1.03569	0.431487	2.48596	0.0785034	0.937428
GSE29013	UHRF1	CDK1	0.685864	0.57366	1.98549	0.64501	6.11177	1.19559	0.231855
GSE29013	UHRF1	BUB1	-0.405446	0.281256	0.666679	0.384159	1.15697	-1.44156	0.149428
GSE29013	UHRF1	TPX2	0.397904	0.396578	1.4887	0.684289	3.23873	1.00334	0.315695
GSE29013	UHRF1	BIRC5	0.757371	0.597061	2.13266	0.661763	6.87292	1.2685	0.20462
GSE29013	UHRF1	MKI67	0.759746	0.664415	2.13773	0.581302	7.86148	1.14348	0.252839
GSE29013	UHRF1	BUB1B	0.296164	0.39114	1.34469	0.624718	2.89442	0.757183	0.44894
GSE29013	UHRF1	HIST1H2AJ	0.37583	0.390757	1.4562	0.67703	3.13208	0.961799	0.33615
GSE29013	UHRF1	KIF4A	0.918477	0.546348	2.50547	0.858691	7.31041	1.68112	0.0927395
GSE29013	UHRF1	TTK	0.605069	0.325733	1.83138	0.967193	3.46771	1.85756	0.0632319
GSE29013	UHRF1	MCM10	0.177804	0.670624	1.19459	0.32091	4.44688	0.265133	0.790907
GSE29013	UHRF1	KIF18B	1.3456	0.766035	3.84048	0.855727	17.236	1.75657	0.0789905
GSE29013	UHRF1	RRM2	0.555579	0.517172	1.74295	0.63251	4.80289	1.07426	0.282704
GSE29013	UHRF1	GPR37	0.701862	0.334699	2.01751	1.04693	3.88786	2.09699	0.035994
GSE29013	UHRF1	TUBB3	-0.190252	0.399112	0.826751	0.378138	1.80759	-0.476688	0.633585
GSE29013	UHRF1	GTSE1	5.00444	2.10519	149.074	2.40692	9232.94	2.37719	0.0174449
GSE29013	UHRF1	CKAP2L	0.856563	0.542324	2.35505	0.813529	6.81754	1.57943	0.114238
GSE29013	UHRF1	CCNB2	1.0585	0.788844	2.88204	0.614094	13.5259	1.34184	0.179649
GSE29013	UHRF1	CDCA3	0.53828	0.347043	1.71306	0.867699	3.38201	1.55105	0.12089
GSE29013	UHRF1	KIF20A	1.06653	0.707915	2.90528	0.725454	11.635	1.50658	0.131918
GSE29013	UHRF1	CDT1	0.633713	0.450875	1.88459	0.778812	4.5604	1.40552	0.159867
GSE29013	UHRF1	KIF15	-0.0405871	0.240597	0.960226	0.599207	1.53876	-0.168693	0.866038
GSE29013	UHRF1	GPD1	0.298825	0.353949	1.34827	0.673746	2.69811	0.844259	0.398525
GSE29013	UHRF1	HJURP	1.78506	0.747106	5.95995	1.37818	25.7739	2.3893	0.0168805
GSE29013	UHRF1	ACTN2	0.353853	0.488188	1.42455	0.54718	3.70871	0.72483	0.468556
GSE29013	UHRF1	CEP55	-0.364124	0.339986	0.694805	0.356834	1.35288	-1.071	0.284171
GSE29013	UHRF1	EXO1	-0.206216	0.344053	0.813657	0.414556	1.59698	-0.599373	0.548924
GSE29013	UHRF1	CENPA	0.00161082	0.321567	1.00161	0.533312	1.88113	0.00500927	0.996003
GSE29013	UHRF1	NEIL3	-0.17543	0.281507	0.839096	0.483273	1.4569	-0.623182	0.533165
GSE29013	UHRF1	SPC25	-0.378586	0.393938	0.684829	0.316418	1.48219	-0.961029	0.336538
GSE29013	UHRF1	CUX2	0.556334	0.458137	1.74427	0.710634	4.28134	1.21434	0.224618
GSE29013	UHRF1	SKA1	0.279133	0.25053	1.32198	0.809049	2.16012	1.11417	0.265205
GSE29013	UHRF1	UBE2C	0.0973218	0.489403	1.10222	0.422363	2.87638	0.198858	0.842374
GSE29013	UHRF1	KIF11	0.0638908	0.24685	1.06598	0.657095	1.72929	0.258824	0.795771
GSE29013	UHRF1	E2F7	0.981359	0.626775	2.66808	0.781065	9.11403	1.56573	0.117412
GSE29013	UHRF1	ASF1B	-0.00488622	0.819386	0.995126	0.199717	4.95839	-0.00596327	0.995242
GSE29013	UHRF1	CCNA2	1.0945	0.594403	2.9877	0.931923	9.57842	1.84135	0.0655704
GSE29013	UHRF1	CDC20	0.501746	0.462345	1.6516	0.667355	4.08746	1.08522	0.277824
GSE29013	UHRF1	ERC2	-0.0474632	0.242836	0.953646	0.592495	1.53493	-0.195454	0.845038
GSE29013	UHRF1	HOXA10	0.536524	0.266014	1.71005	1.01526	2.88033	2.0169	0.0437059
GSE29013	UHRF1	CDC25A	0.869806	0.470267	2.38645	0.949424	5.99851	1.8496	0.0643711
GSE29013	UHRF1	C10orf67	0.0574116	0.53674	1.05909	0.369879	3.03254	0.106964	0.914818
GSE29013	UHRF1	MS4A15	0.542212	0.371709	1.71981	0.830005	3.56352	1.4587	0.144647
GSE29013	UHRF1	NUSAP1	0.854874	0.491131	2.35108	0.897873	6.15629	1.74062	0.0817501
GSE29013	UHRF1	CDCA5	0.186624	0.361084	1.20517	0.593874	2.44571	0.516844	0.605265
GSE29013	UHRF1	CYS1	-0.0851036	0.299369	0.918417	0.510759	1.65144	-0.284276	0.776199
GSE29013	UHRF1	TMEM8B	0.169077	0.363464	1.18421	0.580829	2.41441	0.465183	0.641801
GSE29013	UHRF1	FAM111B	-0.297355	0.353544	0.74278	0.37147	1.48524	-0.841071	0.400308
GSE29013	UHRF1	NDC80	0.948582	0.34852	2.58205	1.30408	5.1124	2.72174	0.0064939
GSE29013	UHRF1	SLC16A11	-0.186921	0.337818	0.829509	0.427829	1.60832	-0.553319	0.580045
GSE29013	UHRF1	RAD51	0.175663	0.450412	1.19204	0.493058	2.88191	0.390006	0.696532
GSE29013	UHRF1	DSTN	-0.404979	0.637355	0.666991	0.19125	2.32615	-0.635406	0.525164
GSE29013	UHRF1	PRC1	-0.346157	0.23198	0.707401	0.448956	1.11462	-1.49218	0.135651
GSE29013	UHRF1	KCMF1	3.56323	1.41998	35.2769	2.18175	570.396	2.50936	0.012095
GSE29013	UHRF1	CGN	-0.663901	0.695029	0.514839	0.131844	2.01039	-0.955214	0.339469
GSE29013	UHRF1	SPATA2L	-3.6473	1.55117	0.0260613	0.00124635	0.544945	-2.35133	0.0187066
GSE29013	UHRF1	SLC25A4	0.61587	0.945511	1.85127	0.290168	11.8111	0.651362	0.514813
GSE29013	UHRF1	TMOD1	-0.167378	0.492246	0.845879	0.322335	2.21977	-0.34003	0.733834
GSE29013	UHRF1	ATOH8	-0.549313	0.693365	0.577346	0.148335	2.24714	-0.792242	0.42822
GSE29013	UHRF1	LIMS2	0.0292579	0.496689	1.02969	0.388977	2.72577	0.058906	0.953027
GSE29013	UHRF1	PRDM16	-0.713416	0.343465	0.489968	0.249925	0.960562	-2.07711	0.0377912
GSE29013	UHRF1	CENPH	0.439798	0.319685	1.55239	0.829632	2.90481	1.37572	0.168907
GSE29013	UHRF1	ADRB2	0.0464008	0.330579	1.04749	0.547977	2.00235	0.140362	0.888374
GSE29013	UHRF1	RADIL	-0.248206	0.417734	0.780199	0.344057	1.76922	-0.594173	0.552397
GSE29013	UHRF1	ARHGEF4	0.702044	0.523626	2.01787	0.723073	5.63125	1.34073	0.180007
GSE29013	UHRF1	TK1	0.164375	0.489024	1.17866	0.451991	3.07358	0.336129	0.736774
GSE29013	UHRF1	EFNB2	1.38309	0.533352	3.9872	1.40177	11.3412	2.5932	0.00950871
GSE29013	UHRF1	CTNNBIP1	-0.0702825	0.333145	0.93213	0.48518	1.79081	-0.210967	0.832913
GSE29013	UHRF1	PTTG1	0.209511	0.457732	1.23308	0.502768	3.02421	0.457716	0.647156
GSE29013	UHRF1	SEMA3B	2.43015	0.996243	11.3606	1.61212	80.0579	2.43931	0.0147152
GSE29013	UHRF1	PPP1R13B	-1.35331	0.83683	0.258384	0.0501134	1.33222	-1.61719	0.105838
GSE29013	UHRF1	MCM2	0.0491656	0.711712	1.05039	0.260341	4.23802	0.0690807	0.944925
GSE29013	UHRF1	ELAVL1	0.229327	0.907763	1.25775	0.212279	7.4522	0.252628	0.800555
GSE29013	UHRF1	ASPRV1	-0.243814	0.38673	0.783633	0.367221	1.67224	-0.630452	0.528399
GSE29013	UHRF1	HDAC5	0.671424	0.604731	1.95702	0.598202	6.40242	1.11029	0.266876
GSE29013	UHRF1	EIF4B	1.37562	1.23605	3.95752	0.35099	44.6223	1.11291	0.265746
GSE29013	UHRF1	NPR1	0.30695	0.678567	1.35927	0.359509	5.1393	0.452351	0.651016
GSE29013	UHRF1	SASH1	-0.204808	0.478473	0.814804	0.31899	2.08128	-0.428044	0.668619
GSE29013	UHRF1	FAM189A2	0.15189	0.462245	1.16403	0.470437	2.88024	0.328592	0.742464
GSE29013	UHRF1	COBL	0.238346	0.491023	1.26915	0.484789	3.32255	0.485408	0.627387
GSE29013	UHRF1	CPAMD8	-0.857724	0.696118	0.424126	0.108382	1.65971	-1.23215	0.217892
GSE29013	UHRF1	PLXNA2	0.654697	0.719908	1.92456	0.469401	7.89075	0.909417	0.36313
GSE29013	UHRF1	STK24	1.11202	0.646844	3.04049	0.855755	10.8028	1.71915	0.0855877
GSE29013	UHRF1	ZNF324	0.692738	0.673906	1.99918	0.533608	7.49	1.02794	0.303976
GSE29013	UHRF1	ST6GALNAC6	0.315498	0.357548	1.37094	0.680258	2.7629	0.882393	0.377564
GSE29013	UHRF1	CKB	-0.495415	0.536659	0.609318	0.212833	1.74441	-0.923146	0.355931
GSE29013	UHRF1	NEDD4L	-0.159596	0.419601	0.852488	0.374562	1.94023	-0.380352	0.703684
GSE29013	UHRF1	CRY2	-0.117431	0.32026	0.889201	0.474673	1.66574	-0.366675	0.713861
GSE29013	UHRF1	MAN2A2	-1.93407	0.860934	0.144559	0.0267435	0.781401	-2.24648	0.0246736
GSE29013	UHRF1	ANXA11	-0.0455847	0.759048	0.955439	0.215824	4.22966	-0.060055	0.952112
GSE29013	UHRF1	MEPCE	0.394937	0.367131	1.48429	0.722798	3.04804	1.07574	0.282044
GSE29013	UHRF1	FBXW4	-0.454524	0.751796	0.63475	0.145436	2.77033	-0.604585	0.545455
GSE29013	UHRF1	WFS1	-1.51113	1.00506	0.22066	0.0307761	1.58211	-1.50352	0.132706
GSE29013	UHRF1	STT3A	-1.33356	0.611829	0.263538	0.0794425	0.874244	-2.17963	0.0292852
GSE29013	UHRF1	CDK2AP1	-0.377007	0.464919	0.685911	0.275758	1.70611	-0.810908	0.417418
GSE29013	UHRF1	CSRP1	-1.0807	0.904324	0.339358	0.0576629	1.9972	-1.19503	0.232074
GSE29013	UHRF1	UHRF1	1.45749	0.72467	4.29516	1.03786	17.7754	2.01124	0.0442996
GSE29013	FOXM1	PBK	0.56521	0.39993	1.75982	0.803613	3.85379	1.41327	0.157575
GSE29013	FOXM1	HELLS	0.315739	0.539268	1.37127	0.476539	3.94593	0.585496	0.558214
GSE29013	FOXM1	NEK2	0.616808	0.430854	1.853	0.796402	4.31142	1.43159	0.152261
GSE29013	FOXM1	POLQ	1.3726	0.95425	3.94559	0.60793	25.6077	1.43841	0.150319
GSE29013	FOXM1	SKA3	0.853461	0.594309	2.34776	0.732448	7.5254	1.43606	0.150986
GSE29013	FOXM1	ASPM	0.472515	0.528619	1.60402	0.56918	4.52035	0.893868	0.371393
GSE29013	FOXM1	GINS2	1.86896	0.854276	6.48157	1.21484	34.5813	2.18777	0.0286861
GSE29013	FOXM1	DEPDC1	0.82076	0.58562	2.27223	0.72106	7.16032	1.40152	0.161057
GSE29013	FOXM1	HMMR	1.04174	0.545849	2.83413	0.972282	8.26128	1.90847	0.0563308
GSE29013	FOXM1	CENPF	0.0724715	0.609118	1.07516	0.325831	3.54778	0.118978	0.905293
GSE29013	FOXM1	SHCBP1	0.434914	0.407773	1.54483	0.694678	3.4354	1.06656	0.286171
GSE29013	FOXM1	BRIP1	0.100129	0.302487	1.10531	0.610954	1.99969	0.33102	0.74063
GSE29013	FOXM1	DLGAP5	0.0522809	0.295208	1.05367	0.590777	1.87926	0.177098	0.859431
GSE29013	FOXM1	ANLN	0.85412	0.436401	2.34931	0.998789	5.52593	1.95719	0.0503254
GSE29013	FOXM1	COL1A1	-0.312414	0.953728	0.731679	0.112851	4.7439	-0.327571	0.743236
GSE29013	FOXM1	CDCA8	-0.143898	0.374419	0.865976	0.415719	1.8039	-0.384325	0.700738
GSE29013	FOXM1	MELK	0.944426	0.676056	2.57134	0.683438	9.67428	1.39696	0.162424
GSE29013	FOXM1	CDCA2	0.0350703	0.446736	1.03569	0.431487	2.48596	0.0785034	0.937428
GSE29013	FOXM1	BUB1	-0.405446	0.281256	0.666679	0.384159	1.15697	-1.44156	0.149428
GSE29013	FOXM1	MND1	-0.284129	0.247528	0.75267	0.463349	1.22265	-1.14786	0.251025
GSE29013	FOXM1	CD72	0.912328	0.483452	2.49011	0.965392	6.42295	1.88711	0.0591455
GSE29013	FOXM1	TPX2	0.397904	0.396578	1.4887	0.684289	3.23873	1.00334	0.315695
GSE29013	FOXM1	BIRC5	0.757371	0.597061	2.13266	0.661763	6.87292	1.2685	0.20462
GSE29013	FOXM1	MKI67	0.759746	0.664415	2.13773	0.581302	7.86148	1.14348	0.252839
GSE29013	FOXM1	BUB1B	0.296164	0.39114	1.34469	0.624718	2.89442	0.757183	0.44894
GSE29013	FOXM1	KIFC1	0.335464	0.293026	1.39859	0.787528	2.48379	1.14483	0.252281
GSE29013	FOXM1	PRR11	0.220879	1.81268	1.24717	0.0357249	43.5394	0.121852	0.903016
GSE29013	FOXM1	KIF4A	0.918477	0.546348	2.50547	0.858691	7.31041	1.68112	0.0927395
GSE29013	FOXM1	MCM10	0.177804	0.670624	1.19459	0.32091	4.44688	0.265133	0.790907
GSE29013	FOXM1	KIF18B	1.3456	0.766035	3.84048	0.855727	17.236	1.75657	0.0789905
GSE29013	FOXM1	HIST1H3C	-0.0807692	0.333053	0.922407	0.480206	1.77181	-0.242512	0.808384
GSE29013	FOXM1	GRIN2D	0.63999	0.462411	1.89646	0.766196	4.69406	1.38403	0.166349
GSE29013	FOXM1	CHEK1	0.0364158	1.02902	1.03709	0.138011	7.79323	0.0353889	0.97177
GSE29013	FOXM1	TROAP	-0.205128	0.291316	0.814543	0.460199	1.44173	-0.704142	0.481344
GSE29013	FOXM1	ZWINT	0.576744	0.481528	1.78023	0.692786	4.57461	1.19774	0.231019
GSE29013	FOXM1	CCNB2	1.0585	0.788844	2.88204	0.614094	13.5259	1.34184	0.179649
GSE29013	FOXM1	KIF2C	0.490288	0.603837	1.63279	0.499968	5.33232	0.811954	0.416818
GSE29013	FOXM1	CCNB1	0.931968	0.523295	2.5395	0.910581	7.08237	1.78096	0.074919
GSE29013	FOXM1	CDCA3	0.53828	0.347043	1.71306	0.867699	3.38201	1.55105	0.12089
GSE29013	FOXM1	KIF20A	1.06653	0.707915	2.90528	0.725454	11.635	1.50658	0.131918
GSE29013	FOXM1	CDT1	0.633713	0.450875	1.88459	0.778812	4.5604	1.40552	0.159867
GSE29013	FOXM1	KIF15	-0.0405871	0.240597	0.960226	0.599207	1.53876	-0.168693	0.866038
GSE29013	FOXM1	CDC6	0.982877	0.527525	2.67213	0.950229	7.51429	1.86319	0.0624361
GSE29013	FOXM1	IKBKE	-0.665587	0.492588	0.513972	0.195725	1.34968	-1.35121	0.17663
GSE29013	FOXM1	CDC25C	-0.401519	0.419951	0.669302	0.293873	1.52435	-0.95611	0.339017
GSE29013	FOXM1	ESPL1	3.18655	1.65312	24.2048	0.947894	618.076	1.92759	0.0539058
GSE29013	FOXM1	AURKB	0.281161	0.29546	1.32467	0.742354	2.36375	0.951607	0.341296
GSE29013	FOXM1	SKA1	0.279133	0.25053	1.32198	0.809049	2.16012	1.11417	0.265205
GSE29013	FOXM1	ERCC6L	0.174815	0.308346	1.19103	0.650814	2.17964	0.566944	0.570752
GSE29013	FOXM1	KIF23	0.942757	0.468071	2.56705	1.02568	6.42476	2.01413	0.0439957
GSE29013	FOXM1	UBE2C	0.0973218	0.489403	1.10222	0.422363	2.87638	0.198858	0.842374
GSE29013	FOXM1	KIF11	0.0638908	0.24685	1.06598	0.657095	1.72929	0.258824	0.795771
GSE29013	FOXM1	ASF1B	-0.00488622	0.819386	0.995126	0.199717	4.95839	-0.00596327	0.995242
GSE29013	FOXM1	UBE2T	-0.137402	0.250313	0.87162	0.533655	1.42362	-0.548919	0.583061
GSE29013	FOXM1	CDC20	0.501746	0.462345	1.6516	0.667355	4.08746	1.08522	0.277824
GSE29013	FOXM1	CENPI	2.3778	0.790217	10.7811	2.29103	50.7339	3.00904	0.00262072
GSE29013	FOXM1	CDC25A	0.869806	0.470267	2.38645	0.949424	5.99851	1.8496	0.0643711
GSE29013	FOXM1	SLC17A9	-0.323409	0.431343	0.723678	0.310732	1.68541	-0.749772	0.453392
GSE29013	FOXM1	NUSAP1	0.854874	0.491131	2.35108	0.897873	6.15629	1.74062	0.0817501
GSE29013	FOXM1	E2F2	0.585668	0.477937	1.79619	0.703934	4.58324	1.22541	0.220421
GSE29013	FOXM1	CCNE1	0.925952	0.58412	2.52427	0.8034	7.93122	1.58521	0.112919
GSE29013	FOXM1	CDCA5	0.186624	0.361084	1.20517	0.593874	2.44571	0.516844	0.605265
GSE29013	FOXM1	KIF26B	-0.372708	0.428259	0.688867	0.297578	1.59467	-0.870286	0.384144
GSE29013	FOXM1	ARHGAP22	0.146652	0.321794	1.15795	0.616281	2.17572	0.455733	0.648582
GSE29013	FOXM1	XRCC2	1.15504	0.747221	3.17416	0.733826	13.7298	1.54578	0.122157
GSE29013	FOXM1	CCDC150	-0.0183491	0.468492	0.981818	0.391967	2.4593	-0.0391662	0.968758
GSE29013	FOXM1	SLC25A35	-1.04585	0.57069	0.351393	0.114821	1.07539	-1.83261	0.0668606
GSE29013	FOXM1	EME1	2.24782	1.10583	9.46711	1.08375	82.6998	2.0327	0.0420832
GSE29013	FOXM1	MEX3A	-0.74771	0.548875	0.47345	0.161462	1.38828	-1.36226	0.173116
GSE29013	FOXM1	RAD51	0.175663	0.450412	1.19204	0.493058	2.88191	0.390006	0.696532
GSE29013	FOXM1	PRC1	-0.346157	0.23198	0.707401	0.448956	1.11462	-1.49218	0.135651
GSE29013	FOXM1	ADAP2	-0.379355	1.3406	0.684303	0.0494454	9.47044	-0.282974	0.777197
GSE29013	FOXM1	EPHB2	0.301803	0.511396	1.3523	0.49633	3.68445	0.590155	0.555086
GSE29013	FOXM1	C1orf112	-0.174865	0.404266	0.83957	0.380141	1.85425	-0.432551	0.665341
GSE29013	FOXM1	SPAG5	0.575498	0.556207	1.77802	0.597711	5.28908	1.03468	0.300817
GSE29013	FOXM1	C1QTNF6	0.473909	0.578438	1.60626	0.51695	4.99096	0.819291	0.412621
GSE29013	FOXM1	DENND1C	1.30138	0.918252	3.67435	0.607524	22.2228	1.41723	0.156415
GSE29013	FOXM1	E2F1	0.102349	0.556233	1.10777	0.372378	3.29546	0.184004	0.85401
GSE29013	FOXM1	FANCI	0.634858	0.574633	1.88675	0.611768	5.81894	1.10481	0.269244
GSE29013	FOXM1	PIF1	-0.0246401	0.284021	0.975661	0.559164	1.70239	-0.0867545	0.930867
GSE29013	FOXM1	PAQR4	0.276425	0.49934	1.31841	0.495463	3.50824	0.553581	0.579865
GSE29013	FOXM1	FANCG	0.995389	1.14593	2.70578	0.286338	25.5685	0.868634	0.385048
GSE29013	FOXM1	MTA3	0.507586	0.412352	1.66128	0.740367	3.72766	1.23095	0.21834
GSE29013	FOXM1	TRAIP	0.45687	0.385764	1.57912	0.741401	3.36341	1.18432	0.236285
GSE29013	FOXM1	TCF19	0.934279	0.686881	2.54538	0.662336	9.78198	1.36018	0.173774
GSE29013	FOXM1	EFNA4	-0.47011	0.481959	0.624933	0.242991	1.60723	-0.975416	0.329354
GSE29013	FOXM1	TIMELESS	0.840354	0.653126	2.31719	0.644198	8.33496	1.28666	0.198211
GSE29013	FOXM1	HAUS8	0.492483	0.323631	1.63637	0.867776	3.08573	1.52174	0.128073
GSE29013	FOXM1	MCM2	0.0491656	0.711712	1.05039	0.260341	4.23802	0.0690807	0.944925
GSE29013	FOXM1	KNTC1	0.0612562	0.368391	1.06317	0.51645	2.18866	0.166281	0.867936
GSE29013	FOXM1	NPM3	-0.110465	0.336693	0.895418	0.462841	1.73229	-0.328087	0.742846
GSE29013	FOXM1	GMPPA	-0.149199	0.279183	0.861398	0.498382	1.48883	-0.534412	0.593056
GSE29013	FOXM1	R3HDM1	0.00371532	1.1199	1.00372	0.111777	9.01307	0.00331755	0.997353
GSE29013	FOXM1	DNMT1	1.96341	1.28101	7.12359	0.578493	87.7202	1.5327	0.125349
GSE29013	FOXM1	RNASEH2A	0.646281	0.526509	1.90843	0.680004	5.35601	1.22748	0.219641
GSE29013	FOXM1	RFC4	1.17967	0.882434	3.25331	0.577027	18.3423	1.33684	0.181275
GSE29013	FOXM1	LIMK1	0.113105	0.391307	1.11975	0.520043	2.41103	0.289043	0.772548
GSE29013	FOXM1	NCAPD2	-0.250434	0.419109	0.778463	0.342367	1.77004	-0.597539	0.550148
GSE29013	FOXM1	CKAP5	-0.449779	0.499428	0.637769	0.239635	1.69737	-0.900588	0.367807
GSE29013	FOXM1	MAGED1	-0.195435	0.54596	0.822477	0.282099	2.39798	-0.357966	0.720369
GSE29013	FOXM1	FOXM1	0.158848	0.30669	1.17216	0.642587	2.13817	0.517942	0.604498
GSE37745	FOXA2	LHFPL3	-0.42284	0.436395	0.655183	0.27855	1.54107	-0.96894	0.332575
GSE37745	FOXA2	BDNF	0.179194	0.238252	1.19625	0.749933	1.9082	0.75212	0.451979
GSE37745	FOXA2	EXD1	-1.46455	0.728073	0.231182	0.0554903	0.963142	-2.01155	0.0442679
GSE37745	FOXA2	RTKN2	0.239336	0.586293	1.27041	0.402614	4.00863	0.408219	0.683113
GSE37745	FOXA2	SH3GL2	0.0610896	0.16626	1.06299	0.76738	1.47249	0.367435	0.713295
GSE37745	FOXA2	CHIA	0.0307856	0.0836911	1.03126	0.87525	1.21509	0.367848	0.712986
GSE37745	FOXA2	TWIST1	-0.082848	0.086154	0.920491	0.777473	1.08982	-0.961627	0.336237
GSE37745	FOXA2	CPB2	-0.0472597	0.073085	0.95384	0.826543	1.10074	-0.64664	0.517865
GSE37745	FOXA2	HHIP	-0.148575	0.122558	0.861936	0.677881	1.09596	-1.21228	0.225405
GSE37745	FOXA2	APOH	-1.53016	0.673473	0.216501	0.0578361	0.810441	-2.27204	0.023084
GSE37745	FOXA2	EPB41L5	-0.071454	0.365309	0.931039	0.455005	1.90511	-0.195599	0.844924
GSE37745	FOXA2	PRKG2	0.187258	0.290826	1.20594	0.681983	2.13244	0.643883	0.519651
GSE37745	FOXA2	SEC14L4	-0.244863	0.348004	0.782812	0.395764	1.54838	-0.703622	0.481668
GSE37745	FOXA2	SSTR1	0.0851889	0.496833	1.08892	0.411237	2.88338	0.171464	0.863859
GSE37745	FOXA2	CFTR	0.339092	1.20356	1.40367	0.132678	14.8503	0.281742	0.778141
GSE37745	FOXA2	C2orf54	-0.349166	0.203243	0.705276	0.473542	1.05041	-1.71797	0.0858014
GSE37745	FOXA2	PCSK9	0.286843	0.175365	1.33221	0.94472	1.87865	1.63569	0.101904
GSE37745	FOXA2	SLC46A2	-0.0013064	0.0891344	0.998694	0.838612	1.18933	-0.0146565	0.988306
GSE37745	FOXA2	C10orf67	0.717416	0.545698	2.04913	0.703186	5.9713	1.31467	0.188619
GSE37745	FOXA2	GYPE	0.43937	0.986972	1.55173	0.224235	10.7381	0.44517	0.656197
GSE37745	FOXA2	F11	-0.442307	0.903744	0.642553	0.109305	3.77726	-0.489416	0.624547
GSE37745	FOXA2	MS4A15	0.00227389	0.182895	1.00228	0.700336	1.43439	0.0124327	0.99008
GSE37745	FOXA2	ANKRD29	0.00152169	0.0765569	1.00152	0.861977	1.16366	0.0198767	0.984142
GSE37745	FOXA2	CX3CR1	-0.571204	0.587858	0.564845	0.178461	1.78778	-0.97167	0.331215
GSE37745	FOXA2	PLA2G3	0.108348	0.258738	1.11444	0.671145	1.85052	0.418753	0.675396
GSE37745	FOXA2	SEMA5A	-0.324973	0.187559	0.722547	0.500282	1.04356	-1.73264	0.0831596
GSE37745	FOXA2	SCTR	0.152436	0.622027	1.16467	0.344137	3.9416	0.245063	0.806408
GSE37745	FOXA2	ST6GALNAC5	0.229983	0.733051	1.25858	0.299162	5.29486	0.313733	0.753724
GSE37745	FOXA2	LRRC36	-0.118529	0.160957	0.888226	0.647913	1.21767	-0.7364	0.461487
GSE37745	FOXA2	NR0B2	-0.0496501	0.180472	0.951562	0.668066	1.35536	-0.275113	0.783229
GSE37745	FOXA2	CYS1	-0.141864	0.12929	0.867739	0.673499	1.118	-1.09725	0.272532
GSE37745	FOXA2	ESYT3	-0.523399	0.62877	0.592503	0.172775	2.03189	-0.832417	0.405174
GSE37745	FOXA2	PLA2G4F	-0.351869	0.372464	0.703372	0.338956	1.45958	-0.944706	0.344809
GSE37745	FOXA2	TRAK1	0.352067	0.250417	1.422	0.870454	2.32304	1.40593	0.159746
GSE37745	FOXA2	TMPRSS13	0.434727	0.405225	1.54454	0.698026	3.41765	1.0728	0.283359
GSE37745	FOXA2	NCKAP5	-0.0276858	0.108712	0.972694	0.786032	1.20368	-0.254671	0.798977
GSE37745	FOXA2	RAB11FIP1	-0.565637	0.246425	0.567998	0.35042	0.920671	-2.29537	0.0217119
GSE37745	FOXA2	HIST1H2BD	0.015923	0.123519	1.01605	0.797583	1.29436	0.128912	0.897428
GSE37745	FOXA2	HAS3	0.282265	0.450421	1.32613	0.548513	3.20616	0.62667	0.530876
GSE37745	FOXA2	FAM167A	-1.35198	0.683408	0.258728	0.0677838	0.987555	-1.97829	0.0478962
GSE37745	FOXA2	SLC16A11	-0.442424	0.436684	0.642477	0.272993	1.51204	-1.01314	0.310991
GSE37745	FOXA2	SCEL	0.63864	1.1474	1.8939	0.199843	17.9485	0.556597	0.577803
GSE37745	FOXA2	LRRN3	-0.0211549	0.150744	0.979067	0.728616	1.31561	-0.140336	0.888394
GSE37745	FOXA2	IRX2	-2.18719	0.518112	0.112232	0.0406537	0.309838	-4.22145	2.42731e-05
GSE37745	FOXA2	HSD17B6	-0.106999	0.081797	0.898526	0.765429	1.05477	-1.30811	0.190837
GSE37745	FOXA2	WIF1	0.0143635	0.0533945	1.01447	0.913668	1.12639	0.269007	0.787925
GSE37745	FOXA2	CRTAC1	-0.14366	0.377102	0.866183	0.413637	1.81384	-0.380957	0.703236
GSE37745	FOXA2	LGI3	0.0869346	0.421815	1.09083	0.477206	2.49347	0.206097	0.836716
GSE37745	FOXA2	PARD6B	-0.726396	0.476166	0.483649	0.190203	1.22983	-1.52551	0.127132
GSE37745	FOXA2	MMP28	0.074881	0.25007	1.07776	0.660177	1.75947	0.29944	0.764605
GSE37745	FOXA2	WNT7A	0.817035	0.418307	2.26378	0.997173	5.13922	1.9532	0.0507964
GSE37745	FOXA2	WWC1	-0.0816325	0.378752	0.921611	0.438685	1.93616	-0.21553	0.829354
GSE37745	FOXA2	ZBTB42	-0.098089	0.191011	0.906568	0.623464	1.31822	-0.513525	0.607584
GSE37745	FOXA2	CGN	0.0812087	0.148591	1.0846	0.810565	1.45127	0.546525	0.584705
GSE37745	FOXA2	GOLT1A	-0.154736	0.125738	0.856642	0.669532	1.09604	-1.23062	0.218464
GSE37745	FOXA2	C16orf89	-0.0336926	0.0550051	0.966869	0.868055	1.07693	-0.612536	0.540183
GSE37745	FOXA2	NRGN	-0.376137	0.138332	0.686508	0.523477	0.900314	-2.71909	0.00654619
GSE37745	FOXA2	FLRT3	-0.013508	0.0919336	0.986583	0.82391	1.18137	-0.146932	0.883185
GSE37745	FOXA2	STAC	-0.227268	0.183721	0.796707	0.555795	1.14204	-1.23703	0.216078
GSE37745	FOXA2	SULT2B1	-0.08035	0.178539	0.922793	0.650327	1.30942	-0.450041	0.652681
GSE37745	FOXA2	YIF1B	0.705091	0.486707	2.02403	0.779708	5.25415	1.4487	0.147422
GSE37745	FOXA2	MFSD2A	-0.406061	0.279969	0.66627	0.384893	1.15335	-1.45038	0.146952
GSE37745	FOXA2	NMUR1	-0.419657	0.393376	0.657272	0.304021	1.42098	-1.06681	0.286057
GSE37745	FOXA2	RAP1GAP	-0.124477	0.368955	0.882959	0.428435	1.81968	-0.337378	0.735832
GSE37745	FOXA2	TGFB2	-0.970248	0.652232	0.378989	0.105547	1.36084	-1.48758	0.136861
GSE37745	FOXA2	PRDM16	0.0988745	0.332507	1.10393	0.575321	2.11822	0.297361	0.766191
GSE37745	FOXA2	GPRIN2	-0.129675	0.246836	0.878381	0.541472	1.42492	-0.525347	0.599342
GSE37745	FOXA2	AMOTL2	-0.160602	0.184149	0.851631	0.593613	1.2218	-0.872131	0.383137
GSE37745	FOXA2	TACSTD2	1.12875	0.740347	3.0918	0.724481	13.1946	1.52463	0.127352
GSE37745	FOXA2	SFTPB	-0.0309593	0.0569249	0.969515	0.867162	1.08395	-0.543862	0.586536
GSE37745	FOXA2	SLFNL1	-0.260255	0.370964	0.770855	0.37257	1.59492	-0.701565	0.48295
GSE37745	FOXA2	ADRB2	-0.272931	0.12223	0.761145	0.598998	0.967186	-2.23293	0.0255539
GSE37745	FOXA2	STARD10	-0.0226685	0.452794	0.977587	0.402472	2.37451	-0.0500635	0.960072
GSE37745	FOXA2	EXPH5	-1.19684	0.874102	0.302146	0.0544729	1.67592	-1.36923	0.170928
GSE37745	FOXA2	DRAM1	-0.285637	0.134773	0.751536	0.577073	0.978742	-2.1194	0.0340571
GSE37745	FOXA2	HPN	0.00894236	0.133926	1.00898	0.776042	1.31184	0.0667708	0.946764
GSE37745	FOXA2	ATP2A2	-0.307079	0.44228	0.735593	0.309149	1.75028	-0.694309	0.487488
GSE37745	FOXA2	EFNB2	0.0361398	0.113098	1.0368	0.830665	1.29409	0.319543	0.749315
GSE37745	FOXA2	LIPH	0.0495723	0.109412	1.05082	0.848003	1.30215	0.453079	0.650492
GSE37745	FOXA2	C4BPA	-0.177849	0.0679788	0.837069	0.732652	0.956367	-2.61624	0.00889028
GSE37745	FOXA2	CMTM8	0.0353359	0.158579	1.03597	0.759213	1.41361	0.222829	0.823668
GSE37745	FOXA2	C1orf116	-0.145225	0.0934741	0.864828	0.720053	1.03871	-1.55364	0.12027
GSE37745	FOXA2	CRB3	-0.309978	0.30252	0.733463	0.40539	1.32704	-1.02465	0.305526
GSE37745	FOXA2	CTNNBIP1	-0.0930463	0.194606	0.911151	0.622217	1.33426	-0.478127	0.63256
GSE37745	FOXA2	PLLP	-0.0886912	0.120186	0.915128	0.723069	1.1582	-0.737952	0.460544
GSE37745	FOXA2	KIAA1324L	0.293834	0.167996	1.34156	0.965188	1.8647	1.74905	0.0802817
GSE37745	FOXA2	SEMA3B	-0.864785	0.434989	0.421142	0.179542	0.987851	-1.98806	0.0468046
GSE37745	FOXA2	PRSS8	-0.145816	0.10773	0.864317	0.699798	1.06751	-1.35353	0.175887
GSE37745	FOXA2	EVPL	-0.255293	0.186012	0.774689	0.538014	1.11548	-1.37246	0.169921
GSE37745	FOXA2	SUSD2	-0.027047	0.140725	0.973316	0.7387	1.28245	-0.192197	0.847588
GSE37745	FOXA2	ELAVL1	0.0307996	0.380628	1.03128	0.489086	2.17454	0.0809179	0.935507
GSE37745	FOXA2	SFTA3	-0.0712485	0.0592318	0.93123	0.829161	1.04586	-1.20288	0.229024
GSE37745	FOXA2	AP1M2	0.0826601	0.200073	1.08617	0.733831	1.60769	0.413149	0.679497
GSE37745	FOXA2	INPP5K	-0.741963	0.529169	0.476178	0.168788	1.34338	-1.40213	0.160877
GSE37745	FOXA2	CLDN4	0.0438035	0.698323	1.04478	0.265834	4.10617	0.0627267	0.949984
GSE37745	FOXA2	SULT1A2	-0.34846	0.20051	0.705774	0.476422	1.04554	-1.73787	0.0822331
GSE37745	FOXA2	RILP	-0.437412	0.330863	0.645705	0.3376	1.235	-1.32203	0.186157
GSE37745	FOXA2	LAMA3	0.0342516	0.470034	1.03484	0.41189	2.59998	0.0728704	0.941909
GSE37745	FOXA2	TMEM54	0.144379	0.160663	1.15532	0.843231	1.58292	0.898646	0.368841
GSE37745	FOXA2	BFSP1	0.0248709	0.207437	1.02518	0.682701	1.53947	0.119896	0.904565
GSE37745	FOXA2	RASSF7	-0.0840794	0.394196	0.919358	0.424565	1.99079	-0.213293	0.831098
GSE37745	FOXA2	RAB17	0.204684	0.197224	1.22714	0.833711	1.80622	1.03782	0.299353
GSE37745	FOXA2	DLX4	-0.321659	0.407623	0.724945	0.326089	1.61166	-0.78911	0.430048
GSE37745	FOXA2	TMEM63B	0.232309	0.399226	1.26151	0.576858	2.75875	0.581899	0.560635
GSE37745	FOXA2	SCNN1B	-0.131037	0.0944878	0.877186	0.728892	1.05565	-1.38681	0.1655
GSE37745	FOXA2	FAM189A2	-0.27162	0.155889	0.762144	0.561493	1.0345	-1.7424	0.0814391
GSE37745	FOXA2	EPCAM	-0.181934	0.178015	0.833656	0.588113	1.18172	-1.02201	0.306774
GSE37745	FOXA2	COBL	0.00512921	0.108776	1.00514	0.812152	1.24399	0.0471538	0.962391
GSE37745	FOXA2	VSIG2	0.151011	0.150304	1.16301	0.866253	1.56143	1.00471	0.315037
GSE37745	FOXA2	CPAMD8	-0.200371	0.180631	0.818427	0.574415	1.16609	-1.10928	0.267308
GSE37745	FOXA2	C19orf33	0.0153669	0.0737701	1.01549	0.878781	1.17346	0.208308	0.834988
GSE37745	FOXA2	CEACAM6	-0.129238	0.0718171	0.878765	0.763382	1.01159	-1.79954	0.071934
GSE37745	FOXA2	SFTA2	-0.179568	0.0719011	0.835631	0.725792	0.962093	-2.49743	0.0125097
GSE37745	FOXA2	FAM129B	0.136888	0.36722	1.1467	0.558306	2.3552	0.37277	0.70932
GSE37745	FOXA2	SH2D4A	0.0728596	0.200582	1.07558	0.725951	1.5936	0.363242	0.716424
GSE37745	FOXA2	TMEM125	-0.0362391	0.135168	0.96441	0.739957	1.25695	-0.268104	0.788619
GSE37745	FOXA2	PPP1R13L	-0.108336	0.195266	0.897326	0.611984	1.31571	-0.554811	0.579024
GSE37745	FOXA2	PTK7	-0.143568	0.211882	0.866262	0.571867	1.31221	-0.677586	0.498034
GSE37745	FOXA2	PDZK1IP1	-0.0702308	0.0867836	0.932179	0.786373	1.10502	-0.809263	0.418364
GSE37745	FOXA2	LAMB3	-0.229017	0.12134	0.795315	0.626981	1.00884	-1.8874	0.0591068
GSE37745	FOXA2	ITGA3	-0.126756	0.136878	0.880949	0.673659	1.15202	-0.92605	0.35442
GSE37745	FOXA2	FAAH	0.254565	0.238706	1.2899	0.807922	2.05941	1.06644	0.286226
GSE37745	FOXA2	AATK	-0.259128	0.420394	0.771724	0.338549	1.75915	-0.616393	0.537635
GSE37745	FOXA2	CCNJL	-0.271496	0.143868	0.762239	0.57495	1.01054	-1.88711	0.059145
GSE37745	FOXA2	N4BP1	-0.419027	0.5248	0.657686	0.23513	1.83962	-0.798452	0.424608
GSE37745	FOXA2	MLPH	0.0545018	0.100368	1.05601	0.867434	1.28559	0.543019	0.587117
GSE37745	FOXA2	NAPSA	-0.0774618	0.0579127	0.925462	0.826158	1.0367	-1.33756	0.18104
GSE37745	FOXA2	ST6GALNAC6	-0.899122	0.367616	0.406927	0.197971	0.836434	-2.44582	0.0144525
GSE37745	FOXA2	HYAL1	0.0965554	0.116396	1.10137	0.876713	1.3836	0.829546	0.406796
GSE37745	FOXA2	LAMP3	-0.0132707	0.0927463	0.986817	0.822793	1.18354	-0.143086	0.886222
GSE37745	FOXA2	NINJ2	-0.1797	0.111956	0.835521	0.670904	1.04053	-1.60509	0.108473
GSE37745	FOXA2	TBC1D2	-0.11078	0.233699	0.895136	0.566192	1.41519	-0.474027	0.63548
GSE37745	FOXA2	MALL	-0.130766	0.0904847	0.877423	0.734833	1.04768	-1.44517	0.148411
GSE37745	FOXA2	FKBP1B	0.0114254	0.101203	1.01149	0.829503	1.23341	0.112897	0.910113
GSE37745	FOXA2	EFNA1	-0.198204	0.161089	0.820203	0.598138	1.12471	-1.2304	0.218549
GSE37745	FOXA2	CYP2B6	-0.399683	0.292706	0.670533	0.377806	1.19007	-1.36548	0.172103
GSE37745	FOXA2	MAL2	0.0630622	0.12753	1.06509	0.829533	1.36754	0.494489	0.620961
GSE37745	FOXA2	UNC13B	-0.0153062	0.129827	0.98481	0.763561	1.27017	-0.117897	0.906149
GSE37745	FOXA2	SFTPD	-0.0751053	0.0677243	0.927646	0.812335	1.05932	-1.10899	0.267436
GSE37745	FOXA2	NFATC3	-0.443815	0.43378	0.641584	0.27417	1.50137	-1.02313	0.306245
GSE37745	FOXA2	NKX2.1	0.0670979	0.154223	1.0694	0.790434	1.44682	0.435071	0.663511
GSE37745	FOXA2	WWC3	0.104926	0.144491	1.11063	0.836715	1.47421	0.726173	0.467732
GSE37745	FOXA2	WFS1	-0.159223	0.249839	0.852806	0.522621	1.3916	-0.637303	0.523928
GSE37745	FOXA2	JUP	0.23493	0.205145	1.26482	0.846075	1.89081	1.14519	0.252131
GSE37745	FOXA2	CCND3	0.11816	0.208023	1.12542	0.748594	1.69194	0.568012	0.570027
GSE37745	FOXA2	PPL	-0.078301	0.12016	0.924686	0.730657	1.17024	-0.651637	0.514635
GSE37745	FOXA2	SELENBP1	-0.139816	0.113921	0.869519	0.695519	1.08705	-1.2273	0.219711
GSE37745	FOXA2	MRPL14	0.0729453	0.27056	1.07567	0.632964	1.82802	0.269609	0.787461
GSE37745	FOXA2	CD55	-0.244261	0.113332	0.783283	0.627265	0.978109	-2.15527	0.0311406
GSE37745	FOXA2	CTSH	-0.140546	0.118933	0.868884	0.688218	1.09698	-1.18173	0.237314
GSE37745	FOXA2	LPCAT1	-0.275566	0.130842	0.759142	0.587422	0.981062	-2.10609	0.0351966
GSE37745	FOXA2	FOXA2	-0.162835	0.368824	0.849731	0.412419	1.75075	-0.441499	0.658852
GSE37745	UHRF1	ASPM	0.0423826	0.150093	1.04329	0.777404	1.40012	0.282375	0.777656
GSE37745	UHRF1	GINS2	0.298211	0.492699	1.34745	0.51301	3.53914	0.60526	0.545006
GSE37745	UHRF1	MAGEA12	-0.0326647	0.0498527	0.967863	0.877767	1.06721	-0.655224	0.512324
GSE37745	UHRF1	CENPF	0.3242	0.269758	1.38292	0.815043	2.34648	1.20182	0.229433
GSE37745	UHRF1	KIF14	0.173023	0.104732	1.18889	0.968267	1.45979	1.65206	0.098522
GSE37745	UHRF1	SHCBP1	0.119594	0.11422	1.12704	0.90098	1.40982	1.04705	0.295076
GSE37745	UHRF1	DLGAP5	0.197931	0.0918721	1.21888	1.01803	1.45936	2.15442	0.0312076
GSE37745	UHRF1	ANLN	0.116384	0.0888716	1.12343	0.943838	1.33719	1.30958	0.19034
GSE37745	UHRF1	CDCA2	0.399989	0.221576	1.49181	0.966289	2.30313	1.8052	0.0710435
GSE37745	UHRF1	CDK1	0.155559	0.108706	1.16831	0.944122	1.44574	1.43101	0.152426
GSE37745	UHRF1	BUB1	0.795778	0.489365	2.21616	0.849285	5.78296	1.62614	0.103919
GSE37745	UHRF1	TPX2	0.1531	0.0895213	1.16544	0.97789	1.38896	1.71021	0.0872268
GSE37745	UHRF1	BIRC5	0.149088	0.144295	1.16078	0.874831	1.54018	1.03322	0.301501
GSE37745	UHRF1	MKI67	0.205978	0.141863	1.22873	0.930467	1.62259	1.45195	0.146515
GSE37745	UHRF1	BUB1B	0.194974	0.112157	1.21528	0.975457	1.51406	1.7384	0.0821397
GSE37745	UHRF1	HIST1H2AJ	-0.0427645	0.298617	0.958137	0.533635	1.72033	-0.143209	0.886125
GSE37745	UHRF1	KIF4A	0.166442	0.108449	1.1811	0.954933	1.46082	1.53475	0.124845
GSE37745	UHRF1	TTK	0.181059	0.0863749	1.19849	1.01184	1.41957	2.0962	0.0360647
GSE37745	UHRF1	MCM10	0.212881	0.146985	1.23724	0.927554	1.65031	1.44832	0.147528
GSE37745	UHRF1	KIF18B	0.114321	0.126172	1.12111	0.87549	1.43564	0.906072	0.364898
GSE37745	UHRF1	RRM2	0.215405	0.113878	1.24036	0.992239	1.55054	1.89154	0.0585518
GSE37745	UHRF1	GPR37	-0.163663	0.131975	0.849028	0.655519	1.09966	-1.24011	0.214937
GSE37745	UHRF1	TUBB3	0.235499	0.207491	1.26554	0.842674	1.90061	1.13499	0.256381
GSE37745	UHRF1	GTSE1	0.109537	0.519919	1.11576	0.402731	3.0912	0.21068	0.833137
GSE37745	UHRF1	CKAP2L	0.409906	0.137247	1.50668	1.15132	1.97172	2.98662	0.00282078
GSE37745	UHRF1	CCNB2	0.789796	0.570929	2.20295	0.719496	6.74496	1.38335	0.166557
GSE37745	UHRF1	CDCA3	0.0572781	0.132427	1.05895	0.816871	1.37277	0.432526	0.665359
GSE37745	UHRF1	KIF20A	0.174583	0.117048	1.19075	0.94665	1.49779	1.49156	0.135815
GSE37745	UHRF1	CDT1	0.585329	0.191836	1.79558	1.23286	2.61515	3.05119	0.00227938
GSE37745	UHRF1	KIF15	0.202492	0.109418	1.22445	0.988108	1.51732	1.85063	0.0642231
GSE37745	UHRF1	GPD1	-1.2136	0.531019	0.297125	0.104939	0.841286	-2.28542	0.0222882
GSE37745	UHRF1	HJURP	0.296417	0.127005	1.34503	1.04864	1.7252	2.3339	0.0196009
GSE37745	UHRF1	ACTN2	0.952412	0.618462	2.59195	0.771244	8.71089	1.53997	0.123568
GSE37745	UHRF1	CEP55	0.0746544	0.0849335	1.07751	0.912276	1.27268	0.878974	0.379415
GSE37745	UHRF1	EXO1	0.252506	0.118375	1.28725	1.02071	1.62339	2.13311	0.0329155
GSE37745	UHRF1	CENPA	0.306015	0.208738	1.358	0.902033	2.04446	1.46602	0.142642
GSE37745	UHRF1	NEIL3	0.193466	0.0997254	1.21345	0.99801	1.47539	1.93999	0.0523809
GSE37745	UHRF1	SPC25	0.197072	0.108317	1.21783	0.984891	1.50587	1.81941	0.0688488
GSE37745	UHRF1	CUX2	0.19639	0.454415	1.217	0.499451	2.96545	0.432183	0.665609
GSE37745	UHRF1	SKA1	0.147995	0.153963	1.15951	0.857472	1.56793	0.961235	0.336434
GSE37745	UHRF1	UBE2C	0.049216	0.0808745	1.05045	0.896466	1.23088	0.608548	0.542824
GSE37745	UHRF1	KIF11	0.201163	0.114507	1.22282	0.977003	1.5305	1.75679	0.0789544
GSE37745	UHRF1	E2F7	-0.392072	0.426588	0.675656	0.292829	1.55897	-0.919089	0.358049
GSE37745	UHRF1	ASF1B	0.186476	0.159599	1.205	0.881322	1.64754	1.1684	0.242644
GSE37745	UHRF1	CCNA2	0.131554	0.125902	1.1406	0.891178	1.45983	1.04489	0.296076
GSE37745	UHRF1	CDC20	0.165437	0.0961538	1.17991	0.977242	1.42461	1.72055	0.0853328
GSE37745	UHRF1	ERC2	-0.0782443	0.181566	0.924738	0.647843	1.31998	-0.430942	0.66651
GSE37745	UHRF1	HOXA10	0.30982	0.167017	1.36318	0.982626	1.89112	1.85502	0.063593
GSE37745	UHRF1	CDC25A	0.519836	0.414952	1.68175	0.745683	3.79288	1.25276	0.210293
GSE37745	UHRF1	C10orf67	0.717416	0.545698	2.04913	0.703186	5.9713	1.31467	0.188619
GSE37745	UHRF1	MS4A15	0.00227389	0.182895	1.00228	0.700336	1.43439	0.0124327	0.99008
GSE37745	UHRF1	NUSAP1	0.204635	0.116018	1.22708	0.977501	1.54038	1.76382	0.0777626
GSE37745	UHRF1	CDCA5	0.212609	0.134161	1.2369	0.950905	1.60891	1.58474	0.113026
GSE37745	UHRF1	CYS1	-0.141864	0.12929	0.867739	0.673499	1.118	-1.09725	0.272532
GSE37745	UHRF1	TMEM8B	-0.170071	0.3693	0.843605	0.409063	1.73975	-0.460524	0.64514
GSE37745	UHRF1	FAM111B	0.526263	0.257904	1.6926	1.021	2.80596	2.04054	0.0412964
GSE37745	UHRF1	NDC80	0.242236	0.103281	1.27409	1.04061	1.55996	2.3454	0.0190068
GSE37745	UHRF1	SLC16A11	-0.442424	0.436684	0.642477	0.272993	1.51204	-1.01314	0.310991
GSE37745	UHRF1	RAD51	0.720148	0.499664	2.05474	0.771688	5.47105	1.44127	0.14951
GSE37745	UHRF1	DSTN	0.0539126	0.233442	1.05539	0.667894	1.66771	0.230946	0.817356
GSE37745	UHRF1	PRC1	0.195229	0.117019	1.21559	0.96645	1.52895	1.66834	0.0952476
GSE37745	UHRF1	KCMF1	-0.106771	0.294361	0.898731	0.504742	1.60026	-0.362722	0.716813
GSE37745	UHRF1	CGN	0.0812087	0.148591	1.0846	0.810565	1.45127	0.546525	0.584705
GSE37745	UHRF1	SPATA2L	-0.155018	0.353872	0.8564	0.428016	1.71354	-0.438062	0.661342
GSE37745	UHRF1	SLC25A4	-0.595454	0.575787	0.551312	0.178356	1.70415	-1.03416	0.301063
GSE37745	UHRF1	TMOD1	0.185533	0.209253	1.20386	0.798839	1.81423	0.886645	0.37527
GSE37745	UHRF1	ATOH8	0.015212	0.511659	1.01533	0.372462	2.76778	0.0297307	0.976282
GSE37745	UHRF1	LIMS2	-0.79053	0.508719	0.453604	0.167361	1.22942	-1.55396	0.120193
GSE37745	UHRF1	PRDM16	0.0988745	0.332507	1.10393	0.575321	2.11822	0.297361	0.766191
GSE37745	UHRF1	CENPH	0.410828	0.147686	1.50807	1.12904	2.01433	2.78176	0.00540652
GSE37745	UHRF1	ADRB2	-0.272931	0.12223	0.761145	0.598998	0.967186	-2.23293	0.0255539
GSE37745	UHRF1	RADIL	0.661587	0.339231	1.93787	0.996713	3.76771	1.95026	0.0511455
GSE37745	UHRF1	ARHGEF4	-0.240429	0.583539	0.78629	0.250538	2.4677	-0.41202	0.680325
GSE37745	UHRF1	TK1	0.210135	0.147736	1.23384	0.923649	1.64821	1.42236	0.154921
GSE37745	UHRF1	EFNB2	0.0361398	0.113098	1.0368	0.830665	1.29409	0.319543	0.749315
GSE37745	UHRF1	CTNNBIP1	-0.0930463	0.194606	0.911151	0.622217	1.33426	-0.478127	0.63256
GSE37745	UHRF1	PTTG1	0.211246	0.152051	1.23522	0.916888	1.66406	1.3893	0.16474
GSE37745	UHRF1	SEMA3B	-0.864785	0.434989	0.421142	0.179542	0.987851	-1.98806	0.0468046
GSE37745	UHRF1	PPP1R13B	0.0499926	0.20532	1.05126	0.70298	1.5721	0.243486	0.807629
GSE37745	UHRF1	MCM2	0.196634	0.130943	1.2173	0.941756	1.57346	1.50168	0.13318
GSE37745	UHRF1	ELAVL1	0.0307996	0.380628	1.03128	0.489086	2.17454	0.0809179	0.935507
GSE37745	UHRF1	ASPRV1	-0.13424	0.620308	0.874381	0.259235	2.94923	-0.216408	0.82867
GSE37745	UHRF1	HDAC5	-0.589676	0.530777	0.554507	0.195934	1.5693	-1.11097	0.266582
GSE37745	UHRF1	EIF4B	0.0381832	0.285054	1.03892	0.594216	1.81644	0.133951	0.893442
GSE37745	UHRF1	NPR1	0.0495251	0.444631	1.05077	0.43958	2.51177	0.111385	0.911311
GSE37745	UHRF1	SASH1	0.334744	0.255828	1.39758	0.846479	2.30749	1.30847	0.190713
GSE37745	UHRF1	FAM189A2	-0.27162	0.155889	0.762144	0.561493	1.0345	-1.7424	0.0814391
GSE37745	UHRF1	COBL	0.00512921	0.108776	1.00514	0.812152	1.24399	0.0471538	0.962391
GSE37745	UHRF1	CPAMD8	-0.200371	0.180631	0.818427	0.574415	1.16609	-1.10928	0.267308
GSE37745	UHRF1	PLXNA2	-0.311482	0.149038	0.732361	0.546844	0.980814	-2.08994	0.0366228
GSE37745	UHRF1	STK24	0.694795	0.318412	2.0033	1.07328	3.7392	2.18206	0.0291051
GSE37745	UHRF1	ZNF324	-0.434888	0.306935	0.647337	0.354704	1.18139	-1.41687	0.156521
GSE37745	UHRF1	ST6GALNAC6	-0.899122	0.367616	0.406927	0.197971	0.836434	-2.44582	0.0144525
GSE37745	UHRF1	CKB	0.1929	0.12166	1.21276	0.955473	1.53933	1.58557	0.112837
GSE37745	UHRF1	NEDD4L	-0.0923623	0.182778	0.911775	0.637245	1.30457	-0.505324	0.613331
GSE37745	UHRF1	CRY2	-0.718001	0.344419	0.487726	0.248317	0.957957	-2.08467	0.037099
GSE37745	UHRF1	MAN2A2	-0.277157	0.417375	0.757935	0.334474	1.71752	-0.664049	0.506659
GSE37745	UHRF1	ANXA11	-0.765534	0.315017	0.465086	0.250836	0.862335	-2.43014	0.0150932
GSE37745	UHRF1	MEPCE	0.262506	0.289589	1.30018	0.737066	2.29352	0.906479	0.364682
GSE37745	UHRF1	FBXW4	-0.340272	0.2865	0.711577	0.405838	1.24764	-1.18769	0.234957
GSE37745	UHRF1	WFS1	-0.159223	0.249839	0.852806	0.522621	1.3916	-0.637303	0.523928
GSE37745	UHRF1	STT3A	0.0440807	0.143501	1.04507	0.788852	1.3845	0.30718	0.758707
GSE37745	UHRF1	CDK2AP1	-0.273976	0.301545	0.76035	0.421054	1.37306	-0.908576	0.363574
GSE37745	UHRF1	CSRP1	-0.120048	0.31722	0.886878	0.476261	1.65151	-0.378438	0.705105
GSE37745	UHRF1	UHRF1	0.229202	0.120269	1.2576	0.9935	1.59189	1.90574	0.0566835
GSE37745	FOXM1	PBK	0.129705	0.0780983	1.13849	0.976906	1.32681	1.66079	0.0967558
GSE37745	FOXM1	HELLS	0.650164	0.183544	1.91585	1.33699	2.74534	3.54227	0.000396696
GSE37745	FOXM1	NEK2	0.313424	0.121399	1.3681	1.07841	1.73562	2.58177	0.00982954
GSE37745	FOXM1	POLQ	0.342368	0.176428	1.40828	0.99658	1.99005	1.94055	0.0523132
GSE37745	FOXM1	SKA3	0.651191	0.227576	1.91782	1.22771	2.99586	2.86143	0.00421739
GSE37745	FOXM1	ASPM	0.0423826	0.150093	1.04329	0.777404	1.40012	0.282375	0.777656
GSE37745	FOXM1	GINS2	0.298211	0.492699	1.34745	0.51301	3.53914	0.60526	0.545006
GSE37745	FOXM1	DEPDC1	0.325202	0.125319	1.38431	1.08283	1.76972	2.59499	0.00945948
GSE37745	FOXM1	HMMR	0.292218	0.113303	1.3394	1.07267	1.67245	2.57908	0.00990626
GSE37745	FOXM1	CENPF	0.3242	0.269758	1.38292	0.815043	2.34648	1.20182	0.229433
GSE37745	FOXM1	SHCBP1	0.119594	0.11422	1.12704	0.90098	1.40982	1.04705	0.295076
GSE37745	FOXM1	BRIP1	0.348564	0.163804	1.41703	1.0279	1.95348	2.12793	0.033343
GSE37745	FOXM1	DLGAP5	0.197931	0.0918721	1.21888	1.01803	1.45936	2.15442	0.0312076
GSE37745	FOXM1	ANLN	0.116384	0.0888716	1.12343	0.943838	1.33719	1.30958	0.19034
GSE37745	FOXM1	COL1A1	-0.371428	0.290127	0.689749	0.390602	1.218	-1.28023	0.200465
GSE37745	FOXM1	CDCA8	0.235301	0.136014	1.26529	0.969203	1.65183	1.72998	0.0836342
GSE37745	FOXM1	MELK	0.160724	0.0990052	1.17436	0.967226	1.42585	1.62339	0.104506
GSE37745	FOXM1	CDCA2	0.399989	0.221576	1.49181	0.966289	2.30313	1.8052	0.0710435
GSE37745	FOXM1	BUB1	0.795778	0.489365	2.21616	0.849285	5.78296	1.62614	0.103919
GSE37745	FOXM1	MND1	0.0636369	0.117081	1.06571	0.847184	1.34059	0.543529	0.586766
GSE37745	FOXM1	CD72	0.0240135	0.178217	1.0243	0.722322	1.45254	0.134744	0.892815
GSE37745	FOXM1	TPX2	0.1531	0.0895213	1.16544	0.97789	1.38896	1.71021	0.0872268
GSE37745	FOXM1	BIRC5	0.149088	0.144295	1.16078	0.874831	1.54018	1.03322	0.301501
GSE37745	FOXM1	MKI67	0.205978	0.141863	1.22873	0.930467	1.62259	1.45195	0.146515
GSE37745	FOXM1	BUB1B	0.194974	0.112157	1.21528	0.975457	1.51406	1.7384	0.0821397
GSE37745	FOXM1	KIFC1	0.400664	0.19534	1.49282	1.01796	2.18917	2.05111	0.0402565
GSE37745	FOXM1	PRR11	-0.135799	0.258862	0.873018	0.525629	1.45	-0.5246	0.599862
GSE37745	FOXM1	KIF4A	0.166442	0.108449	1.1811	0.954933	1.46082	1.53475	0.124845
GSE37745	FOXM1	MCM10	0.212881	0.146985	1.23724	0.927554	1.65031	1.44832	0.147528
GSE37745	FOXM1	KIF18B	0.114321	0.126172	1.12111	0.87549	1.43564	0.906072	0.364898
GSE37745	FOXM1	HIST1H3C	0.502	0.648954	1.65202	0.463047	5.89396	0.773552	0.439196
GSE37745	FOXM1	GRIN2D	-0.199595	0.296088	0.819062	0.458444	1.46335	-0.674108	0.500243
GSE37745	FOXM1	CHEK1	-0.0656459	0.280231	0.936462	0.540702	1.6219	-0.234257	0.814786
GSE37745	FOXM1	TROAP	0.131468	0.179237	1.1405	0.802655	1.62055	0.733485	0.463263
GSE37745	FOXM1	ZWINT	0.151456	0.113897	1.16353	0.930737	1.45454	1.32976	0.183596
GSE37745	FOXM1	CCNB2	0.789796	0.570929	2.20295	0.719496	6.74496	1.38335	0.166557
GSE37745	FOXM1	KIF2C	0.217832	0.12363	1.24338	0.975819	1.5843	1.76197	0.0780749
GSE37745	FOXM1	CCNB1	0.298428	0.122726	1.34774	1.0596	1.71423	2.43166	0.0150297
GSE37745	FOXM1	CDCA3	0.0572781	0.132427	1.05895	0.816871	1.37277	0.432526	0.665359
GSE37745	FOXM1	KIF20A	0.174583	0.117048	1.19075	0.94665	1.49779	1.49156	0.135815
GSE37745	FOXM1	CDT1	0.585329	0.191836	1.79558	1.23286	2.61515	3.05119	0.00227938
GSE37745	FOXM1	KIF15	0.202492	0.109418	1.22445	0.988108	1.51732	1.85063	0.0642231
GSE37745	FOXM1	CDC6	0.187713	0.120501	1.20649	0.952691	1.5279	1.55777	0.119287
GSE37745	FOXM1	IKBKE	-0.643532	0.396762	0.525433	0.241431	1.14351	-1.62196	0.104812
GSE37745	FOXM1	CDC25C	-0.335017	0.535683	0.715326	0.25034	2.04399	-0.625401	0.531708
GSE37745	FOXM1	ESPL1	0.154167	0.150401	1.16669	0.868825	1.56666	1.02504	0.305345
GSE37745	FOXM1	AURKB	0.138036	0.26962	1.14802	0.676779	1.94737	0.511963	0.608677
GSE37745	FOXM1	SKA1	0.147995	0.153963	1.15951	0.857472	1.56793	0.961235	0.336434
GSE37745	FOXM1	ERCC6L	0.424202	0.218118	1.52837	0.996704	2.34364	1.94483	0.0517959
GSE37745	FOXM1	KIF23	0.376538	0.152177	1.45723	1.08142	1.96364	2.47434	0.0133481
GSE37745	FOXM1	UBE2C	0.049216	0.0808745	1.05045	0.896466	1.23088	0.608548	0.542824
GSE37745	FOXM1	KIF11	0.201163	0.114507	1.22282	0.977003	1.5305	1.75679	0.0789544
GSE37745	FOXM1	ASF1B	0.186476	0.159599	1.205	0.881322	1.64754	1.1684	0.242644
GSE37745	FOXM1	UBE2T	0.143416	0.114537	1.15421	0.922127	1.4447	1.25214	0.21052
GSE37745	FOXM1	CDC20	0.165437	0.0961538	1.17991	0.977242	1.42461	1.72055	0.0853328
GSE37745	FOXM1	CENPI	-0.159769	0.680569	0.85234	0.224549	3.2353	-0.234758	0.814396
GSE37745	FOXM1	CDC25A	0.519836	0.414952	1.68175	0.745683	3.79288	1.25276	0.210293
GSE37745	FOXM1	SLC17A9	0.337794	0.414699	1.40185	0.621884	3.16006	0.814553	0.415328
GSE37745	FOXM1	NUSAP1	0.204635	0.116018	1.22708	0.977501	1.54038	1.76382	0.0777626
GSE37745	FOXM1	E2F2	-0.425552	0.511809	0.653409	0.239625	1.78171	-0.831466	0.40571
GSE37745	FOXM1	CCNE1	0.525516	0.504742	1.69133	0.628914	4.54848	1.04116	0.297803
GSE37745	FOXM1	CDCA5	0.212609	0.134161	1.2369	0.950905	1.60891	1.58474	0.113026
GSE37745	FOXM1	KIF26B	-0.107521	0.555359	0.898058	0.3024	2.66702	-0.193606	0.846484
GSE37745	FOXM1	ARHGAP22	-0.516032	0.462963	0.596885	0.240888	1.47899	-1.11463	0.26501
GSE37745	FOXM1	XRCC2	-0.2116	0.34076	0.809288	0.415	1.57819	-0.620965	0.534623
GSE37745	FOXM1	CCDC150	0.538286	0.282979	1.71307	0.98379	2.98296	1.90221	0.0571436
GSE37745	FOXM1	SLC25A35	-0.504336	0.332224	0.603906	0.314906	1.15813	-1.51806	0.128999
GSE37745	FOXM1	EME1	0.151854	0.281861	1.16399	0.669928	2.02241	0.538754	0.590057
GSE37745	FOXM1	MEX3A	-0.0302795	0.337343	0.970174	0.500845	1.8793	-0.0897588	0.928479
GSE37745	FOXM1	RAD51	0.720148	0.499664	2.05474	0.771688	5.47105	1.44127	0.14951
GSE37745	FOXM1	PRC1	0.195229	0.117019	1.21559	0.96645	1.52895	1.66834	0.0952476
GSE37745	FOXM1	ADAP2	0.0668781	0.217788	1.06917	0.697692	1.63842	0.307079	0.758783
GSE37745	FOXM1	EPHB2	-0.628105	0.343059	0.533602	0.272399	1.04527	-1.8309	0.0671157
GSE37745	FOXM1	C1orf112	0.409081	0.174681	1.50543	1.06899	2.12007	2.34187	0.0191875
GSE37745	FOXM1	SPAG5	0.228652	0.128468	1.2569	0.977125	1.61679	1.77983	0.0751031
GSE37745	FOXM1	C1QTNF6	0.268398	0.428883	1.30787	0.564284	3.03131	0.625806	0.531442
GSE37745	FOXM1	DENND1C	-0.511843	0.262175	0.59939	0.358547	1.00201	-1.9523	0.0509031
GSE37745	FOXM1	E2F1	0.0278194	0.24291	1.02821	0.638729	1.65519	0.114526	0.908821
GSE37745	FOXM1	FANCI	0.363654	0.155736	1.43858	1.06016	1.95207	2.33506	0.0195403
GSE37745	FOXM1	PIF1	-0.663454	0.523614	0.515069	0.184571	1.43736	-1.26707	0.205132
GSE37745	FOXM1	PAQR4	0.303649	0.25077	1.35479	0.828738	2.21477	1.21087	0.225946
GSE37745	FOXM1	FANCG	0.107299	0.196434	1.11327	0.75752	1.63608	0.546234	0.584905
GSE37745	FOXM1	MTA3	0.191139	0.228858	1.21063	0.773048	1.8959	0.835186	0.403613
GSE37745	FOXM1	TRAIP	0.937067	0.356358	2.55248	1.26949	5.13211	2.62956	0.00854947
GSE37745	FOXM1	TCF19	0.19987	0.156269	1.22124	0.899054	1.6589	1.27901	0.200894
GSE37745	FOXM1	EFNA4	-0.223152	0.160767	0.799993	0.58377	1.0963	-1.38805	0.165122
GSE37745	FOXM1	TIMELESS	-0.248184	0.447143	0.780216	0.324792	1.87423	-0.555045	0.578864
GSE37745	FOXM1	HAUS8	0.373122	0.321709	1.45226	0.773046	2.72825	1.15981	0.246125
GSE37745	FOXM1	MCM2	0.196634	0.130943	1.2173	0.941756	1.57346	1.50168	0.13318
GSE37745	FOXM1	KNTC1	0.098431	0.177348	1.10344	0.779451	1.56209	0.555016	0.578884
GSE37745	FOXM1	NPM3	0.0145133	0.138749	1.01462	0.773035	1.3317	0.104601	0.916693
GSE37745	FOXM1	GMPPA	0.449826	0.297127	1.56804	0.875874	2.80719	1.51392	0.130047
GSE37745	FOXM1	R3HDM1	0.627678	0.342579	1.87326	0.957179	3.66608	1.83221	0.0669196
GSE37745	FOXM1	DNMT1	-0.14482	0.223207	0.865178	0.558614	1.33998	-0.648817	0.516457
GSE37745	FOXM1	RNASEH2A	-0.0395697	0.174097	0.961203	0.683319	1.35209	-0.227285	0.820202
GSE37745	FOXM1	RFC4	0.32516	0.154471	1.38425	1.02266	1.87371	2.10499	0.0352923
GSE37745	FOXM1	LIMK1	-1.15357	0.678609	0.315508	0.0834405	1.19301	-1.6999	0.0891488
GSE37745	FOXM1	NCAPD2	0.00391867	0.160187	1.00393	0.733416	1.37421	0.0244631	0.980483
GSE37745	FOXM1	CKAP5	0.200049	0.295499	1.22146	0.684465	2.17976	0.676988	0.498414
GSE37745	FOXM1	MAGED1	-0.0155566	0.221533	0.984564	0.637785	1.51989	-0.0702224	0.944017
GSE37745	FOXM1	FOXM1	0.101034	0.106938	1.10631	0.897124	1.36428	0.944787	0.344767
GSE41271	FOXA2	LHFPL3	0.0452509	0.127604	1.04629	0.814771	1.3436	0.354621	0.722874
GSE41271	FOXA2	BDNF	-0.355353	0.381006	0.700926	0.332169	1.47906	-0.93267	0.35099
GSE41271	FOXA2	SH3GL2	0.247548	0.08885	1.28088	1.07617	1.52454	2.78614	0.00533403
GSE41271	FOXA2	CHIA	0.0285514	0.278223	1.02896	0.596453	1.7751	0.102621	0.918264
GSE41271	FOXA2	TWIST1	0.0522488	0.119009	1.05364	0.834431	1.33043	0.439031	0.660639
GSE41271	FOXA2	CPB2	-0.397392	0.165428	0.672071	0.485962	0.929453	-2.4022	0.0162966
GSE41271	FOXA2	OVCH2	-0.357176	0.262001	0.699649	0.418664	1.16922	-1.36326	0.1728
GSE41271	FOXA2	HHIP	0.387862	0.371967	1.47383	0.71093	3.05538	1.04273	0.297073
GSE41271	FOXA2	APOH	-0.251809	0.116667	0.777393	0.618491	0.977119	-2.15836	0.0308998
GSE41271	FOXA2	EPB41L5	-0.225705	0.0969368	0.797954	0.65988	0.964918	-2.32837	0.0198925
GSE41271	FOXA2	PRKG2	0.0913944	0.195948	1.0957	0.746278	1.60873	0.466421	0.640914
GSE41271	FOXA2	SEC14L4	-0.20662	0.118117	0.813329	0.645246	1.0252	-1.74928	0.0802422
GSE41271	FOXA2	SSTR1	-0.261367	0.266508	0.769998	0.456707	1.2982	-0.980707	0.326737
GSE41271	FOXA2	CFTR	-0.156176	0.0872172	0.855409	0.720998	1.01488	-1.79066	0.0733482
GSE41271	FOXA2	ITLN2	-0.136215	0.0654906	0.872655	0.767533	0.992175	-2.07992	0.037533
GSE41271	FOXA2	PCSK9	0.146476	0.10979	1.15775	0.933599	1.43571	1.33415	0.182156
GSE41271	FOXA2	C10orf67	-0.218648	0.14721	0.803605	0.602195	1.07238	-1.48528	0.13747
GSE41271	FOXA2	GYPE	0.0177244	0.336774	1.01788	0.52606	1.96952	0.0526299	0.958027
GSE41271	FOXA2	F11	-0.118596	0.283779	0.888166	0.509262	1.54899	-0.417917	0.676008
GSE41271	FOXA2	ANKRD29	-0.214366	0.0667082	0.807053	0.708141	0.91978	-3.21349	0.00131133
GSE41271	FOXA2	FZD8	-0.0173769	0.121099	0.982773	0.775128	1.24604	-0.143493	0.885901
GSE41271	FOXA2	CX3CR1	0.170594	0.186247	1.18601	0.823292	1.70853	0.915954	0.359691
GSE41271	FOXA2	PLA2G3	-0.0927794	0.084662	0.911395	0.772044	1.0759	-1.09588	0.273131
GSE41271	FOXA2	SEMA5A	0.0291086	0.111984	1.02954	0.826648	1.28222	0.259935	0.794914
GSE41271	FOXA2	SCTR	-0.105909	0.0536412	0.899507	0.809739	0.999226	-1.97439	0.0483371
GSE41271	FOXA2	ST6GALNAC5	0.0323457	0.129988	1.03287	0.800574	1.33258	0.248835	0.803488
GSE41271	FOXA2	LRRC36	-0.0203424	0.119933	0.979863	0.774601	1.23952	-0.169614	0.865313
GSE41271	FOXA2	NR0B2	-0.114776	0.103924	0.891566	0.727266	1.09298	-1.10442	0.269411
GSE41271	FOXA2	CYS1	-0.113634	0.359829	0.892585	0.440922	1.80691	-0.3158	0.752154
GSE41271	FOXA2	PLA2G4F	-0.118929	0.0762479	0.887871	0.764623	1.03098	-1.55977	0.118815
GSE41271	FOXA2	TRAK1	-0.266684	0.161204	0.765915	0.558424	1.0505	-1.65433	0.0980614
GSE41271	FOXA2	TMPRSS13	0.212961	0.0976067	1.23734	1.02189	1.4982	2.18183	0.0291219
GSE41271	FOXA2	RAB11FIP1	-0.200132	0.141193	0.818623	0.620726	1.07961	-1.41743	0.156357
GSE41271	FOXA2	HIST1H2BD	0.0334449	0.101783	1.03401	0.847007	1.2623	0.32859	0.742466
GSE41271	FOXA2	HAS3	-0.0279781	0.207466	0.97241	0.647521	1.46031	-0.134857	0.892725
GSE41271	FOXA2	SLC16A11	-0.276705	0.290029	0.758278	0.429493	1.33876	-0.95406	0.340053
GSE41271	FOXA2	SCEL	-0.0658243	0.0870687	0.936295	0.789405	1.11052	-0.756004	0.449647
GSE41271	FOXA2	LRRN3	-0.151314	0.0888635	0.859578	0.722179	1.02312	-1.70276	0.0886123
GSE41271	FOXA2	IRX2	-0.0830708	0.0537682	0.920286	0.828238	1.02256	-1.54498	0.122351
GSE41271	FOXA2	HSD17B6	-0.149369	0.062493	0.861251	0.761966	0.973473	-2.39018	0.0168401
GSE41271	FOXA2	WIF1	-0.0104041	0.0730859	0.98965	0.857572	1.14207	-0.142354	0.8868
GSE41271	FOXA2	CRTAC1	-0.0586381	0.0581022	0.943048	0.841545	1.05679	-1.00922	0.312868
GSE41271	FOXA2	LGI3	-0.0881025	0.138913	0.915667	0.697421	1.20221	-0.634229	0.525931
GSE41271	FOXA2	PARD6B	0.0608234	0.155784	1.06271	0.783091	1.44218	0.390435	0.696215
GSE41271	FOXA2	MMP28	-0.216637	0.0947802	0.805222	0.668711	0.9696	-2.28568	0.0222729
GSE41271	FOXA2	WNT7A	0.111797	0.11148	1.11829	0.898796	1.39138	1.00285	0.315933
GSE41271	FOXA2	WWC1	0.0410357	0.142136	1.04189	0.78856	1.3766	0.288706	0.772806
GSE41271	FOXA2	CGN	-0.0105993	0.0845851	0.989457	0.838297	1.16787	-0.12531	0.900278
GSE41271	FOXA2	GOLT1A	-0.145504	0.0679434	0.864586	0.756789	0.987738	-2.14155	0.0322296
GSE41271	FOXA2	NRGN	-0.0930765	0.0780995	0.911124	0.781806	1.06183	-1.19177	0.233352
GSE41271	FOXA2	FLRT3	0.1146	0.353187	1.12143	0.561225	2.2408	0.324475	0.745578
GSE41271	FOXA2	STAC	-0.227704	0.146687	0.79636	0.597378	1.06162	-1.55231	0.120588
GSE41271	FOXA2	SULT2B1	0.0519903	0.193866	1.05337	0.720377	1.54028	0.268176	0.788564
GSE41271	FOXA2	YIF1B	0.272894	0.190164	1.31376	0.904999	1.90715	1.43504	0.151275
GSE41271	FOXA2	NMUR1	-0.370477	0.278361	0.690405	0.400094	1.19137	-1.33092	0.183215
GSE41271	FOXA2	TGFB2	-0.298886	0.150929	0.741644	0.551727	0.996935	-1.9803	0.0476694
GSE41271	FOXA2	PRDM16	0.326959	0.355719	1.38675	0.690571	2.78474	0.919151	0.358017
GSE41271	FOXA2	WNT3A	-0.1322	0.0989186	0.876166	0.72175	1.06362	-1.33645	0.181402
GSE41271	FOXA2	AMOTL2	-0.198516	0.224739	0.819947	0.527822	1.27375	-0.883318	0.377064
GSE41271	FOXA2	TACSTD2	0.0447607	0.113919	1.04578	0.83651	1.3074	0.392916	0.694382
GSE41271	FOXA2	SFTPB	-0.0984609	0.0447493	0.906231	0.830134	0.989304	-2.20028	0.0277873
GSE41271	FOXA2	ADRB2	-0.167252	0.104866	0.845986	0.688812	1.03902	-1.59491	0.110732
GSE41271	FOXA2	STARD10	0.0289394	0.139918	1.02936	0.782473	1.35415	0.206831	0.836142
GSE41271	FOXA2	EXPH5	-0.222101	0.103226	0.800835	0.654149	0.980413	-2.15159	0.0314294
GSE41271	FOXA2	HPN	-0.158623	0.336306	0.853318	0.441415	1.64959	-0.471664	0.637167
GSE41271	FOXA2	ATP2A2	0.199861	0.179628	1.22123	0.858814	1.73659	1.11264	0.265863
GSE41271	FOXA2	EFNB2	-0.0112172	0.145216	0.988845	0.743909	1.31443	-0.0772448	0.938429
GSE41271	FOXA2	LIPH	-0.0986067	0.0886939	0.906099	0.761516	1.07813	-1.11176	0.26624
GSE41271	FOXA2	C11orf52	-0.0720833	0.0872978	0.930453	0.784127	1.10409	-0.825717	0.408965
GSE41271	FOXA2	C4BPA	-0.0698544	0.0517023	0.93253	0.842662	1.03198	-1.35109	0.176667
GSE41271	FOXA2	CMTM8	-0.177353	0.148673	0.837484	0.625786	1.1208	-1.1929	0.232907
GSE41271	FOXA2	C1orf116	-0.0941431	0.0725377	0.910152	0.789532	1.0492	-1.29785	0.194338
GSE41271	FOXA2	CRB3	-0.0924749	0.137747	0.911672	0.695967	1.19423	-0.67134	0.502004
GSE41271	FOXA2	CTNNBIP1	-0.148689	0.114173	0.861837	0.689035	1.07798	-1.30232	0.192809
GSE41271	FOXA2	KIAA1324L	-0.0783413	0.0904671	0.924649	0.77441	1.10403	-0.865965	0.38651
GSE41271	FOXA2	SEMA3B	-0.0153773	0.0977014	0.98474	0.813126	1.19257	-0.157391	0.874937
GSE41271	FOXA2	PRSS8	0.0104535	0.0979528	1.01051	0.833993	1.22438	0.10672	0.915011
GSE41271	FOXA2	EVPL	-0.0439765	0.0894308	0.956976	0.803115	1.14032	-0.491738	0.622905
GSE41271	FOXA2	SUSD2	-0.133332	0.062401	0.875175	0.774424	0.989033	-2.13669	0.0326234
GSE41271	FOXA2	ELAVL1	-0.154373	0.145083	0.856952	0.644855	1.13881	-1.06404	0.287312
GSE41271	FOXA2	AP1M2	-0.0687033	0.153007	0.933604	0.691708	1.26009	-0.449021	0.653416
GSE41271	FOXA2	CLDN4	0.0146296	0.163853	1.01474	0.736007	1.39903	0.0892851	0.928855
GSE41271	FOXA2	SULT1A2	0.100394	0.336789	1.10561	0.57138	2.13932	0.298093	0.765632
GSE41271	FOXA2	RILP	-0.0885865	0.160611	0.915224	0.668059	1.25383	-0.551559	0.581251
GSE41271	FOXA2	SFTPA1	-0.079314	0.0391784	0.92375	0.855472	0.997477	-2.02443	0.0429255
GSE41271	FOXA2	LAMA3	-0.319899	0.342734	0.726223	0.370966	1.42169	-0.933373	0.350627
GSE41271	FOXA2	TMEM54	-0.0731179	0.141586	0.929491	0.70425	1.22677	-0.51642	0.605561
GSE41271	FOXA2	ST7	-0.245907	0.146065	0.781995	0.587318	1.0412	-1.68355	0.0922694
GSE41271	FOXA2	BFSP1	0.164387	0.143803	1.17867	0.889174	1.56242	1.14314	0.252981
GSE41271	FOXA2	RASSF7	0.00257797	0.135001	1.00258	0.769496	1.30627	0.0190959	0.984765
GSE41271	FOXA2	RAB17	-0.0873006	0.0948874	0.916402	0.760882	1.10371	-0.920044	0.35755
GSE41271	FOXA2	DLX4	0.342651	0.264774	1.40868	0.838369	2.36694	1.29413	0.195622
[truncated: 1,264 more rows]

## Sheet: TN2_GSE71181
Cox Proportional Hazards Results of Genes Modulated by the Master Regulators of Survival
Dataset	Regulon	Target Gene	Coefficient	Coefficient Standard Error	exp(Coefficient)	Confidence Interval (lower95) exp(Coefficient)	Confidence Interval (upper95) exp(Coefficient)	z	pvalue
TCGA_biolinks	FOXA2	GFPT2	0.0123057	0.0761984	1.01238	0.871935	1.17545	0.161495	0.871703
TCGA_biolinks	FOXA2	IL1R2	0.0378771	0.0567849	1.0386	0.929211	1.16087	0.667029	0.504754
TCGA_biolinks	FOXA2	TUBB3	0.0321851	0.0399369	1.03271	0.954956	1.11679	0.805898	0.420301
TCGA_biolinks	FOXA2	MLLT11	-0.0193532	0.0729622	0.980833	0.850138	1.13162	-0.26525	0.790817
TCGA_biolinks	FOXA2	FST	0.105559	0.0516772	1.11133	1.00428	1.22979	2.04265	0.0410869
TCGA_biolinks	FOXA2	THBS2	-0.0248859	0.0501275	0.975421	0.884145	1.07612	-0.496452	0.619576
TCGA_biolinks	FOXA2	RTKN2	-0.000420677	0.0424859	0.999579	0.919715	1.08638	-0.00990156	0.9921
TCGA_biolinks	FOXA2	CRISPLD2	-0.135312	0.0871485	0.873443	0.736298	1.03613	-1.55266	0.120504
TCGA_biolinks	FOXA2	ALDH1A3	-0.0255797	0.0653584	0.974745	0.857547	1.10796	-0.391375	0.69552
TCGA_biolinks	FOXA2	RSPO3	0.040597	0.0457523	1.04143	0.952109	1.13914	0.887321	0.374906
TCGA_biolinks	FOXA2	PI15	-0.0182456	0.0503399	0.98192	0.889665	1.08374	-0.362447	0.717018
TCGA_biolinks	FOXA2	STEAP1	0.00832725	0.0511004	1.00836	0.912262	1.11458	0.162959	0.870551
TCGA_biolinks	FOXA2	SLC39A14	-0.0248824	0.0972273	0.975425	0.806183	1.18019	-0.255919	0.798013
TCGA_biolinks	FOXA2	SLAMF1	-0.239988	0.0769997	0.786638	0.676445	0.914781	-3.11674	0.00182866
TCGA_biolinks	FOXA2	F13A1	-0.0608314	0.0487091	0.940982	0.855303	1.03524	-1.24887	0.211713
TCGA_biolinks	FOXA2	C1QTNF1	-0.017737	0.078603	0.982419	0.842151	1.14605	-0.225653	0.821471
TCGA_biolinks	FOXA2	IL13RA2	-0.0891142	0.0506164	0.914741	0.828349	1.01014	-1.76058	0.0783096
TCGA_biolinks	FOXA2	FHL2	0.0383092	0.061383	1.03905	0.921273	1.17189	0.624101	0.532561
TCGA_biolinks	FOXA2	IL24	-0.183014	0.0760607	0.832756	0.717422	0.966631	-2.40616	0.0161212
TCGA_biolinks	FOXA2	FOLR2	-0.072543	0.0653191	0.930026	0.818267	1.05705	-1.11059	0.266743
TCGA_biolinks	FOXA2	ITK	-0.168738	0.0652244	0.84473	0.743359	0.959925	-2.58704	0.00968047
TCGA_biolinks	FOXA2	MS4A15	-0.0419803	0.0268765	0.958889	0.909685	1.01075	-1.56197	0.118295
TCGA_biolinks	FOXA2	GREM1	0.0133361	0.0335004	1.01343	0.949022	1.0822	0.398087	0.690566
TCGA_biolinks	FOXA2	SLC2A5	0.0159838	0.0509633	1.01611	0.919521	1.12285	0.313633	0.7538
TCGA_biolinks	FOXA2	SERPINF1	-0.170718	0.0744312	0.843059	0.728621	0.97547	-2.29364	0.0218112
TCGA_biolinks	FOXA2	CLIC5	-0.0417853	0.0398834	0.959076	0.88696	1.03705	-1.04769	0.294783
TCGA_biolinks	FOXA2	TWIST1	0.0471017	0.043676	1.04823	0.96223	1.14191	1.07843	0.28084
TCGA_biolinks	FOXA2	DNAJC30	-0.347421	0.169299	0.706508	0.507001	0.984521	-2.05211	0.0401588
TCGA_biolinks	FOXA2	AGER	-0.0318029	0.0290726	0.968698	0.915043	1.0255	-1.09391	0.273994
TCGA_biolinks	FOXA2	STX19	-0.0539659	0.0754978	0.947464	0.817145	1.09857	-0.714801	0.474732
TCGA_biolinks	FOXA2	CYP4B1	-0.070509	0.0297345	0.931919	0.879161	0.987844	-2.37128	0.0177264
TCGA_biolinks	FOXA2	SULF2	-0.103672	0.082315	0.901521	0.767201	1.05936	-1.25945	0.207867
TCGA_biolinks	FOXA2	TIMP1	0.0389221	0.0863654	1.03969	0.877787	1.23145	0.450668	0.652229
TCGA_biolinks	FOXA2	PRRX1	0.00764716	0.0781753	1.00768	0.864526	1.17453	0.0978207	0.922075
TCGA_biolinks	FOXA2	FKBP11	-0.172801	0.0874385	0.841305	0.708803	0.998577	-1.97626	0.0481258
TCGA_biolinks	FOXA2	HAS3	-0.0457383	0.0532244	0.955292	0.86066	1.06033	-0.859349	0.390148
TCGA_biolinks	FOXA2	GGT1	-0.156249	0.078624	0.855346	0.733191	0.997854	-1.98729	0.0468903
TCGA_biolinks	FOXA2	AGT	-0.0417994	0.0431815	0.959062	0.881233	1.04377	-0.967993	0.333048
TCGA_biolinks	FOXA2	LGALS4	0.0279356	0.0302378	1.02833	0.969156	1.09112	0.923866	0.355556
TCGA_biolinks	FOXA2	SH3PXD2B	-0.0540293	0.0860674	0.947404	0.80034	1.12149	-0.627756	0.530164
TCGA_biolinks	FOXA2	PEBP4	-0.0593684	0.0303225	0.94236	0.887986	1.00006	-1.9579	0.0502417
TCGA_biolinks	FOXA2	CRTAC1	-0.108349	0.0350716	0.897314	0.837706	0.961164	-3.08937	0.00200579
TCGA_biolinks	FOXA2	NAV2	-0.0934374	0.0886587	0.910795	0.765516	1.08364	-1.0539	0.291928
TCGA_biolinks	FOXA2	TMC5	-0.120815	0.0677952	0.886198	0.775931	1.01213	-1.78206	0.0747394
TCGA_biolinks	FOXA2	EXPH5	-0.252085	0.0941754	0.777179	0.646188	0.934723	-2.67676	0.00743379
TCGA_biolinks	FOXA2	IL2RA	-0.0760281	0.0617664	0.92679	0.821118	1.04606	-1.2309	0.218361
TCGA_biolinks	FOXA2	FNDC4	0.0771021	0.0646946	1.08015	0.951518	1.22618	1.19179	0.233345
TCGA_biolinks	FOXA2	NRGN	-0.0420759	0.0507305	0.958797	0.86805	1.05903	-0.829402	0.406877
TCGA_biolinks	FOXA2	PIGR	-0.0826569	0.030583	0.920667	0.867102	0.977541	-2.70271	0.00687777
TCGA_biolinks	FOXA2	SLC44A3	-0.0654606	0.110433	0.936636	0.754345	1.16298	-0.592761	0.553341
TCGA_biolinks	FOXA2	FOXA1	-0.108341	0.0738497	0.897322	0.776403	1.03707	-1.46705	0.142363
TCGA_biolinks	FOXA2	FHDC1	-0.090971	0.0949134	0.913044	0.758056	1.09972	-0.958463	0.337829
TCGA_biolinks	FOXA2	P4HTM	-0.361778	0.157907	0.696437	0.511059	0.949059	-2.29107	0.0219591
TCGA_biolinks	FOXA2	NKX2.1	-0.1597	0.0330236	0.8524	0.798976	0.909396	-4.83593	1.32522e-06
TCGA_biolinks	FOXA2	ENTPD1	-0.265832	0.137043	0.766568	0.586002	1.00277	-1.93977	0.0524078
TCGA_biolinks	FOXA2	FGFR3	-0.0201782	0.0473168	0.980024	0.893224	1.07526	-0.42645	0.66978
TCGA_biolinks	FOXA2	ACOXL	-0.0494462	0.0440246	0.951756	0.873076	1.03753	-1.12315	0.261373
TCGA_biolinks	FOXA2	PCSK1	0.00275496	0.0304823	1.00276	0.944604	1.06449	0.0903789	0.927986
TCGA_biolinks	FOXA2	ATP2C2	-0.0853086	0.0671487	0.918229	0.804996	1.04739	-1.27044	0.203927
TCGA_biolinks	FOXA2	TCF7L2	0.0815711	0.159784	1.08499	0.793264	1.484	0.510509	0.609695
TCGA_biolinks	FOXA2	N4BP1	-0.115052	0.167379	0.89132	0.642038	1.23739	-0.687372	0.491848
TCGA_biolinks	FOXA2	EPB41L5	-0.112958	0.106202	0.893188	0.725344	1.09987	-1.06362	0.287502
TCGA_biolinks	FOXA2	VSIG2	-0.0841266	0.0362109	0.919315	0.856331	0.986932	-2.32324	0.0201661
TCGA_biolinks	FOXA2	JPH1	-0.0404509	0.0615022	0.960356	0.851298	1.08339	-0.657714	0.510722
TCGA_biolinks	FOXA2	MARVELD2	-0.0465868	0.134774	0.954482	0.732905	1.24305	-0.345666	0.729594
TCGA_biolinks	FOXA2	ALDH3B1	-0.0196996	0.0700034	0.980493	0.854786	1.12469	-0.281409	0.778397
TCGA_biolinks	FOXA2	IRX2	-0.0762083	0.0349965	0.926623	0.865195	0.992412	-2.1776	0.0294358
TCGA_biolinks	FOXA2	PRDM16	-0.110119	0.0428115	0.895727	0.823635	0.97413	-2.57219	0.0101058
TCGA_biolinks	FOXA2	CDS1	-0.124361	0.146163	0.883061	0.663096	1.17599	-0.850837	0.39486
TCGA_biolinks	FOXA2	USP54	-0.182169	0.101724	0.833461	0.682807	1.01736	-1.79082	0.0733226
TCGA_biolinks	FOXA2	SLC9A9	-0.205199	0.0934263	0.814485	0.678201	0.978155	-2.19637	0.0280654
TCGA_biolinks	FOXA2	SAP30	0.113382	0.117337	1.12006	0.889946	1.40967	0.966291	0.333899
TCGA_biolinks	FOXA2	CLIC3	-0.00733165	0.0501059	0.992695	0.899841	1.09513	-0.146323	0.883666
TCGA_biolinks	FOXA2	FGF7	-0.0651354	0.0671949	0.936941	0.821326	1.06883	-0.969351	0.33237
TCGA_biolinks	FOXA2	IGSF3	-0.140245	0.102515	0.869145	0.710937	1.06256	-1.36805	0.171297
TCGA_biolinks	FOXA2	TUFT1	0.116744	0.119871	1.12383	0.88852	1.42146	0.973916	0.330098
TCGA_biolinks	FOXA2	NEDD4L	-0.119418	0.0958341	0.887437	0.735467	1.07081	-1.24609	0.212732
TCGA_biolinks	FOXA2	SPINT1	-0.0769407	0.114917	0.925945	0.73921	1.15985	-0.669533	0.503155
TCGA_biolinks	FOXA2	KLK10	-0.0391216	0.0338663	0.961634	0.899876	1.02763	-1.15518	0.248017
TCGA_biolinks	FOXA2	CXADR	0.0623709	0.110071	1.06436	0.857818	1.32063	0.566644	0.570956
TCGA_biolinks	FOXA2	ARRB1	-0.232164	0.0979527	0.792816	0.654327	0.960616	-2.37017	0.0177801
TCGA_biolinks	FOXA2	PLEKHA1	-0.126786	0.132487	0.880922	0.679461	1.14212	-0.956966	0.338585
TCGA_biolinks	FOXA2	MAT2A	-0.200321	0.170404	0.818468	0.586075	1.14301	-1.17556	0.239771
TCGA_biolinks	FOXA2	LGI2	-0.0484641	0.0542778	0.952692	0.856547	1.05963	-0.89289	0.371916
TCGA_biolinks	FOXA2	TMEM97	0.0614248	0.104435	1.06335	0.866526	1.30488	0.588164	0.556422
TCGA_biolinks	FOXA2	PLCH1	-0.192527	0.0731112	0.824872	0.71475	0.95196	-2.63335	0.00845471
TCGA_biolinks	FOXA2	GCNT2	-0.0922874	0.115114	0.911843	0.72767	1.14263	-0.801701	0.422726
TCGA_biolinks	FOXA2	SELENBP1	-0.144204	0.0562888	0.865711	0.775282	0.966687	-2.56187	0.0104111
TCGA_biolinks	FOXA2	RAB17	-0.121719	0.0906092	0.885397	0.74133	1.05746	-1.34334	0.179162
TCGA_biolinks	FOXA2	CMTM8	-0.309056	0.146799	0.73414	0.550583	0.978891	-2.1053	0.0352653
TCGA_biolinks	FOXA2	BEX2	0.031119	0.0574118	1.03161	0.921819	1.15447	0.542031	0.587797
TCGA_biolinks	FOXA2	DENND1A	-0.00406065	0.113822	0.995948	0.796803	1.24486	-0.0356755	0.971541
TCGA_biolinks	FOXA2	TMEM125	-0.196247	0.0724236	0.821809	0.713057	0.947148	-2.70971	0.00673416
TCGA_biolinks	FOXA2	SPOCK2	-0.0625014	0.0561591	0.939412	0.841498	1.04872	-1.11294	0.265736
TCGA_biolinks	FOXA2	ILDR1	-0.313104	0.0881326	0.731174	0.61518	0.869039	-3.55264	0.00038138
TCGA_biolinks	FOXA2	CD28	-0.184128	0.0715233	0.831829	0.723025	0.957007	-2.57438	0.010042
TCGA_biolinks	FOXA2	NARS2	-0.0811209	0.166337	0.922082	0.665554	1.27749	-0.48769	0.625769
TCGA_biolinks	FOXA2	CCNY	-0.154121	0.208822	0.857169	0.569268	1.29067	-0.738048	0.460485
TCGA_biolinks	FOXA2	C1orf198	0.0167877	0.127472	1.01693	0.792111	1.30556	0.131697	0.895224
TCGA_biolinks	FOXA2	EIF4G3	-0.200323	0.138541	0.818467	0.623842	1.07381	-1.44595	0.148192
TCGA_biolinks	FOXA2	TMEM30B	-0.231301	0.137321	0.793501	0.606261	1.03857	-1.68438	0.0921082
TCGA_biolinks	FOXA2	ADCY9	-0.257294	0.0859678	0.773141	0.653255	0.915028	-2.99291	0.00276329
TCGA_biolinks	FOXA2	TMEM116	-0.0229297	0.116446	0.977331	0.777899	1.22789	-0.196913	0.843896
TCGA_biolinks	FOXA2	IMPA2	-0.0540117	0.091515	0.947421	0.791854	1.13355	-0.590195	0.55506
TCGA_biolinks	FOXA2	TCEA3	-0.144892	0.0652674	0.865116	0.761235	0.983173	-2.21998	0.0264204
TCGA_biolinks	FOXA2	MALL	-0.161985	0.0612321	0.850454	0.754275	0.958896	-2.64543	0.00815873
TCGA_biolinks	FOXA2	SUSD2	-0.0633197	0.0390675	0.938643	0.869453	1.01334	-1.62078	0.105066
TCGA_biolinks	FOXA2	C5orf38	-0.0509833	0.0368973	0.950295	0.883998	1.02156	-1.38176	0.167045
TCGA_biolinks	FOXA2	FOXO4	-0.121415	0.124223	0.885667	0.694275	1.12982	-0.97739	0.328376
TCGA_biolinks	FOXA2	SPINT2	0.00832629	0.109237	1.00836	0.814017	1.2491	0.0762221	0.939242
TCGA_biolinks	FOXA2	QDPR	0.120518	0.139258	1.12808	0.858625	1.4821	0.865428	0.386804
TCGA_biolinks	FOXA2	C10orf76	-0.344376	0.245891	0.708662	0.43766	1.14747	-1.40052	0.161357
TCGA_biolinks	FOXA2	CNKSR1	-0.209554	0.0990456	0.810946	0.667858	0.98469	-2.11574	0.0343672
TCGA_biolinks	FOXA2	GLTP	-0.168301	0.203813	0.8451	0.566789	1.26007	-0.825759	0.408941
TCGA_biolinks	FOXA2	FOXA2	-0.0128504	0.0355765	0.987232	0.920739	1.05853	-0.361205	0.717947
TCGA_biolinks	UHRF1	PLA2G2A	-0.0722848	0.0371156	0.930266	0.864996	1.00046	-1.94756	0.0514682
TCGA_biolinks	UHRF1	MMP7	-0.0266487	0.0419598	0.973703	0.89683	1.05717	-0.6351	0.525363
TCGA_biolinks	UHRF1	COL1A1	-0.00401158	0.0470907	0.995996	0.908185	1.0923	-0.0851884	0.932112
TCGA_biolinks	UHRF1	THY1	-0.0213451	0.0651727	0.978881	0.861499	1.11226	-0.327516	0.743278
TCGA_biolinks	UHRF1	TUBB3	0.0321851	0.0399369	1.03271	0.954956	1.11679	0.805898	0.420301
TCGA_biolinks	UHRF1	CTHRC1	-0.00753726	0.0460024	0.992491	0.906921	1.08614	-0.163845	0.869853
TCGA_biolinks	UHRF1	COL15A1	-0.0387965	0.0597905	0.961946	0.855573	1.08155	-0.648874	0.51642
TCGA_biolinks	UHRF1	TDO2	-0.00498836	0.0594447	0.995024	0.885593	1.11798	-0.0839159	0.933123
TCGA_biolinks	UHRF1	RTKN2	-0.000420677	0.0424859	0.999579	0.919715	1.08638	-0.00990156	0.9921
TCGA_biolinks	UHRF1	CXCL14	-0.0694973	0.0327887	0.932863	0.874798	0.994781	-2.11955	0.0340442
TCGA_biolinks	UHRF1	CCL13	-0.000771198	0.0520284	0.999229	0.902357	1.1065	-0.0148226	0.988174
TCGA_biolinks	UHRF1	GCNT3	0.0177402	0.0362226	1.0179	0.948138	1.09279	0.489755	0.624307
TCGA_biolinks	UHRF1	TMEM158	0.0362813	0.0543242	1.03695	0.932215	1.15345	0.667867	0.504219
TCGA_biolinks	UHRF1	SCG5	0.00623184	0.0443256	1.00625	0.922521	1.09758	0.140593	0.888192
TCGA_biolinks	UHRF1	COL3A1	-0.0254593	0.0514497	0.974862	0.881352	1.07829	-0.494838	0.620714
TCGA_biolinks	UHRF1	CDH3	0.0191305	0.0486368	1.01931	0.926635	1.12126	0.393334	0.694073
TCGA_biolinks	UHRF1	COL14A1	-0.128978	0.0626412	0.878993	0.777437	0.993815	-2.059	0.0394938
TCGA_biolinks	UHRF1	PI15	-0.0182456	0.0503399	0.98192	0.889665	1.08374	-0.362447	0.717018
TCGA_biolinks	UHRF1	STEAP1	0.00832725	0.0511004	1.00836	0.912262	1.11458	0.162959	0.870551
TCGA_biolinks	UHRF1	CD209	-0.051321	0.059511	0.949974	0.845387	1.0675	-0.862379	0.388479
TCGA_biolinks	UHRF1	COL1A2	-0.00915228	0.0615252	0.990889	0.878324	1.11788	-0.148757	0.881746
TCGA_biolinks	UHRF1	TOP2A	0.0649284	0.0490193	1.06708	0.969332	1.17469	1.32455	0.185321
TCGA_biolinks	UHRF1	CD248	-0.00670443	0.0836126	0.993318	0.843174	1.1702	-0.0801845	0.936091
TCGA_biolinks	UHRF1	COL17A1	0.0181686	0.0337313	1.01833	0.953188	1.08793	0.538627	0.590145
TCGA_biolinks	UHRF1	SERPINE2	0.0345148	0.062279	1.03512	0.916173	1.1695	0.554197	0.579444
TCGA_biolinks	UHRF1	UBE2C	0.093627	0.0466244	1.09815	1.00225	1.20323	2.00811	0.0446315
TCGA_biolinks	UHRF1	FAM167A	-0.0746986	0.0473104	0.928023	0.84584	1.01819	-1.5789	0.114358
TCGA_biolinks	UHRF1	COL5A1	-0.017706	0.0603229	0.98245	0.872898	1.10575	-0.29352	0.769125
TCGA_biolinks	UHRF1	AGER	-0.0318029	0.0290726	0.968698	0.915043	1.0255	-1.09391	0.273994
TCGA_biolinks	UHRF1	UCHL1	0.00992968	0.0379093	1.00998	0.937657	1.08788	0.261933	0.793373
TCGA_biolinks	UHRF1	TIMP1	0.0389221	0.0863654	1.03969	0.877787	1.23145	0.450668	0.652229
TCGA_biolinks	UHRF1	CD163L1	0.013389	0.0682593	1.01348	0.886569	1.15856	0.196149	0.844494
TCGA_biolinks	UHRF1	MXRA5	-0.0130439	0.0599501	0.987041	0.877618	1.11011	-0.21758	0.827757
TCGA_biolinks	UHRF1	NUSAP1	0.105585	0.0642856	1.11136	0.979795	1.26059	1.64244	0.1005
TCGA_biolinks	UHRF1	CDC20	0.0964514	0.0493253	1.10126	0.999776	1.21304	1.95541	0.0505342
TCGA_biolinks	UHRF1	MME	0.020675	0.0419949	1.02089	0.940227	1.10847	0.492321	0.622492
TCGA_biolinks	UHRF1	CFB	-0.0949329	0.0604351	0.909434	0.807846	1.0238	-1.57082	0.116223
TCGA_biolinks	UHRF1	LMO7	-0.0849544	0.092875	0.918554	0.765684	1.10195	-0.914718	0.36034
TCGA_biolinks	UHRF1	KDELR3	-0.0553324	0.0749458	0.946171	0.816912	1.09588	-0.738299	0.460333
TCGA_biolinks	UHRF1	DCLK1	-0.188987	0.0619592	0.827797	0.733136	0.934682	-3.05018	0.00228704
TCGA_biolinks	UHRF1	CCNB2	0.118374	0.0605995	1.12567	0.999601	1.26763	1.95339	0.0507739
TCGA_biolinks	UHRF1	NCKAP5	-0.0814326	0.0406875	0.921795	0.85114	0.998315	-2.00142	0.0453474
TCGA_biolinks	UHRF1	TYMS	0.159217	0.0775303	1.17259	1.00729	1.36503	2.05361	0.0400132
TCGA_biolinks	UHRF1	COL6A3	-0.0522359	0.069574	0.949105	0.828119	1.08777	-0.750796	0.452775
TCGA_biolinks	UHRF1	PCOLCE	-0.000859351	0.0844413	0.999141	0.84674	1.17897	-0.0101769	0.99188
TCGA_biolinks	UHRF1	NCAPG	0.124625	0.0536908	1.13272	1.01958	1.25842	2.32116	0.0202784
TCGA_biolinks	UHRF1	CENPM	0.130656	0.069993	1.13958	0.993494	1.30714	1.86671	0.0619425
TCGA_biolinks	UHRF1	CEP55	0.108697	0.0544214	1.11482	1.00203	1.24031	1.99732	0.0457907
TCGA_biolinks	UHRF1	CERCAM	-0.0750359	0.0806786	0.92771	0.792024	1.08664	-0.93006	0.35234
TCGA_biolinks	UHRF1	MTHFD1L	0.215182	0.134457	1.24009	0.952801	1.614	1.60038	0.109515
TCGA_biolinks	UHRF1	PTGFRN	0.0824205	0.100679	1.08591	0.89145	1.3228	0.818649	0.412987
TCGA_biolinks	UHRF1	RPL29	0.0826417	0.115793	1.08615	0.865621	1.36287	0.713702	0.475411
TCGA_biolinks	UHRF1	GAL3ST4	-0.055201	0.085208	0.946295	0.800751	1.11829	-0.647838	0.51709
TCGA_biolinks	UHRF1	CDCA5	0.106883	0.0569659	1.1128	0.995243	1.24425	1.87625	0.0606205
TCGA_biolinks	UHRF1	LAMA3	0.0957142	0.0504444	1.10044	0.99685	1.2148	1.89742	0.0577725
TCGA_biolinks	UHRF1	HMMR	0.163509	0.0605649	1.17764	1.04582	1.32606	2.69972	0.00693972
TCGA_biolinks	UHRF1	ENTPD1	-0.265832	0.137043	0.766568	0.586002	1.00277	-1.93977	0.0524078
TCGA_biolinks	UHRF1	ECM1	0.0545847	0.0608757	1.0561	0.937321	1.18994	0.896659	0.369901
TCGA_biolinks	UHRF1	CDKN3	0.166657	0.0591918	1.18135	1.05195	1.32667	2.81555	0.00486935
TCGA_biolinks	UHRF1	E2F2	0.0461577	0.059749	1.04724	0.93151	1.17735	0.772527	0.439802
TCGA_biolinks	UHRF1	KIF20A	0.11384	0.0602989	1.12057	0.995665	1.26115	1.88792	0.0590363
TCGA_biolinks	UHRF1	PDLIM7	0.205799	0.10624	1.22851	0.997575	1.5129	1.93711	0.0527321
TCGA_biolinks	UHRF1	TK1	0.139759	0.0638418	1.15	1.01474	1.30328	2.18914	0.0285866
TCGA_biolinks	UHRF1	AURKB	0.0850252	0.050587	1.08874	0.985976	1.20222	1.68077	0.0928069
TCGA_biolinks	UHRF1	SERPINH1	0.148122	0.115641	1.15965	0.924475	1.45466	1.28088	0.200236
TCGA_biolinks	UHRF1	ANLN	0.11372	0.0505414	1.12044	1.01477	1.23711	2.25003	0.0244472
TCGA_biolinks	UHRF1	MELK	0.117963	0.0504683	1.1252	1.01923	1.24219	2.33737	0.0194202
TCGA_biolinks	UHRF1	PRC1	0.144641	0.0677724	1.15562	1.01188	1.31979	2.13422	0.0328252
TCGA_biolinks	UHRF1	BUB1	0.112933	0.060448	1.11956	0.994472	1.26037	1.86826	0.061726
TCGA_biolinks	UHRF1	PSAT1	0.0448875	0.0507548	1.04591	0.946873	1.15531	0.884399	0.376481
TCGA_biolinks	UHRF1	WWC2	0.0539896	0.0760714	1.05547	0.909275	1.22518	0.709723	0.477876
TCGA_biolinks	UHRF1	ADRB2	-0.083587	0.0512589	0.919811	0.831892	1.01702	-1.63068	0.102957
TCGA_biolinks	UHRF1	NEBL	0.0413989	0.07315	1.04227	0.903054	1.20294	0.565946	0.571431
TCGA_biolinks	UHRF1	RCN3	-0.0614677	0.0651784	0.940383	0.827609	1.06853	-0.94307	0.345645
TCGA_biolinks	UHRF1	KIFC1	0.102515	0.0584074	1.10795	0.98811	1.24233	1.75517	0.0792301
TCGA_biolinks	UHRF1	ANXA3	0.127067	0.0670824	1.13549	0.995598	1.29505	1.8942	0.0581984
TCGA_biolinks	UHRF1	CCNE2	0.0749247	0.0720374	1.0778	0.935882	1.24125	1.04008	0.298303
TCGA_biolinks	UHRF1	APOBEC3F	-0.0417266	0.10705	0.959132	0.777602	1.18304	-0.389786	0.696695
TCGA_biolinks	UHRF1	RGS10	0.0421881	0.0951337	1.04309	0.865653	1.2569	0.443461	0.657433
TCGA_biolinks	UHRF1	PC	-0.134971	0.0856412	0.873741	0.738728	1.03343	-1.57601	0.115023
TCGA_biolinks	UHRF1	MCM4	0.172354	0.0753658	1.1881	1.02495	1.37722	2.28689	0.0222021
TCGA_biolinks	UHRF1	DLGAP5	0.125462	0.0522621	1.13367	1.0233	1.25595	2.40063	0.016367
TCGA_biolinks	UHRF1	NEDD4L	-0.119418	0.0958341	0.887437	0.735467	1.07081	-1.24609	0.212732
TCGA_biolinks	UHRF1	RAD51AP1	0.137836	0.0699435	1.14779	1.00075	1.31643	1.97067	0.0487613
TCGA_biolinks	UHRF1	CKAP2L	0.116801	0.0552128	1.1239	1.00862	1.25234	2.11547	0.0343896
TCGA_biolinks	UHRF1	LGI2	-0.0484641	0.0542778	0.952692	0.856547	1.05963	-0.89289	0.371916
TCGA_biolinks	UHRF1	COQ2	0.22453	0.172441	1.25173	0.89275	1.75507	1.30207	0.192894
TCGA_biolinks	UHRF1	CSF1R	-0.048781	0.0781289	0.95239	0.817168	1.10999	-0.624365	0.532388
TCGA_biolinks	UHRF1	GMDS	-0.0771828	0.105562	0.925721	0.752706	1.1385	-0.731161	0.464681
TCGA_biolinks	UHRF1	UBE2T	0.103607	0.059688	1.10916	0.986709	1.24682	1.7358	0.0825988
TCGA_biolinks	UHRF1	ALDH18A1	0.0150526	0.112811	1.01517	0.813791	1.26637	0.133432	0.893851
TCGA_biolinks	UHRF1	APOBEC3B	0.0277962	0.0518108	1.02819	0.928903	1.13808	0.536495	0.591617
TCGA_biolinks	UHRF1	SOCS6	0.256278	0.162393	1.29211	0.939878	1.77635	1.57814	0.114534
TCGA_biolinks	UHRF1	ANG	-0.0207663	0.0792598	0.979448	0.838523	1.14406	-0.262002	0.79332
TCGA_biolinks	UHRF1	MAD2L1	0.138623	0.0656046	1.14869	1.01009	1.30631	2.113	0.0346005
TCGA_biolinks	UHRF1	SESN3	-0.184168	0.0789256	0.831796	0.712583	0.970953	-2.33344	0.0196251
TCGA_biolinks	UHRF1	KDELR2	0.0304611	0.142124	1.03093	0.780284	1.36209	0.214327	0.830292
TCGA_biolinks	UHRF1	KIF4A	0.0954308	0.0497164	1.10013	0.99799	1.21273	1.9195	0.0549208
TCGA_biolinks	UHRF1	CDT1	0.119123	0.0603678	1.12651	1.0008	1.268	1.97329	0.0484627
TCGA_biolinks	UHRF1	TPX2	0.115345	0.0505594	1.12226	1.01638	1.23917	2.28137	0.0225264
TCGA_biolinks	UHRF1	TUBB	0.195538	0.120089	1.21596	0.96095	1.53865	1.62827	0.103468
TCGA_biolinks	UHRF1	CCNA2	0.153516	0.0606297	1.16593	1.03529	1.31304	2.53203	0.0113405
TCGA_biolinks	UHRF1	PRDX4	0.0567852	0.0971177	1.05843	0.874973	1.28035	0.584705	0.558746
TCGA_biolinks	UHRF1	KIF26B	-0.0732984	0.0510815	0.929323	0.840788	1.02718	-1.43493	0.151307
TCGA_biolinks	UHRF1	RRM2	0.115916	0.0545387	1.1229	1.00906	1.24958	2.1254	0.0335536
TCGA_biolinks	UHRF1	ZWINT	0.118786	0.0669216	1.12613	0.987699	1.28396	1.77501	0.0758962
TCGA_biolinks	UHRF1	CDCA4	0.27042	0.101215	1.31052	1.0747	1.59807	2.67173	0.00754606
TCGA_biolinks	UHRF1	CENPK	0.133973	0.0662835	1.14336	1.00407	1.30198	2.02121	0.0432581
TCGA_biolinks	UHRF1	FEN1	0.16777	0.091547	1.18266	0.988409	1.4151	1.83261	0.0668599
TCGA_biolinks	UHRF1	SAP18	0.242293	0.186227	1.27417	0.884524	1.83545	1.30106	0.193237
TCGA_biolinks	UHRF1	LMNB2	0.170166	0.103705	1.1855	0.96745	1.4527	1.64087	0.100825
TCGA_biolinks	UHRF1	NDC80	0.123058	0.0565135	1.13095	1.01237	1.26342	2.17749	0.0294442
TCGA_biolinks	UHRF1	TGFBI	0.120996	0.0612372	1.12862	1.00097	1.27254	1.97586	0.0481706
TCGA_biolinks	UHRF1	CENPA	0.0970589	0.0491176	1.10193	1.00079	1.21328	1.97605	0.0481489
TCGA_biolinks	UHRF1	BLM	0.0957317	0.0735835	1.10046	0.952667	1.27119	1.30099	0.193261
TCGA_biolinks	UHRF1	RPL37	0.0689055	0.125467	1.07133	0.837775	1.37001	0.54919	0.582875
TCGA_biolinks	UHRF1	MCM10	0.0844622	0.0501107	1.08813	0.986341	1.20043	1.68551	0.0918898
TCGA_biolinks	UHRF1	CALU	0.0807449	0.109672	1.08409	0.874409	1.34406	0.736243	0.461583
TCGA_biolinks	UHRF1	FOXM1	0.100718	0.0534238	1.10597	0.996018	1.22805	1.88527	0.0593931
TCGA_biolinks	UHRF1	CDC25A	0.136912	0.0643882	1.14673	1.01077	1.30097	2.12635	0.0334744
TCGA_biolinks	UHRF1	PCCB	0.0505163	0.151627	1.05181	0.7814	1.41581	0.333161	0.739013
TCGA_biolinks	UHRF1	OIP5	0.146676	0.0642325	1.15798	1.021	1.31334	2.28352	0.0223996
TCGA_biolinks	UHRF1	HJURP	0.0976158	0.0489318	1.10254	1.00171	1.21351	1.99494	0.0460498
TCGA_biolinks	UHRF1	CHAF1B	0.133313	0.0826623	1.14261	0.971706	1.34357	1.61275	0.1068
TCGA_biolinks	UHRF1	LIMCH1	-0.19226	0.0773416	0.825093	0.709038	0.960143	-2.48585	0.0129242
TCGA_biolinks	UHRF1	PAICS	0.167425	0.102027	1.18226	0.967979	1.44397	1.64098	0.100802
TCGA_biolinks	UHRF1	EXO1	0.1157	0.0521093	1.12266	1.01366	1.24338	2.22033	0.0263965
TCGA_biolinks	UHRF1	SKP1	0.311594	0.180355	1.3656	0.958969	1.94465	1.72767	0.0840481
TCGA_biolinks	UHRF1	TTK	0.0868496	0.0544146	1.09073	0.980394	1.21349	1.59607	0.110473
TCGA_biolinks	UHRF1	MCM6	0.18256	0.0943384	1.20029	0.997663	1.44406	1.93516	0.0529706
TCGA_biolinks	UHRF1	LOXL3	-0.0583034	0.102974	0.943364	0.770952	1.15433	-0.566195	0.571261
TCGA_biolinks	UHRF1	CHEK1	0.164388	0.0711751	1.17867	1.0252	1.35512	2.30963	0.0209087
TCGA_biolinks	UHRF1	CHAF1A	0.138378	0.107111	1.14841	0.930944	1.41668	1.29191	0.196389
TCGA_biolinks	UHRF1	AP2S1	0.430787	0.159537	1.53847	1.12536	2.10323	2.70022	0.00692926
TCGA_biolinks	UHRF1	RAD1	-0.0791736	0.162889	0.92388	0.671373	1.27135	-0.486059	0.626925
TCGA_biolinks	UHRF1	IRAK1	0.100292	0.118373	1.10549	0.87659	1.39417	0.847249	0.396856
TCGA_biolinks	UHRF1	MIF	0.153615	0.0870369	1.16604	0.983169	1.38293	1.76494	0.0775735
TCGA_biolinks	UHRF1	PEPD	0.176375	0.164915	1.19289	0.863422	1.64807	1.06949	0.284848
TCGA_biolinks	UHRF1	TFDP1	0.112963	0.144828	1.11959	0.84291	1.48709	0.77998	0.435403
TCGA_biolinks	UHRF1	DNMT1	-0.00809051	0.115669	0.991942	0.790732	1.24435	-0.0699457	0.944237
TCGA_biolinks	UHRF1	ESPL1	0.0881137	0.0521087	1.09211	0.98608	1.20955	1.69096	0.0908441
TCGA_biolinks	UHRF1	P4HB	-0.0607616	0.119565	0.941048	0.744453	1.18956	-0.508188	0.611322
TCGA_biolinks	UHRF1	CDK2AP1	0.0941743	0.157808	1.09875	0.806441	1.49701	0.596764	0.550665
TCGA_biolinks	UHRF1	UHRF1	0.068253	0.053397	1.07064	0.964251	1.18876	1.27822	0.201172
TCGA_biolinks	FOXM1	TOP2A	0.0649284	0.0490193	1.06708	0.969332	1.17469	1.32455	0.185321
TCGA_biolinks	FOXM1	UBE2C	0.093627	0.0466244	1.09815	1.00225	1.20323	2.00811	0.0446315
TCGA_biolinks	FOXM1	STOM	0.0411823	0.099836	1.04204	0.85685	1.26726	0.412499	0.679974
TCGA_biolinks	FOXM1	SON	-0.127227	0.165621	0.880533	0.636456	1.21821	-0.768183	0.442379
TCGA_biolinks	FOXM1	NUSAP1	0.105585	0.0642856	1.11136	0.979795	1.26059	1.64244	0.1005
TCGA_biolinks	FOXM1	CDC20	0.0964514	0.0493253	1.10126	0.999776	1.21304	1.95541	0.0505342
TCGA_biolinks	FOXM1	CCNB2	0.118374	0.0605995	1.12567	0.999601	1.26763	1.95339	0.0507739
TCGA_biolinks	FOXM1	NCAPG	0.124625	0.0536908	1.13272	1.01958	1.25842	2.32116	0.0202784
TCGA_biolinks	FOXM1	CEP55	0.108697	0.0544214	1.11482	1.00203	1.24031	1.99732	0.0457907
TCGA_biolinks	FOXM1	UHRF1	0.068253	0.053397	1.07064	0.964251	1.18876	1.27822	0.201172
TCGA_biolinks	FOXM1	CDCA5	0.106883	0.0569659	1.1128	0.995243	1.24425	1.87625	0.0606205
TCGA_biolinks	FOXM1	HMMR	0.163509	0.0605649	1.17764	1.04582	1.32606	2.69972	0.00693972
TCGA_biolinks	FOXM1	GINS2	0.0944713	0.0629711	1.09908	0.971465	1.24345	1.50023	0.133554
TCGA_biolinks	FOXM1	ASPM	0.0874538	0.0491997	1.09139	0.991064	1.20188	1.77753	0.0754814
TCGA_biolinks	FOXM1	CDKN3	0.166657	0.0591918	1.18135	1.05195	1.32667	2.81555	0.00486935
TCGA_biolinks	FOXM1	KIF20A	0.11384	0.0602989	1.12057	0.995665	1.26115	1.88792	0.0590363
TCGA_biolinks	FOXM1	TK1	0.139759	0.0638418	1.15	1.01474	1.30328	2.18914	0.0285866
TCGA_biolinks	FOXM1	AURKB	0.0850252	0.050587	1.08874	0.985976	1.20222	1.68077	0.0928069
TCGA_biolinks	FOXM1	HMGN2	0.15434	0.159778	1.16689	0.853151	1.596	0.965965	0.334062
TCGA_biolinks	FOXM1	RNASE4	-0.0366433	0.0813057	0.96402	0.822013	1.13056	-0.450685	0.652216
TCGA_biolinks	FOXM1	ANLN	0.11372	0.0505414	1.12044	1.01477	1.23711	2.25003	0.0244472
TCGA_biolinks	FOXM1	MELK	0.117963	0.0504683	1.1252	1.01923	1.24219	2.33737	0.0194202
TCGA_biolinks	FOXM1	SERPING1	-0.0716192	0.0842228	0.930885	0.789234	1.09796	-0.850353	0.395129
TCGA_biolinks	FOXM1	PRC1	0.144641	0.0677724	1.15562	1.01188	1.31979	2.13422	0.0328252
TCGA_biolinks	FOXM1	MXD3	0.132805	0.0864576	1.14203	0.964014	1.35291	1.53607	0.124522
TCGA_biolinks	FOXM1	ASF1B	0.123415	0.0668269	1.13135	0.992466	1.28968	1.84679	0.0647774
TCGA_biolinks	FOXM1	PYCR1	-0.0103896	0.0543895	0.989664	0.889593	1.10099	-0.191023	0.848508
TCGA_biolinks	FOXM1	NEK2	0.0987693	0.0511445	1.10381	0.998529	1.2202	1.93118	0.0534606
TCGA_biolinks	FOXM1	KIF11	0.118262	0.0633212	1.12554	0.994171	1.27426	1.86765	0.0618112
TCGA_biolinks	FOXM1	DLGAP5	0.125462	0.0522621	1.13367	1.0233	1.25595	2.40063	0.016367
TCGA_biolinks	FOXM1	CHPF	-0.0136811	0.0930796	0.986412	0.821919	1.18383	-0.146983	0.883145
TCGA_biolinks	FOXM1	PBK	0.11375	0.0507809	1.12047	1.01432	1.23773	2.24003	0.0250892
TCGA_biolinks	FOXM1	CD4	-0.121883	0.0847021	0.885252	0.74984	1.04512	-1.43896	0.150162
TCGA_biolinks	FOXM1	CKAP2L	0.116801	0.0552128	1.1239	1.00862	1.25234	2.11547	0.0343896
TCGA_biolinks	FOXM1	PTK7	-0.223318	0.102791	0.79986	0.65391	0.978386	-2.17254	0.0298149
TCGA_biolinks	FOXM1	TP53I3	0.187304	0.110104	1.20599	0.971906	1.49646	1.70115	0.088914
TCGA_biolinks	FOXM1	MMP14	0.10703	0.0843065	1.11297	0.943454	1.31294	1.26953	0.204251
TCGA_biolinks	FOXM1	CD276	0.14009	0.144566	1.15038	0.866533	1.5272	0.969037	0.332527
TCGA_biolinks	FOXM1	ABCB6	-0.0381583	0.0728408	0.962561	0.834499	1.11027	-0.523859	0.600377
TCGA_biolinks	FOXM1	TTLL12	0.0935972	0.115239	1.09812	0.876108	1.37639	0.812203	0.416675
TCGA_biolinks	FOXM1	SFXN5	-0.085744	0.151664	0.917829	0.681813	1.23555	-0.565354	0.571833
TCGA_biolinks	FOXM1	IPO13	-0.201179	0.18293	0.817766	0.571371	1.17041	-1.09976	0.271438
TCGA_biolinks	FOXM1	MCM2	0.120542	0.0742657	1.12811	0.975294	1.30487	1.62312	0.104565
TCGA_biolinks	FOXM1	ASPHD1	-0.0137797	0.0496856	0.986315	0.894794	1.0872	-0.277338	0.78152
TCGA_biolinks	FOXM1	CDCA3	0.107796	0.0589621	1.11382	0.992262	1.25027	1.82822	0.0675166
TCGA_biolinks	FOXM1	TOMM40L	0.0576573	0.14477	1.05935	0.797649	1.40692	0.398268	0.690433
TCGA_biolinks	FOXM1	SMPD1	-0.140789	0.13539	0.868672	0.666211	1.13266	-1.03988	0.298396
TCGA_biolinks	FOXM1	RACGAP1	0.182529	0.0837459	1.20025	1.01856	1.41435	2.17956	0.0292903
TCGA_biolinks	FOXM1	TPX2	0.115345	0.0505594	1.12226	1.01638	1.23917	2.28137	0.0225264
TCGA_biolinks	FOXM1	SAC3D1	0.238616	0.113204	1.26949	1.01688	1.58485	2.10783	0.0350453
TCGA_biolinks	FOXM1	RHBDD3	0.0230242	0.115541	1.02329	0.815926	1.28336	0.199273	0.842049
TCGA_biolinks	FOXM1	FANCI	0.134708	0.0788604	1.1442	0.98034	1.33545	1.70818	0.0876031
TCGA_biolinks	FOXM1	MYO19	0.0493821	0.0959334	1.05062	0.870538	1.26796	0.514754	0.606725
TCGA_biolinks	FOXM1	TSTA3	0.082967	0.101172	1.08651	0.891076	1.3248	0.820061	0.412181
TCGA_biolinks	FOXM1	MKL1	0.147479	0.181736	1.15891	0.811626	1.65479	0.811504	0.417076
TCGA_biolinks	FOXM1	CENPE	0.0970336	0.0597498	1.1019	0.980126	1.2388	1.624	0.104376
TCGA_biolinks	FOXM1	CENPF	0.0772216	0.0519787	1.08028	0.975647	1.19614	1.48564	0.137375
TCGA_biolinks	FOXM1	CHD1L	0.095617	0.14253	1.10034	0.832156	1.45495	0.670858	0.502311
TCGA_biolinks	FOXM1	PARP8	-0.0867621	0.132059	0.916895	0.7078	1.18776	-0.656995	0.511184
TCGA_biolinks	FOXM1	RPS6KA4	0.243346	0.157	1.27551	0.93766	1.73509	1.54998	0.121147
TCGA_biolinks	FOXM1	CHD3	-0.0684099	0.128461	0.933878	0.726011	1.20126	-0.532532	0.594357
TCGA_biolinks	FOXM1	MND1	0.130382	0.0636384	1.13926	1.00567	1.29061	2.0488	0.0404815
TCGA_biolinks	FOXM1	NRM	0.189864	0.111983	1.20909	0.970815	1.50583	1.69547	0.0899864
TCGA_biolinks	FOXM1	CCNB1	0.138003	0.0629792	1.14798	1.01467	1.2988	2.19125	0.0284335
TCGA_biolinks	FOXM1	RAD54L	0.070815	0.0534933	1.07338	0.966543	1.19203	1.32381	0.185566
TCGA_biolinks	FOXM1	NKIRAS2	0.159387	0.176941	1.17279	0.829102	1.65895	0.900789	0.367701
TCGA_biolinks	FOXM1	CDCA2	0.103075	0.0556402	1.10858	0.994041	1.23631	1.85254	0.0639489
TCGA_biolinks	FOXM1	DEPDC1B	0.11021	0.0502842	1.11651	1.01172	1.23216	2.19175	0.0283977
TCGA_biolinks	FOXM1	MKI67	0.0862115	0.0526785	1.09004	0.983108	1.2086	1.63656	0.101723
TCGA_biolinks	FOXM1	NUF2	0.0952561	0.05204	1.09994	0.993282	1.21805	1.83044	0.067184
TCGA_biolinks	FOXM1	RECQL4	0.0594714	0.0600603	1.06128	0.943419	1.19385	0.990195	0.322079
TCGA_biolinks	FOXM1	AP2M1	0.60593	0.187177	1.83296	1.27007	2.64532	3.2372	0.0012071
TCGA_biolinks	FOXM1	FOXM1	0.100718	0.0534238	1.10597	0.996018	1.22805	1.88527	0.0593931
GSE11969	FOXA2	GFPT2	0.754805	0.556616	2.1272	0.714522	6.33286	1.35606	0.17508
GSE11969	FOXA2	IL1R2	0.157813	0.494063	1.17095	0.444621	3.08379	0.319418	0.749409
GSE11969	FOXA2	IGF1	-0.48877	0.784084	0.61338	0.131922	2.85196	-0.623365	0.533045
GSE11969	FOXA2	FST	1.03985	0.597355	2.8288	0.87727	9.12162	1.74076	0.081725
GSE11969	FOXA2	THBS2	0.116483	0.434192	1.12354	0.479737	2.63131	0.268276	0.788487
GSE11969	FOXA2	SCRG1	0.674215	0.80496	1.96249	0.405158	9.50586	0.837575	0.402269
GSE11969	FOXA2	ALDH1A3	-0.0832714	0.908657	0.920101	0.155019	5.46117	-0.0916423	0.926982
GSE11969	FOXA2	PI15	-0.939825	4.16811	0.390696	0.000110646	1379.57	-0.22548	0.821606
GSE11969	FOXA2	SLC39A14	-0.264701	0.951162	0.767435	0.118963	4.95076	-0.278292	0.780788
GSE11969	FOXA2	SLAMF1	-3.54974	1.82336	0.0287321	0.000805976	1.02427	-1.94681	0.0515572
GSE11969	FOXA2	F13A1	-0.223707	0.480398	0.79955	0.311839	2.05003	-0.46567	0.641452
GSE11969	FOXA2	C1QTNF1	3.69389	1.92236	40.2008	0.928791	1740.01	1.92154	0.0546641
GSE11969	FOXA2	IL13RA2	1.15067	0.666986	3.16029	0.855043	11.6806	1.72517	0.0844965
GSE11969	FOXA2	FHL2	0.769434	0.514975	2.15854	0.786708	5.92254	1.49412	0.135144
GSE11969	FOXA2	IL24	-3.28464	1.80954	0.0374542	0.00107949	1.29952	-1.81518	0.0694964
GSE11969	FOXA2	FOLR2	-1.91491	1.99158	0.147355	0.00297252	7.30473	-0.961502	0.3363
GSE11969	FOXA2	ANK2	-5.89434	2.45713	0.00275499	2.23156e-05	0.340119	-2.39887	0.0164455
GSE11969	FOXA2	ITK	3.19443	0.898915	24.3964	4.18954	142.064	3.55365	0.000379919
GSE11969	FOXA2	PAPPA	-4.6428	2.76122	0.00963073	4.2984e-05	2.1578	-1.68143	0.0926792
GSE11969	FOXA2	GREM1	-1.27869	1.30491	0.278403	0.0215742	3.59264	-0.979905	0.327133
GSE11969	FOXA2	SLC2A5	-1.07067	2.2654	0.342777	0.00404297	29.0619	-0.47262	0.636484
GSE11969	FOXA2	SERPINF1	-1.52564	0.951713	0.217482	0.0336763	1.4045	-1.60305	0.108925
GSE11969	FOXA2	CLIC5	0.467753	0.544585	1.5964	0.549024	4.64188	0.858918	0.390386
GSE11969	FOXA2	TWIST1	-4.23309	2.98585	0.0145075	4.169e-05	5.04839	-1.41772	0.156274
GSE11969	FOXA2	AGER	-2.11897	1.65075	0.120156	0.00472746	3.05395	-1.28364	0.199267
GSE11969	FOXA2	CYP4B1	-1.15561	0.57791	0.314864	0.101439	0.977328	-1.99965	0.0455385
GSE11969	FOXA2	SULF2	0.336261	0.512843	1.3997	0.512275	3.82445	0.655681	0.51203
GSE11969	FOXA2	TIMP1	-0.115681	0.880363	0.890759	0.158633	5.0018	-0.131402	0.895457
GSE11969	FOXA2	PRRX1	-10.7905	4.40077	2.05933e-05	3.69641e-09	0.114728	-2.45197	0.0142078
GSE11969	FOXA2	BDNF	1.24728	1.15036	3.48085	0.365171	33.1798	1.08425	0.278255
GSE11969	FOXA2	FKBP11	-1.83956	0.834296	0.158887	0.0309694	0.815159	-2.20493	0.0274592
GSE11969	FOXA2	HAS3	-0.951134	0.697279	0.386303	0.0984925	1.51514	-1.36407	0.172547
GSE11969	FOXA2	AGT	0.430149	0.461639	1.53749	0.622104	3.79979	0.931786	0.351447
GSE11969	FOXA2	LGALS4	-0.824884	0.708077	0.438286	0.109406	1.75579	-1.16496	0.244034
GSE11969	FOXA2	PEBP4	-1.55489	0.64074	0.211213	0.060162	0.741516	-2.4267	0.0152367
GSE11969	FOXA2	CRTAC1	-3.21658	1.68341	0.0400921	0.00147957	1.08638	-1.91075	0.0560371
GSE11969	FOXA2	NAV2	3.67523	1.20189	39.4578	3.7418	416.088	3.05787	0.00222916
GSE11969	FOXA2	TMC5	-0.152611	0.415902	0.858464	0.379932	1.93972	-0.366939	0.713665
GSE11969	FOXA2	IL2RA	0.605895	0.595092	1.83289	0.570945	5.8841	1.01815	0.308605
GSE11969	FOXA2	FNDC4	0.0606128	0.633229	1.06249	0.307127	3.67561	0.0957203	0.923743
GSE11969	FOXA2	NRGN	-3.82825	2.10809	0.0217477	0.000349144	1.35463	-1.81598	0.0693734
GSE11969	FOXA2	PIGR	-1.77937	0.803505	0.168744	0.0349368	0.815027	-2.21452	0.0267933
GSE11969	FOXA2	FOXA1	-0.263211	0.560937	0.76858	0.255988	2.30759	-0.469234	0.638902
GSE11969	FOXA2	SYT15	-3.19587	2.32648	0.0409308	0.000428298	3.9116	-1.37369	0.169537
GSE11969	FOXA2	FGFR3	-1.26079	1.05885	0.283429	0.0355754	2.25808	-1.19072	0.233763
GSE11969	FOXA2	ACOXL	-4.69391	2.10405	0.00915084	0.000148078	0.565497	-2.23089	0.0256881
GSE11969	FOXA2	PCSK1	-0.588636	1.19854	0.555084	0.0529863	5.81506	-0.491129	0.623335
GSE11969	FOXA2	TCF7L2	-2.95455	2.4822	0.0521019	0.000401788	6.75631	-1.19029	0.233931
GSE11969	FOXA2	EDN3	-0.084395	0.724521	0.919068	0.222144	3.80243	-0.116484	0.907269
GSE11969	FOXA2	N4BP1	-0.771397	0.850785	0.462367	0.0872563	2.45006	-0.906688	0.364572
GSE11969	FOXA2	EPB41L5	3.31953	1.17989	27.6473	2.73733	279.241	2.81342	0.0049018
GSE11969	FOXA2	VSIG2	-7.8463	2.88508	0.000391197	1.36966e-06	0.111732	-2.71961	0.00653583
GSE11969	FOXA2	JPH1	-2.13621	1.97818	0.118101	0.00244581	5.70278	-1.07989	0.280193
GSE11969	FOXA2	PLEKHH1	1.38984	0.49178	4.01422	1.53108	10.5246	2.82615	0.00471113
GSE11969	FOXA2	MARVELD2	0.391536	1.52444	1.47925	0.0745474	29.353	0.256839	0.797303
GSE11969	FOXA2	ALDH3B1	-2.02286	1.02839	0.132277	0.0176246	0.992766	-1.96702	0.0491805
GSE11969	FOXA2	IRX2	0.0621485	0.664642	1.06412	0.289232	3.91503	0.0935067	0.925501
GSE11969	FOXA2	PRDM16	-0.408593	0.485433	0.664585	0.256655	1.72088	-0.841709	0.399951
GSE11969	FOXA2	CDS1	0.916072	0.89532	2.49945	0.432262	14.4525	1.02318	0.306224
GSE11969	FOXA2	USP54	0.476673	2.78653	1.61071	0.00684098	379.24	0.171063	0.864174
GSE11969	FOXA2	SLC9A9	0.795847	0.745499	2.21632	0.514117	9.55438	1.06754	0.28573
GSE11969	FOXA2	SAP30	1.65253	0.850561	5.22019	0.98557	27.6493	1.94288	0.0520312
GSE11969	FOXA2	CLIC3	0.16451	0.461834	1.17882	0.476795	2.91447	0.35621	0.721683
GSE11969	FOXA2	FGF7	-0.184191	0.716577	0.831777	0.2042	3.38811	-0.257044	0.797145
GSE11969	FOXA2	IGSF3	-2.43498	3.63607	0.0875995	7.03845e-05	109.025	-0.669674	0.503065
GSE11969	FOXA2	TUFT1	-1.50943	2.15669	0.221035	0.00322616	15.1438	-0.699886	0.483998
GSE11969	FOXA2	F11	-2.18168	1.83063	0.112852	0.00312087	4.08078	-1.19176	0.233354
GSE11969	FOXA2	NEDD4L	0.491664	0.553569	1.63503	0.552494	4.83867	0.88817	0.374449
GSE11969	FOXA2	SPINT1	1.39363	1.66511	4.02946	0.154136	105.339	0.836962	0.402614
GSE11969	FOXA2	KLK10	-0.0666162	0.38467	0.935554	0.440187	1.98838	-0.173178	0.862512
GSE11969	FOXA2	CXADR	0.969125	1.0465	2.63564	0.338925	20.4959	0.926064	0.354413
GSE11969	FOXA2	PLEKHA1	1.26742	0.981703	3.55169	0.518571	24.3256	1.29105	0.196688
GSE11969	FOXA2	MAT2A	2.72033	1.6056	15.1853	0.652736	353.272	1.69428	0.0902123
GSE11969	FOXA2	LGI2	1.9791	2.07166	7.23621	0.124771	419.671	0.955321	0.339416
GSE11969	FOXA2	GCNT2	-2.24843	0.84333	0.105565	0.020215	0.551267	-2.66614	0.00767284
GSE11969	FOXA2	SELENBP1	-6.2137	2.19637	0.00200182	2.70319e-05	0.148243	-2.82908	0.00466817
GSE11969	FOXA2	RAB17	-1.15467	1.101	0.315162	0.0364221	2.72711	-1.04875	0.294293
GSE11969	FOXA2	BEX2	0.0587294	0.651349	1.06049	0.295854	3.80132	0.0901659	0.928155
GSE11969	FOXA2	SPOCK2	-6.5978	3.50215	0.00136337	1.42423e-06	1.3051	-1.88393	0.0595744
GSE11969	FOXA2	ILDR1	-0.0740806	0.856779	0.928597	0.173195	4.97873	-0.0864641	0.931097
GSE11969	FOXA2	CD28	0.12685	0.586068	1.13525	0.359938	3.58057	0.216443	0.828643
GSE11969	FOXA2	EIF4G3	4.10407	2.38596	60.5861	0.564208	6505.89	1.72009	0.0854162
GSE11969	FOXA2	KIF5C	0.820108	0.972469	2.27074	0.337599	15.2734	0.843326	0.399046
GSE11969	FOXA2	NR2E3	-3.66225	1.33368	0.0256747	0.00188052	0.350536	-2.74598	0.00603301
GSE11969	FOXA2	ADCY9	-2.72747	1.729	0.0653844	0.0022067	1.93734	-1.57748	0.114685
GSE11969	FOXA2	IMPA2	-1.01558	1.03026	0.362193	0.0480815	2.72836	-0.985747	0.324257
GSE11969	FOXA2	TCEA3	-0.641194	0.576851	0.526663	0.170026	1.63136	-1.11154	0.266336
GSE11969	FOXA2	SUSD2	-4.52994	1.87325	0.0107813	0.000274257	0.423826	-2.41822	0.0155966
GSE11969	FOXA2	IL10	-0.590995	1.09384	0.553776	0.0649016	4.72512	-0.540293	0.588995
GSE11969	FOXA2	SPINT2	1.19411	0.917575	3.30061	0.546453	19.9359	1.30137	0.193131
GSE11969	FOXA2	QDPR	0.726204	1.53142	2.06722	0.102763	41.5848	0.474203	0.635355
GSE11969	FOXA2	C10orf76	-2.96147	1.48364	0.0517429	0.00282473	0.947816	-1.99609	0.0459243
GSE11969	FOXA2	CNKSR1	-10.4985	4.74505	2.75772e-05	2.52091e-09	0.301678	-2.21252	0.0269307
GSE11969	FOXA2	FOXA2	-0.981508	0.915117	0.374746	0.062343	2.25261	-1.07255	0.283473
GSE11969	UHRF1	MMP7	-0.419358	0.346595	0.657469	0.333313	1.29687	-1.20994	0.226303
GSE11969	UHRF1	COL1A1	0.396928	0.491479	1.48725	0.567592	3.89701	0.80762	0.419309
GSE11969	UHRF1	THY1	-2.04857	1.15914	0.128919	0.0132941	1.25019	-1.76732	0.0771743
GSE11969	UHRF1	CTHRC1	0.157566	0.473077	1.17066	0.463177	2.95879	0.333067	0.739084
GSE11969	UHRF1	COL15A1	0.837752	1.16303	2.31117	0.236516	22.5841	0.72032	0.471328
GSE11969	UHRF1	TDO2	-0.229972	0.489195	0.794556	0.304594	2.07266	-0.470103	0.638281
GSE11969	UHRF1	CXCL14	0.286858	0.266265	1.33223	0.790561	2.24505	1.07734	0.281329
GSE11969	UHRF1	CCL13	-0.159229	0.49611	0.852801	0.322521	2.25495	-0.320955	0.748245
GSE11969	UHRF1	GCNT3	0.117919	0.41458	1.12515	0.499252	2.53573	0.284429	0.776082
GSE11969	UHRF1	COL3A1	0.282868	0.413489	1.32693	0.590046	2.98408	0.684101	0.493911
GSE11969	UHRF1	CDH3	2.69567	1.1337	14.8154	1.60585	136.686	2.37776	0.0174184
GSE11969	UHRF1	COL14A1	-2.69899	2.70698	0.0672735	0.000333935	13.5527	-0.997049	0.318741
GSE11969	UHRF1	PI15	-0.939825	4.16811	0.390696	0.000110646	1379.57	-0.22548	0.821606
GSE11969	UHRF1	CD209	-7.63761	3.80623	0.000481979	2.77434e-07	0.837327	-2.00661	0.0447914
GSE11969	UHRF1	COL1A2	0.0696156	0.595351	1.0721	0.333787	3.44348	0.116932	0.906914
GSE11969	UHRF1	TOP2A	2.36006	0.682402	10.5916	2.78036	40.3482	3.45846	0.000543267
GSE11969	UHRF1	COL17A1	-0.227919	0.583398	0.796189	0.253762	2.49808	-0.390675	0.696037
GSE11969	UHRF1	SERPINE2	2.37099	1.64506	10.708	0.426019	269.147	1.44128	0.149506
GSE11969	UHRF1	UBE2C	0.800319	1.27465	2.22625	0.183057	27.0746	0.627871	0.530089
GSE11969	UHRF1	COL5A1	-0.483971	0.76992	0.616331	0.136288	2.78722	-0.628599	0.529612
GSE11969	UHRF1	AGER	-2.11897	1.65075	0.120156	0.00472746	3.05395	-1.28364	0.199267
GSE11969	UHRF1	UCHL1	0.938943	0.598896	2.55728	0.790672	8.27102	1.56779	0.11693
GSE11969	UHRF1	TIMP1	-0.115681	0.880363	0.890759	0.158633	5.0018	-0.131402	0.895457
GSE11969	UHRF1	NUSAP1	2.57071	1.44943	13.0751	0.763295	223.975	1.77361	0.0761282
GSE11969	UHRF1	CDC20	2.90021	1.18783	18.1779	1.77198	186.479	2.4416	0.0146225
GSE11969	UHRF1	MME	3.26705	3.46376	26.234	0.0295464	23292.8	0.94321	0.345573
GSE11969	UHRF1	LMO7	1.6303	1.04479	5.10538	0.658717	39.5693	1.5604	0.118665
GSE11969	UHRF1	KDELR3	0.291189	1.55156	1.33802	0.0639402	27.9995	0.187676	0.851131
GSE11969	UHRF1	CCNB2	2.23029	0.804054	9.30255	1.92393	44.9795	2.7738	0.0055405
GSE11969	UHRF1	TYMS	1.00044	1.33728	2.71949	0.197785	37.3922	0.74812	0.454388
GSE11969	UHRF1	COL6A3	-0.30159	0.948396	0.739642	0.115278	4.74567	-0.318	0.750485
GSE11969	UHRF1	PCOLCE	-3.07102	1.94408	0.0463738	0.00102676	2.09448	-1.57968	0.114181
GSE11969	UHRF1	FMO1	-1.56503	1.51046	0.209081	0.0108294	4.03668	-1.03613	0.300143
GSE11969	UHRF1	PTGFRN	1.62507	1.60822	5.07879	0.21719	118.763	1.01048	0.312267
GSE11969	UHRF1	RPL29	-0.273317	0.961121	0.760852	0.115663	5.00504	-0.284373	0.776124
GSE11969	UHRF1	GAL3ST4	-2.55498	4.63487	0.0776935	8.81407e-06	684.845	-0.551253	0.581461
GSE11969	UHRF1	CDCA5	2.21151	0.635859	9.12953	2.62545	31.7463	3.47799	0.00050518
GSE11969	UHRF1	LAMA3	-0.24651	0.63121	0.781523	0.226806	2.69296	-0.390536	0.696141
GSE11969	UHRF1	HMMR	3.50379	1.40785	33.2413	2.1053	524.857	2.48876	0.0128191
GSE11969	UHRF1	ECM1	1.06321	1.03237	2.89566	0.38282	21.9028	1.02988	0.303067
GSE11969	UHRF1	CDKN3	1.37531	1.01	3.95632	0.546484	28.6422	1.3617	0.173294
GSE11969	UHRF1	E2F2	2.00235	1.09633	7.40643	0.863794	63.5049	1.82641	0.0677888
GSE11969	UHRF1	KIF20A	3.4835	1.18127	32.5735	3.21636	329.887	2.94894	0.00318865
GSE11969	UHRF1	PDLIM7	-3.3793	2.30992	0.0340714	0.000368286	3.15206	-1.46295	0.143481
GSE11969	UHRF1	TK1	1.70521	0.628753	5.50254	1.6046	18.8694	2.71205	0.00668686
GSE11969	UHRF1	AURKB	-2.11186	1.68957	0.121012	0.0044123	3.3189	-1.24994	0.211321
GSE11969	UHRF1	SERPINH1	0.780014	2.03936	2.1815	0.0400728	118.758	0.38248	0.702105
GSE11969	UHRF1	ANLN	2.13639	0.548996	8.46885	2.88747	24.8388	3.89146	9.96447e-05
GSE11969	UHRF1	MELK	1.91098	0.713032	6.75969	1.67106	27.3439	2.68007	0.00736062
GSE11969	UHRF1	PRC1	3.31018	1.2962	27.3901	2.15908	347.47	2.55376	0.0106566
GSE11969	UHRF1	BUB1	2.625	0.960176	13.8046	2.10242	90.6414	2.73387	0.00625943
GSE11969	UHRF1	PSAT1	3.5538	1.04388	34.9458	4.51694	270.361	3.40442	0.000663051
GSE11969	UHRF1	ADRB2	-0.53077	0.956547	0.588152	0.0902142	3.83445	-0.554882	0.578976
GSE11969	UHRF1	NEBL	5.96216	2.36207	388.446	3.79082	39804.2	2.52412	0.0115988
GSE11969	UHRF1	HBZ	-19.5017	5.97134	3.39251e-09	2.80356e-14	0.000410518	-3.26588	0.00109123
GSE11969	UHRF1	RCN3	-0.647102	0.853809	0.523561	0.0982208	2.79081	-0.757901	0.44851
GSE11969	UHRF1	KIFC1	2.77827	1.00317	16.0912	2.2526	114.945	2.76948	0.00561457
GSE11969	UHRF1	ANXA3	0.2738	0.703376	1.31495	0.33128	5.21944	0.389265	0.69708
GSE11969	UHRF1	CCNE2	0.881716	0.60727	2.41504	0.734539	7.94024	1.45193	0.14652
GSE11969	UHRF1	APOBEC3F	3.6784	1.99713	39.5831	0.789863	1983.66	1.84185	0.0654976
GSE11969	UHRF1	RGS10	2.04677	0.855584	7.74289	1.44753	41.4169	2.39225	0.0167453
GSE11969	UHRF1	PC	-4.63847	5.66007	0.0096725	1.47123e-07	635.913	-0.819508	0.412497
GSE11969	UHRF1	MCM4	2.44991	0.752602	11.5873	2.65073	50.652	3.25525	0.00113293
GSE11969	UHRF1	NEDD4L	0.491664	0.553569	1.63503	0.552494	4.83867	0.88817	0.374449
GSE11969	UHRF1	RAD51AP1	3.72238	1.59892	41.3625	1.80136	949.758	2.32805	0.0199093
GSE11969	UHRF1	LGI2	1.9791	2.07166	7.23621	0.124771	419.671	0.955321	0.339416
GSE11969	UHRF1	CSF1R	1.41676	0.907861	4.12374	0.695855	24.438	1.56055	0.11863
GSE11969	UHRF1	GMDS	-1.28804	0.948019	0.275811	0.0430187	1.76834	-1.35866	0.174253
GSE11969	UHRF1	ALDH18A1	-0.332489	1.55335	0.717136	0.0341496	15.0598	-0.214046	0.830511
GSE11969	UHRF1	APOBEC3B	0.829561	0.473167	2.29231	0.906804	5.79474	1.75321	0.079566
GSE11969	UHRF1	SOCS6	2.42442	0.888604	11.2956	1.97938	64.4603	2.72834	0.00636536
GSE11969	UHRF1	MAD2L1	2.35121	0.555284	10.4982	3.53556	31.1728	4.23424	2.29324e-05
GSE11969	UHRF1	GALNT13	0.519846	0.526639	1.68177	0.599088	4.72109	0.987101	0.323593
GSE11969	UHRF1	SESN3	-5.3772	1.88316	0.00462073	0.000115282	0.185207	-2.85542	0.00429802
GSE11969	UHRF1	KDELR2	2.32983	1.13446	10.2762	1.11219	94.9484	2.05369	0.0400056
GSE11969	UHRF1	KIF4A	1.84175	2.00122	6.30756	0.12486	318.639	0.920315	0.357408
GSE11969	UHRF1	CDT1	2.04668	0.704711	7.74216	1.94541	30.8115	2.90428	0.00368093
GSE11969	UHRF1	TPX2	-0.0856415	1.23013	0.917923	0.0823604	10.2304	-0.0696199	0.944496
GSE11969	UHRF1	TUBB	0.65908	0.970062	1.93301	0.288746	12.9406	0.67942	0.496872
GSE11969	UHRF1	CCNA2	2.24341	1.49393	9.42545	0.504273	176.173	1.50168	0.133179
GSE11969	UHRF1	PRDX4	-0.574563	0.927641	0.562951	0.091382	3.46801	-0.61938	0.535666
GSE11969	UHRF1	RRM2	2.26864	0.643273	9.66626	2.7397	34.1046	3.52672	0.000420748
GSE11969	UHRF1	ZWINT	2.93521	1.0174	18.8254	2.56288	138.28	2.885	0.00391418
GSE11969	UHRF1	CDCA4	2.20873	2.34942	9.10414	0.0910768	910.061	0.940116	0.347158
GSE11969	UHRF1	FEN1	5.15116	2.01924	172.632	3.29866	9034.52	2.55103	0.0107404
GSE11969	UHRF1	SAP18	1.36505	1.08361	3.91593	0.468239	32.7493	1.25973	0.207766
GSE11969	UHRF1	LMNB2	1.78526	0.771298	5.96113	1.31461	27.0308	2.31462	0.0206339
GSE11969	UHRF1	TGFBI	0.701395	0.521961	2.01656	0.724967	5.60926	1.34377	0.179023
GSE11969	UHRF1	CENPA	3.21065	1.55493	24.7953	1.1771	522.307	2.06482	0.0389396
GSE11969	UHRF1	BLM	1.92932	1.45361	6.88482	0.398637	118.907	1.32726	0.184423
GSE11969	UHRF1	RPL37	-0.820971	1.37317	0.440004	0.0298271	6.49085	-0.597865	0.54993
GSE11969	UHRF1	MCM10	3.15068	3.2668	23.352	0.0386921	14093.7	0.964457	0.334817
GSE11969	UHRF1	CALU	0.930119	2.43801	2.53481	0.0213159	301.431	0.381507	0.702827
GSE11969	UHRF1	FOXM1	4.53325	3.90445	93.0603	0.0441864	195993	1.16105	0.245623
GSE11969	UHRF1	CDC25A	-0.0557569	1.07971	0.945769	0.113955	7.84939	-0.0516406	0.958815
GSE11969	UHRF1	PCCB	-1.66468	1.50211	0.189252	0.00996411	3.59453	-1.10822	0.267766
GSE11969	UHRF1	OIP5	2.64056	0.747086	14.0211	3.24236	60.6322	3.53448	0.000408574
GSE11969	UHRF1	CHAF1B	1.86674	0.951948	6.4672	1.00096	41.7845	1.96097	0.0498823
GSE11969	UHRF1	ZNF469	-0.320724	0.716837	0.725624	0.178049	2.95722	-0.447415	0.654575
GSE11969	UHRF1	PAICS	2.57192	0.834098	13.0909	2.5526	67.1359	3.08347	0.00204602
GSE11969	UHRF1	EXO1	2.99608	0.839807	20.007	3.85778	103.76	3.56758	0.000360288
GSE11969	UHRF1	TTK	2.4798	0.677008	11.9388	3.16732	45.002	3.66288	0.0002494
GSE11969	UHRF1	MCM6	2.05014	0.679465	7.76896	2.05117	29.4256	3.01728	0.00255052
GSE11969	UHRF1	LOXL3	2.47221	1.7952	11.8486	0.351226	399.711	1.37712	0.168476
GSE11969	UHRF1	CHEK1	2.86409	0.806556	17.533	3.60841	85.1919	3.55101	0.000383758
GSE11969	UHRF1	CHAF1A	0.800466	1.48208	2.22658	0.121923	40.6621	0.540095	0.589132
GSE11969	UHRF1	AP2S1	0.0697869	1.3086	1.07228	0.0824954	13.9375	0.0533296	0.957469
GSE11969	UHRF1	RAD1	1.47731	1.87322	4.38114	0.111456	172.216	0.788649	0.430317
GSE11969	UHRF1	IRAK1	-2.12066	1.60515	0.119953	0.00516063	2.78816	-1.32116	0.186449
GSE11969	UHRF1	MIF	-0.121885	1.12288	0.88525	0.0980087	7.9959	-0.108547	0.913562
GSE11969	UHRF1	PEPD	1.56697	1.32621	4.79213	0.356167	64.4767	1.18154	0.237388
GSE11969	UHRF1	TFDP1	1.92679	2.37394	6.86743	0.0654782	720.265	0.811644	0.416996
GSE11969	UHRF1	DNMT1	1.09521	0.793306	2.98981	0.631511	14.1549	1.38057	0.167413
GSE11969	UHRF1	ESPL1	-3.58687	3.62685	0.0276849	2.26497e-05	33.8394	-0.988976	0.322675
GSE11969	UHRF1	P4HB	0.616683	1.22787	1.85277	0.166976	20.5584	0.502236	0.615501
GSE11969	UHRF1	CDK2AP1	-0.995215	1.27912	0.369644	0.0301295	4.53498	-0.778045	0.436543
GSE11969	UHRF1	UHRF1	1.74239	0.529128	5.71097	2.02449	16.1103	3.29294	0.00099144
GSE11969	FOXM1	TOP2A	2.36006	0.682402	10.5916	2.78036	40.3482	3.45846	0.000543267
GSE11969	FOXM1	UBE2C	0.800319	1.27465	2.22625	0.183057	27.0746	0.627871	0.530089
GSE11969	FOXM1	STOM	-2.22559	1.93086	0.108004	0.00245407	4.75328	-1.15264	0.249059
GSE11969	FOXM1	SON	1.08478	1.07213	2.95879	0.361841	24.1941	1.0118	0.311633
GSE11969	FOXM1	NUSAP1	2.57071	1.44943	13.0751	0.763295	223.975	1.77361	0.0761282
GSE11969	FOXM1	CDC20	2.90021	1.18783	18.1779	1.77198	186.479	2.4416	0.0146225
GSE11969	FOXM1	CCNB2	2.23029	0.804054	9.30255	1.92393	44.9795	2.7738	0.0055405
GSE11969	FOXM1	UHRF1	1.74239	0.529128	5.71097	2.02449	16.1103	3.29294	0.00099144
GSE11969	FOXM1	CDCA5	2.21151	0.635859	9.12953	2.62545	31.7463	3.47799	0.00050518
GSE11969	FOXM1	HMMR	3.50379	1.40785	33.2413	2.1053	524.857	2.48876	0.0128191
GSE11969	FOXM1	ASPM	2.19504	0.806648	8.98034	1.84787	43.6428	2.72118	0.00650487
GSE11969	FOXM1	CDKN3	1.37531	1.01	3.95632	0.546484	28.6422	1.3617	0.173294
GSE11969	FOXM1	KIF20A	3.4835	1.18127	32.5735	3.21636	329.887	2.94894	0.00318865
GSE11969	FOXM1	TK1	1.70521	0.628753	5.50254	1.6046	18.8694	2.71205	0.00668686
GSE11969	FOXM1	AURKB	-2.11186	1.68957	0.121012	0.0044123	3.3189	-1.24994	0.211321
GSE11969	FOXM1	RNASE4	-1.10442	0.826152	0.331404	0.0656351	1.67332	-1.33682	0.181282
GSE11969	FOXM1	ANLN	2.13639	0.548996	8.46885	2.88747	24.8388	3.89146	9.96447e-05
GSE11969	FOXM1	MELK	1.91098	0.713032	6.75969	1.67106	27.3439	2.68007	0.00736062
GSE11969	FOXM1	SERPING1	0.193197	0.851447	1.21312	0.22864	6.43661	0.226904	0.820498
GSE11969	FOXM1	PRC1	3.31018	1.2962	27.3901	2.15908	347.47	2.55376	0.0106566
GSE11969	FOXM1	MXD3	-2.11268	3.06073	0.120913	0.000300035	48.7277	-0.690253	0.490035
GSE11969	FOXM1	ASF1B	-12.8566	6.57081	2.60876e-06	6.65807e-12	1.02217	-1.95663	0.0503913
GSE11969	FOXM1	PYCR1	1.99776	0.84739	7.37256	1.40061	38.8077	2.35755	0.018396
GSE11969	FOXM1	NEK2	1.95855	0.601423	7.08907	2.18101	23.0421	3.25653	0.00112781
GSE11969	FOXM1	KIF11	2.15164	0.784493	8.59893	1.84792	40.0134	2.74271	0.00609342
GSE11969	FOXM1	CHPF	-6.08885	2.90533	0.00226801	7.63168e-06	0.674012	-2.09575	0.0361043
GSE11969	FOXM1	CD4	-2.15406	1.01833	0.116013	0.0157653	0.853706	-2.11529	0.0344056
GSE11969	FOXM1	PTK7	-0.598679	1.7359	0.549537	0.0182977	16.5043	-0.344881	0.730184
GSE11969	FOXM1	TP53I3	1.47038	0.96883	4.35087	0.651488	29.0567	1.51768	0.129095
GSE11969	FOXM1	MMP14	-1.00057	5.43672	0.367668	8.66394e-06	15602.6	-0.18404	0.853982
GSE11969	FOXM1	ABCB6	2.58771	2.61817	13.2993	0.0785672	2251.22	0.988368	0.322972
GSE11969	FOXM1	SFXN5	-1.77371	4.35746	0.169703	3.31596e-05	868.499	-0.40705	0.683971
GSE11969	FOXM1	IPO13	-16.9968	5.10062	4.15305e-08	1.89107e-12	0.000912065	-3.33231	0.000861296
GSE11969	FOXM1	MCM2	2.26933	1.13455	9.67288	1.04671	89.3893	2.0002	0.0454786
GSE11969	FOXM1	CDCA3	-3.16629	2.60462	0.0421597	0.000255763	6.94955	-1.21564	0.224121
GSE11969	FOXM1	SMPD1	-0.603047	1.31425	0.547142	0.0416305	7.19098	-0.458854	0.646339
GSE11969	FOXM1	RACGAP1	2.87801	0.872835	17.7788	3.21325	98.3698	3.29731	0.000976157
GSE11969	FOXM1	TPX2	-0.0856415	1.23013	0.917923	0.0823604	10.2304	-0.0696199	0.944496
GSE11969	FOXM1	TSTA3	-0.869259	0.906237	0.419262	0.0709733	2.47671	-0.959196	0.33746
GSE11969	FOXM1	MKL1	-2.47973	2.87075	0.0837658	0.000301632	23.2625	-0.863791	0.387703
GSE11969	FOXM1	CENPE	5.10463	2.06506	164.783	2.87825	9433.96	2.4719	0.0134396
GSE11969	FOXM1	CENPF	1.93067	0.577104	6.89413	2.22458	21.3654	3.34544	0.000821507
GSE11969	FOXM1	CHD1L	-5.85441	3.31933	0.00286722	4.28588e-06	1.91814	-1.76373	0.077777
GSE11969	FOXM1	PARP8	-6.75534	2.51353	0.00116464	8.44632e-06	0.160588	-2.68759	0.00719699
GSE11969	FOXM1	RPS6KA4	-8.5943	5.12128	0.000185157	8.09656e-09	4.2343	-1.67816	0.0933167
GSE11969	FOXM1	CHD3	-1.36827	0.948862	0.254548	0.0396366	1.63472	-1.44201	0.1493
GSE11969	FOXM1	NRM	-1.47654	2.60933	0.228427	0.00137304	38.0027	-0.565868	0.571483
GSE11969	FOXM1	CCNB1	2.65329	1.01208	14.2007	1.95357	103.227	2.62163	0.00875096
GSE11969	FOXM1	RAD54L	2.13122	0.664678	8.42517	2.28983	30.9994	3.2064	0.00134407
GSE11969	FOXM1	NKIRAS2	-2.30246	2.49713	0.100013	0.000749026	13.354	-0.922044	0.356506
GSE11969	FOXM1	CDCA2	3.59076	1.67839	36.2616	1.35143	972.97	2.1394	0.0324032
GSE11969	FOXM1	DEPDC1B	2.13897	0.750991	8.49073	1.9485	36.999	2.8482	0.00439669
GSE11969	FOXM1	MKI67	1.49717	0.600594	4.46903	1.37717	14.5024	2.49282	0.0126734
GSE11969	FOXM1	RECQL4	1.79279	0.858995	6.00617	1.11537	32.3426	2.08708	0.0368813
GSE11969	FOXM1	AP2M1	1.93728	1.45561	6.93983	0.400248	120.329	1.3309	0.183221
GSE11969	FOXM1	FOXM1	4.53325	3.90445	93.0603	0.0441864	195993	1.16105	0.245623
GSE14814	FOXA2	GFPT2	0.690643	0.278691	1.995	1.15537	3.4448	2.47817	0.0132059
GSE14814	FOXA2	IL1R2	-0.346122	0.398244	0.707426	0.324112	1.54407	-0.86912	0.384781
GSE14814	FOXA2	TUBB3	0.0450948	0.316574	1.04613	0.562492	1.9456	0.142446	0.886728
GSE14814	FOXA2	MLLT11	0.092066	0.130456	1.09644	0.849062	1.41589	0.705724	0.48036
GSE14814	FOXA2	IGF1	0.17732	0.314015	1.19401	0.645236	2.20953	0.564686	0.572287
GSE14814	FOXA2	FST	0.272535	0.189635	1.31329	0.905613	1.90449	1.43715	0.150674
GSE14814	FOXA2	THBS2	0.149868	0.158631	1.16168	0.851255	1.58531	0.944758	0.344782
GSE14814	FOXA2	SCRG1	1.15864	0.672142	3.18561	0.853226	11.8938	1.72381	0.0847427
GSE14814	FOXA2	CRISPLD2	0.146188	0.217559	1.15741	0.755618	1.77286	0.671946	0.501618
GSE14814	FOXA2	ALDH1A3	0.655278	0.218237	1.92568	1.25551	2.95357	3.00259	0.00267689
GSE14814	FOXA2	PI15	0.964141	0.838224	2.62253	0.507252	13.5587	1.15022	0.250053
GSE14814	FOXA2	STEAP1	0.0163513	0.143776	1.01649	0.766865	1.34736	0.113727	0.909454
GSE14814	FOXA2	SLC39A14	0.166622	0.255539	1.18131	0.715893	1.9493	0.652044	0.514373
GSE14814	FOXA2	SLAMF1	-0.763513	0.507959	0.466026	0.172201	1.26121	-1.5031	0.132813
GSE14814	FOXA2	F13A1	0.405889	0.263706	1.50064	0.894969	2.51618	1.53917	0.123763
GSE14814	FOXA2	C1QTNF1	0.375821	0.503418	1.45619	0.542884	3.90595	0.746538	0.455342
GSE14814	FOXA2	IL13RA2	0.571012	0.269665	1.77006	1.04339	3.0028	2.11748	0.0342189
GSE14814	FOXA2	FHL2	0.0882788	0.159971	1.09229	0.798309	1.49454	0.551841	0.581057
GSE14814	FOXA2	IL24	0.0526903	0.619939	1.0541	0.312745	3.55284	0.0849928	0.932267
GSE14814	FOXA2	FOLR2	0.0155806	0.404629	1.0157	0.459564	2.24485	0.0385058	0.969284
GSE14814	FOXA2	ANK2	1.67202	0.91236	5.32291	0.890322	31.8238	1.83263	0.0668572
GSE14814	FOXA2	ITK	-0.317326	0.36294	0.728093	0.35748	1.48293	-0.874322	0.381943
GSE14814	FOXA2	PAPPA	0.854033	0.461352	2.3491	0.951039	5.80237	1.85115	0.0641475
GSE14814	FOXA2	GREM1	0.116692	0.132162	1.12377	0.867326	1.45605	0.882951	0.377263
GSE14814	FOXA2	SLC2A5	0.00559572	0.573802	1.00561	0.326595	3.09636	0.009752	0.992219
GSE14814	FOXA2	SERPINF1	0.0708314	0.186965	1.0734	0.744076	1.54848	0.378849	0.7048
GSE14814	FOXA2	CLIC5	0.426702	0.492994	1.5322	0.583012	4.02672	0.865532	0.386747
GSE14814	FOXA2	TWIST1	0.54849	0.187643	1.73064	1.19808	2.49993	2.92306	0.00346615
GSE14814	FOXA2	AGER	-0.0666256	0.228552	0.935545	0.597752	1.46423	-0.291512	0.77066
GSE14814	FOXA2	CYP4B1	-0.0135244	0.0845426	0.986567	0.835918	1.16437	-0.159972	0.872903
GSE14814	FOXA2	TIMP1	0.212307	0.289285	1.23653	0.701397	2.17994	0.733902	0.463009
GSE14814	FOXA2	PRRX1	0.715578	0.340198	2.04537	1.05001	3.98427	2.10342	0.0354293
GSE14814	FOXA2	BDNF	0.828601	0.57579	2.29011	0.740873	7.07897	1.43907	0.150131
GSE14814	FOXA2	FKBP11	-0.313689	0.202039	0.730746	0.491802	1.08578	-1.55261	0.120515
GSE14814	FOXA2	AGT	0.0851428	0.133161	1.08887	0.838746	1.41359	0.639399	0.522564
GSE14814	FOXA2	LGALS4	-0.0494451	0.174371	0.951757	0.676241	1.33953	-0.283563	0.776746
GSE14814	FOXA2	CRTAC1	0.0922574	0.341893	1.09665	0.561109	2.14332	0.269843	0.787281
GSE14814	FOXA2	NAV2	-0.270227	0.22988	0.763206	0.486371	1.19761	-1.17551	0.23979
GSE14814	FOXA2	TMC5	-0.151969	0.1629	0.859015	0.624224	1.18212	-0.932897	0.350873
GSE14814	FOXA2	EXPH5	1.68763	0.67184	5.40666	1.44896	20.1744	2.51195	0.0120065
GSE14814	FOXA2	IL2RA	0.782357	0.743905	2.18662	0.508816	9.39693	1.05169	0.292942
GSE14814	FOXA2	FNDC4	0.704328	0.549601	2.02249	0.688754	5.93892	1.28152	0.200009
GSE14814	FOXA2	NRGN	-0.323162	0.249975	0.723857	0.443479	1.18149	-1.29278	0.196088
GSE14814	FOXA2	PIGR	-0.0516128	0.294146	0.949697	0.53359	1.69029	-0.175467	0.860713
GSE14814	FOXA2	ZNF385D	0.46311	0.393278	1.58901	0.735134	3.43467	1.17756	0.238971
GSE14814	FOXA2	FOXA1	-0.0126406	0.254234	0.987439	0.599937	1.62523	-0.0497204	0.960345
GSE14814	FOXA2	P4HTM	-0.17305	0.485476	0.841096	0.324794	2.17813	-0.356454	0.721501
GSE14814	FOXA2	NKX2.1	-0.20806	0.28777	0.812158	0.462052	1.42755	-0.72301	0.469673
GSE14814	FOXA2	ENTPD1	0.192071	0.329831	1.21176	0.634838	2.31296	0.582332	0.560343
GSE14814	FOXA2	FGFR3	0.375029	0.396997	1.45503	0.668264	3.16809	0.944663	0.344831
GSE14814	FOXA2	ACOXL	1.4224	1.17343	4.14708	0.415834	41.3585	1.21218	0.225444
GSE14814	FOXA2	PCSK1	-0.0181852	0.132354	0.981979	0.757604	1.27281	-0.137398	0.890716
GSE14814	FOXA2	ATP2C2	-0.147508	0.430077	0.862855	0.371412	2.00457	-0.342981	0.731612
GSE14814	FOXA2	TCF7L2	0.0416118	0.346854	1.04249	0.528237	2.05738	0.119969	0.904508
GSE14814	FOXA2	EDN3	1.08259	0.980097	2.95232	0.432417	20.1569	1.10457	0.269344
GSE14814	FOXA2	N4BP1	0.34725	1.0217	1.41517	0.191043	10.483	0.339873	0.733952
GSE14814	FOXA2	EPB41L5	1.6066	0.729854	4.98581	1.19257	20.8443	2.20126	0.0277178
GSE14814	FOXA2	ALDH3B1	0.322828	0.354368	1.38103	0.689546	2.76593	0.910995	0.362298
GSE14814	FOXA2	PRDM16	-0.807537	0.623633	0.445955	0.131357	1.51401	-1.29489	0.195358
GSE14814	FOXA2	CDS1	1.54216	0.894957	4.67467	0.809026	27.0109	1.72317	0.0848587
GSE14814	FOXA2	SAP30	0.792178	1.12107	2.2082	0.245346	19.8746	0.706624	0.4798
GSE14814	FOXA2	CLIC3	-0.179539	0.157436	0.835655	0.613787	1.13772	-1.1404	0.25412
GSE14814	FOXA2	FGF7	1.19941	0.635994	3.31815	0.953976	11.5413	1.88588	0.059311
GSE14814	FOXA2	IGSF3	-0.0794065	0.321007	0.923664	0.492348	1.73283	-0.247367	0.804624
GSE14814	FOXA2	TUFT1	-0.491973	0.241842	0.611419	0.380612	0.982189	-2.03427	0.0419239
GSE14814	FOXA2	F11	1.13105	0.554566	3.09892	1.04511	9.18877	2.03953	0.0413974
GSE14814	FOXA2	NEDD4L	-0.41089	0.30851	0.66306	0.3622	1.21383	-1.33185	0.182908
GSE14814	FOXA2	SPINT1	-0.2928	0.271216	0.746171	0.43851	1.26969	-1.07958	0.280328
GSE14814	FOXA2	KLK10	1.23481	0.940972	3.43773	0.543645	21.7384	1.31227	0.189428
GSE14814	FOXA2	CXADR	-0.0822359	0.202877	0.921055	0.618865	1.3708	-0.405348	0.685222
GSE14814	FOXA2	ARRB1	0.155487	0.409119	1.16823	0.523943	2.60477	0.380053	0.703906
GSE14814	FOXA2	PLEKHA1	-0.0888335	0.374674	0.914998	0.439033	1.90697	-0.237095	0.812583
GSE14814	FOXA2	MAT2A	0.536015	0.382297	1.70918	0.807935	3.61577	1.40209	0.160888
GSE14814	FOXA2	LGI2	1.01284	0.647467	2.75342	0.774011	9.79484	1.56432	0.117743
GSE14814	FOXA2	TMEM97	-0.646967	0.617633	0.523632	0.156062	1.75694	-1.04749	0.294872
GSE14814	FOXA2	PLCH1	-0.699856	0.912393	0.496657	0.0830665	2.96952	-0.767055	0.443049
GSE14814	FOXA2	GCNT2	0.387273	0.584434	1.47296	0.46851	4.63086	0.662646	0.507557
GSE14814	FOXA2	SELENBP1	-0.0362001	0.130276	0.964447	0.747115	1.245	-0.277872	0.78111
GSE14814	FOXA2	RAB17	0.0759923	0.428665	1.07895	0.465717	2.49968	0.177277	0.859291
GSE14814	FOXA2	DENND1A	0.41939	0.47205	1.52103	0.603016	3.83661	0.888444	0.374302
GSE14814	FOXA2	SPOCK2	-0.435007	0.652483	0.64726	0.180171	2.32527	-0.666695	0.504967
GSE14814	FOXA2	CD28	-0.549969	1.12642	0.576968	0.0634369	5.24761	-0.488245	0.625376
GSE14814	FOXA2	NARS2	0.0581577	0.530621	1.05988	0.374621	2.99863	0.109603	0.912724
GSE14814	FOXA2	EIF4G3	1.59078	1.00583	4.90759	0.683446	35.2398	1.58156	0.11375
GSE14814	FOXA2	KIF5C	0.313285	0.437497	1.36791	0.58031	3.22445	0.716085	0.473939
GSE14814	FOXA2	TMEM30B	0.00881004	0.268653	1.00885	0.595865	1.70806	0.0327933	0.973839
GSE14814	FOXA2	NR2E3	0.149032	0.961755	1.16071	0.176228	7.64489	0.154958	0.876854
GSE14814	FOXA2	ADCY9	-0.729396	0.552469	0.4822	0.163292	1.42393	-1.32025	0.186752
GSE14814	FOXA2	IMPA2	-0.144059	0.165063	0.865837	0.626519	1.19657	-0.872753	0.382798
GSE14814	FOXA2	MALL	0.0123598	0.152969	1.01244	0.750171	1.36639	0.0807994	0.935601
GSE14814	FOXA2	IL10	1.62701	1.05564	5.08862	0.642748	40.2865	1.54126	0.123254
GSE14814	FOXA2	FOXO4	0.940037	0.415923	2.56008	1.13297	5.78479	2.26012	0.0238136
GSE14814	FOXA2	SPINT2	-0.119648	0.224142	0.887233	0.571805	1.37666	-0.533802	0.593478
GSE14814	FOXA2	QDPR	-0.165862	0.319776	0.847163	0.452661	1.58548	-0.518682	0.603982
GSE14814	FOXA2	C10orf76	-1.08235	0.726455	0.338797	0.0815793	1.40702	-1.48991	0.136248
GSE14814	FOXA2	CNKSR1	-0.321318	0.50996	0.725193	0.266916	1.9703	-0.630084	0.528639
GSE14814	FOXA2	GLTP	-0.335956	0.369723	0.714655	0.346248	1.47504	-0.90867	0.363525
GSE14814	FOXA2	FOXA2	0.341583	0.444102	1.40717	0.589287	3.36022	0.769153	0.441802
GSE14814	UHRF1	PLA2G2A	0.319838	0.157378	1.37691	1.01145	1.87441	2.03229	0.0421245
GSE14814	UHRF1	MMP7	-0.204026	0.128858	0.815441	0.633445	1.04973	-1.58334	0.113343
GSE14814	UHRF1	COL1A1	0.980568	0.516883	2.66597	0.968019	7.34222	1.89708	0.0578175
GSE14814	UHRF1	THY1	0.298968	0.246212	1.34847	0.83227	2.18482	1.21427	0.224644
GSE14814	UHRF1	TUBB3	0.0450948	0.316574	1.04613	0.562492	1.9456	0.142446	0.886728
GSE14814	UHRF1	COL15A1	0.270226	0.151203	1.31026	0.974212	1.76223	1.78717	0.0739095
GSE14814	UHRF1	TDO2	0.175316	0.341144	1.19162	0.6106	2.32552	0.513907	0.607317
GSE14814	UHRF1	CXCL14	-0.089527	0.0869119	0.914364	0.771151	1.08417	-1.03009	0.302968
GSE14814	UHRF1	CCL13	1.08023	0.755327	2.94536	0.670198	12.9442	1.43015	0.152674
GSE14814	UHRF1	GCNT3	-0.341927	0.226384	0.7104	0.455832	1.10714	-1.51039	0.130945
GSE14814	UHRF1	TMEM158	0.260046	0.208083	1.29699	0.862613	1.9501	1.24972	0.211401
GSE14814	UHRF1	SCG5	0.171274	0.150963	1.18682	0.882843	1.59545	1.13454	0.256566
GSE14814	UHRF1	COL3A1	0.173519	0.148492	1.18948	0.889123	1.59131	1.16854	0.242589
GSE14814	UHRF1	CDH3	-0.0138191	0.154753	0.986276	0.728237	1.33575	-0.089298	0.928845
GSE14814	UHRF1	COL14A1	0.61929	0.72805	1.85761	0.445899	7.73876	0.850614	0.394984
GSE14814	UHRF1	PI15	0.964141	0.838224	2.62253	0.507252	13.5587	1.15022	0.250053
GSE14814	UHRF1	STEAP1	0.0163513	0.143776	1.01649	0.766865	1.34736	0.113727	0.909454
GSE14814	UHRF1	CD209	1.31194	0.966711	3.71336	0.558342	24.6964	1.35711	0.174745
GSE14814	UHRF1	COL1A2	0.222135	0.180099	1.24874	0.877347	1.77735	1.2334	0.217425
GSE14814	UHRF1	TOP2A	0.22934	0.203285	1.25777	0.844433	1.87343	1.12817	0.259247
GSE14814	UHRF1	CD248	0.632241	0.371685	1.88182	0.908238	3.89904	1.70101	0.0889406
GSE14814	UHRF1	COL17A1	0.0767356	0.37514	1.07976	0.517614	2.2524	0.204552	0.837922
GSE14814	UHRF1	SERPINE2	0.330443	0.189273	1.39158	0.960285	2.01659	1.74586	0.0808361
GSE14814	UHRF1	UBE2C	0.0688488	0.180347	1.07127	0.752296	1.5255	0.381757	0.702642
GSE14814	UHRF1	COL5A1	0.258824	0.18241	1.29541	0.90602	1.85214	1.41891	0.155925
GSE14814	UHRF1	AGER	-0.0666256	0.228552	0.935545	0.597752	1.46423	-0.291512	0.77066
GSE14814	UHRF1	UCHL1	-0.0747681	0.120157	0.927959	0.733248	1.17437	-0.622252	0.533776
GSE14814	UHRF1	TIMP1	0.212307	0.289285	1.23653	0.701397	2.17994	0.733902	0.463009
GSE14814	UHRF1	MXRA5	0.285145	0.197408	1.32995	0.90324	1.95826	1.44445	0.148613
GSE14814	UHRF1	NUSAP1	0.239565	0.258924	1.2707	0.764972	2.11076	0.925236	0.354843
GSE14814	UHRF1	CDC20	0.111137	0.201938	1.11755	0.752274	1.66018	0.550351	0.582079
GSE14814	UHRF1	MME	0.348404	0.557958	1.4168	0.474652	4.22907	0.624426	0.532348
GSE14814	UHRF1	CFB	0.657992	0.338661	1.93091	0.994245	3.75	1.94292	0.0520258
GSE14814	UHRF1	LMO7	0.862883	0.450934	2.36998	0.979286	5.73563	1.91355	0.0556781
GSE14814	UHRF1	KDELR3	-1.43256	0.778512	0.238696	0.0519009	1.09778	-1.84013	0.0657488
GSE14814	UHRF1	DCLK1	0.195145	0.8511	1.21549	0.229241	6.44478	0.229285	0.818647
GSE14814	UHRF1	CCNB2	-0.0204873	0.280391	0.979721	0.565501	1.69735	-0.073067	0.941753
GSE14814	UHRF1	TYMS	0.115291	0.48725	1.1222	0.43184	2.91621	0.236616	0.812955
GSE14814	UHRF1	COL6A3	0.324131	0.23037	1.38283	0.880394	2.172	1.407	0.159427
GSE14814	UHRF1	PCOLCE	0.548321	0.257404	1.73035	1.04479	2.86573	2.1302	0.0331552
GSE14814	UHRF1	NCAPG	1.15314	0.450405	3.16812	1.31044	7.65926	2.56023	0.0104604
GSE14814	UHRF1	CENPM	-0.355031	0.385757	0.701152	0.329197	1.49338	-0.920348	0.357391
GSE14814	UHRF1	FMO1	0.296895	0.330623	1.34567	0.703903	2.57256	0.897986	0.369193
GSE14814	UHRF1	CEP55	0.137865	0.241118	1.14782	0.71554	1.84125	0.571773	0.567476
GSE14814	UHRF1	RPL29	-0.414566	0.573668	0.660627	0.21461	2.03359	-0.722659	0.46989
GSE14814	UHRF1	GAL3ST4	0.48837	0.63001	1.62966	0.474058	5.60224	0.775178	0.438234
GSE14814	UHRF1	LAMA3	0.465255	0.16068	1.59242	1.16222	2.18187	2.89554	0.00378511
GSE14814	UHRF1	HMMR	0.643269	0.562386	1.90269	0.631923	5.72891	1.14382	0.252698
GSE14814	UHRF1	ENTPD1	0.192071	0.329831	1.21176	0.634838	2.31296	0.582332	0.560343
GSE14814	UHRF1	ECM1	0.167634	0.173655	1.1825	0.84137	1.66195	0.965326	0.334382
GSE14814	UHRF1	CDKN3	0.396691	0.242532	1.4869	0.924352	2.3918	1.63562	0.101918
GSE14814	UHRF1	E2F2	0.218715	0.763407	1.24448	0.278723	5.55648	0.286498	0.774496
GSE14814	UHRF1	KIF20A	0.00679506	0.298418	1.00682	0.560967	1.80703	0.0227703	0.981833
GSE14814	UHRF1	PDLIM7	-0.232839	0.506227	0.792281	0.29375	2.13688	-0.459951	0.645552
GSE14814	UHRF1	TK1	0.109989	0.301294	1.11627	0.618452	2.01479	0.365056	0.71507
GSE14814	UHRF1	AURKB	0.148552	0.316231	1.16015	0.624222	2.15621	0.469758	0.638528
GSE14814	UHRF1	SERPINH1	0.343131	0.319965	1.40935	0.752775	2.6386	1.0724	0.28354
GSE14814	UHRF1	MELK	0.45265	0.297276	1.57247	0.878094	2.81595	1.52266	0.127845
GSE14814	UHRF1	PRC1	0.0264856	0.187347	1.02684	0.711267	1.48242	0.141372	0.887576
GSE14814	UHRF1	BUB1	2.20437	1.75435	9.06451	0.291097	282.261	1.25651	0.20893
GSE14814	UHRF1	PSAT1	-0.571869	0.38437	0.564469	0.265744	1.19899	-1.48781	0.136801
GSE14814	UHRF1	ADRB2	-0.122616	0.303502	0.884603	0.487986	1.60358	-0.404005	0.686209
GSE14814	UHRF1	NEBL	-0.298284	0.792266	0.742091	0.157065	3.50618	-0.376495	0.706549
GSE14814	UHRF1	HBZ	-1.38763	0.790427	0.249667	0.0530334	1.17537	-1.75554	0.0791668
GSE14814	UHRF1	RCN3	0.247276	0.433352	1.28053	0.547672	2.99406	0.570611	0.568263
GSE14814	UHRF1	KIFC1	1.17047	0.54931	3.2235	1.09838	9.46023	2.1308	0.033106
GSE14814	UHRF1	ANXA3	0.166299	0.178149	1.18093	0.832879	1.67442	0.93348	0.350572
GSE14814	UHRF1	CCNE2	1.21259	0.639418	3.36217	0.960167	11.7732	1.89639	0.0579081
GSE14814	UHRF1	APOBEC3F	-0.277516	0.568234	0.757664	0.248768	2.30759	-0.488383	0.625279
GSE14814	UHRF1	RGS10	0.190425	1.0089	1.20976	0.167465	8.73929	0.188746	0.850292
GSE14814	UHRF1	PC	-0.0684436	0.439046	0.933846	0.394965	2.20797	-0.155891	0.876119
GSE14814	UHRF1	MCM4	0.0832642	0.345278	1.08683	0.552408	2.13827	0.241151	0.809438
GSE14814	UHRF1	DLGAP5	0.514205	0.258056	1.67231	1.00846	2.77315	1.99261	0.0463039
GSE14814	UHRF1	NEDD4L	-0.41089	0.30851	0.66306	0.3622	1.21383	-1.33185	0.182908
GSE14814	UHRF1	RAD51AP1	0.117015	0.315111	1.12414	0.606172	2.08469	0.371346	0.71038
GSE14814	UHRF1	LGI2	1.01284	0.647467	2.75342	0.774011	9.79484	1.56432	0.117743
GSE14814	UHRF1	COQ2	0.891329	0.471994	2.43837	0.966801	6.14981	1.88843	0.058968
GSE14814	UHRF1	CSF1R	-0.1917	0.317435	0.825554	0.443143	1.53797	-0.603903	0.545908
GSE14814	UHRF1	GMDS	-0.152898	0.328498	0.858218	0.450795	1.63386	-0.465444	0.641613
GSE14814	UHRF1	ALDH18A1	-0.275436	0.395307	0.759241	0.34986	1.64765	-0.696765	0.48595
GSE14814	UHRF1	APOBEC3B	-0.157242	0.182064	0.854498	0.598051	1.22091	-0.863663	0.387773
GSE14814	UHRF1	SOCS6	0.849655	0.755909	2.33884	0.531581	10.2904	1.12402	0.261006
GSE14814	UHRF1	ANG	-0.270472	0.305649	0.76302	0.419147	1.38901	-0.884908	0.376206
GSE14814	UHRF1	MAD2L1	0.342416	0.317561	1.40835	0.75579	2.62433	1.07827	0.280913
GSE14814	UHRF1	KDELR2	0.319155	0.342258	1.37596	0.70352	2.69115	0.932496	0.35108
GSE14814	UHRF1	KIF4A	0.614941	0.302245	1.84955	1.02281	3.34454	2.03458	0.0418934
GSE14814	UHRF1	CDT1	-0.148489	0.33427	0.862009	0.447694	1.65975	-0.44422	0.656884
GSE14814	UHRF1	TPX2	0.162081	0.227497	1.17596	0.752913	1.83669	0.712452	0.476185
GSE14814	UHRF1	TUBB	-0.0395156	0.291607	0.961255	0.542778	1.70237	-0.13551	0.892209
GSE14814	UHRF1	CCNA2	0.518506	0.35442	1.67952	0.838497	3.36408	1.46297	0.143476
GSE14814	UHRF1	PRDX4	0.00215544	0.271148	1.00216	0.589026	1.70505	0.00794931	0.993657
GSE14814	UHRF1	KIF26B	0.058319	0.637697	1.06005	0.303752	3.69944	0.0914525	0.927133
GSE14814	UHRF1	RRM2	0.167546	0.22994	1.1824	0.753423	1.85562	0.728651	0.466215
GSE14814	UHRF1	ZWINT	0.148159	0.202252	1.1597	0.780167	1.72386	0.732547	0.463835
GSE14814	UHRF1	CDCA4	0.852371	0.509607	2.3452	0.863777	6.36735	1.6726	0.0944054
GSE14814	UHRF1	FEN1	0.307957	0.34393	1.36064	0.693411	2.66992	0.895407	0.370569
GSE14814	UHRF1	SAP18	1.25377	0.832298	3.50351	0.685567	17.9043	1.50639	0.131967
GSE14814	UHRF1	LMNB2	0.43662	0.393586	1.54747	0.715485	3.3469	1.10934	0.267285
GSE14814	UHRF1	NDC80	0.786577	0.303464	2.19587	1.21143	3.9803	2.59199	0.00954214
GSE14814	UHRF1	TGFBI	0.406879	0.201745	1.50212	1.01153	2.23065	2.0168	0.0437168
GSE14814	UHRF1	CENPA	0.15926	0.593706	1.17264	0.366271	3.7543	0.268248	0.788508
GSE14814	UHRF1	BLM	0.557141	0.453366	1.74567	0.717889	4.24492	1.2289	0.21911
GSE14814	UHRF1	RPL37	-0.333419	0.501675	0.71647	0.268022	1.91525	-0.664611	0.5063
GSE14814	UHRF1	MCM10	0.514413	0.364418	1.67266	0.818867	3.41665	1.4116	0.158067
GSE14814	UHRF1	CALU	0.398637	0.412302	1.48979	0.664009	3.34255	0.966857	0.333615
GSE14814	UHRF1	FOXM1	0.0189388	0.173916	1.01912	0.724749	1.43305	0.108896	0.913285
GSE14814	UHRF1	CDC25A	1.14985	0.495399	3.15773	1.19589	8.33796	2.32107	0.0202831
GSE14814	UHRF1	PCCB	-0.0805989	0.32906	0.922564	0.48406	1.7583	-0.244936	0.806506
GSE14814	UHRF1	OIP5	0.480887	0.415062	1.61751	0.717043	3.64879	1.15859	0.246623
GSE14814	UHRF1	HJURP	1.00657	0.478574	2.7362	1.07099	6.99054	2.10327	0.0354419
GSE14814	UHRF1	CHAF1B	0.793908	0.554862	2.21202	0.745573	6.5628	1.43082	0.152482
GSE14814	UHRF1	LIMCH1	-0.140492	0.226845	0.868931	0.55705	1.35543	-0.61933	0.535699
GSE14814	UHRF1	PAICS	0.147324	1.04405	1.15873	0.149721	8.96771	0.141108	0.887785
GSE14814	UHRF1	EXO1	1.00808	0.610034	2.74035	0.828979	9.05872	1.6525	0.0984316
GSE14814	UHRF1	SKP1	-0.257248	0.256099	0.773177	0.468044	1.27723	-1.00449	0.315144
GSE14814	UHRF1	TTK	0.546558	0.350934	1.7273	0.868263	3.43624	1.55744	0.119367
GSE14814	UHRF1	MCM6	0.176412	0.26494	1.19293	0.709737	2.00508	0.665858	0.505502
GSE14814	UHRF1	CHEK1	0.443799	0.527172	1.55862	0.554639	4.37995	0.84185	0.399872
GSE14814	UHRF1	CHAF1A	-0.0141112	0.575466	0.985988	0.319179	3.04585	-0.0245213	0.980437
GSE14814	UHRF1	AP2S1	-0.179865	0.533284	0.835383	0.293733	2.37585	-0.337277	0.735908
GSE14814	UHRF1	RAD1	-0.138971	0.51354	0.870253	0.318068	2.38107	-0.270614	0.786688
GSE14814	UHRF1	IRAK1	0.0546194	0.357231	1.05614	0.524379	2.12714	0.152897	0.87848
GSE14814	UHRF1	MIF	-0.251269	0.275214	0.777813	0.453537	1.33394	-0.912997	0.361244
GSE14814	UHRF1	PEPD	-0.691066	0.397034	0.501042	0.230101	1.09101	-1.74057	0.0817589
GSE14814	UHRF1	TFDP1	0.617391	0.574649	1.85408	0.601156	5.71836	1.07438	0.282653
GSE14814	UHRF1	DNMT1	-0.176811	0.38452	0.837938	0.394374	1.78039	-0.459824	0.645643
GSE14814	UHRF1	ESPL1	1.16379	0.441892	3.20204	1.34675	7.61317	2.63364	0.0084474
GSE14814	UHRF1	P4HB	-0.748347	0.474311	0.473148	0.186751	1.19876	-1.57776	0.114621
GSE14814	UHRF1	CDK2AP1	0.209302	0.296761	1.23282	0.68912	2.20547	0.705287	0.480631
GSE14814	FOXM1	TOP2A	0.22934	0.203285	1.25777	0.844433	1.87343	1.12817	0.259247
GSE14814	FOXM1	UBE2C	0.0688488	0.180347	1.07127	0.752296	1.5255	0.381757	0.702642
GSE14814	FOXM1	STOM	-1.97171	1.58719	0.139218	0.00620403	3.12406	-1.24226	0.21414
GSE14814	FOXM1	SON	0.226181	0.730132	1.2538	0.299736	5.24468	0.309781	0.756728
GSE14814	FOXM1	NUSAP1	0.239565	0.258924	1.2707	0.764972	2.11076	0.925236	0.354843
GSE14814	FOXM1	CDC20	0.111137	0.201938	1.11755	0.752274	1.66018	0.550351	0.582079
GSE14814	FOXM1	CCNB2	-0.0204873	0.280391	0.979721	0.565501	1.69735	-0.073067	0.941753
GSE14814	FOXM1	NCAPG	1.15314	0.450405	3.16812	1.31044	7.65926	2.56023	0.0104604
GSE14814	FOXM1	CEP55	0.137865	0.241118	1.14782	0.71554	1.84125	0.571773	0.567476
GSE14814	FOXM1	HMMR	0.643269	0.562386	1.90269	0.631923	5.72891	1.14382	0.252698
GSE14814	FOXM1	GINS2	0.0544923	0.37416	1.056	0.507201	2.19862	0.145639	0.884206
GSE14814	FOXM1	ASPM	0.550482	0.293324	1.73409	0.975873	3.08141	1.8767	0.060559
GSE14814	FOXM1	CDKN3	0.396691	0.242532	1.4869	0.924352	2.3918	1.63562	0.101918
GSE14814	FOXM1	KIF20A	0.00679506	0.298418	1.00682	0.560967	1.80703	0.0227703	0.981833
GSE14814	FOXM1	TK1	0.109989	0.301294	1.11627	0.618452	2.01479	0.365056	0.71507
GSE14814	FOXM1	AURKB	0.148552	0.316231	1.16015	0.624222	2.15621	0.469758	0.638528
GSE14814	FOXM1	HMGN2	-0.0969394	0.426025	0.907611	0.393792	2.09186	-0.227544	0.820001
GSE14814	FOXM1	RNASE4	0.0615441	0.25821	1.06348	0.641121	1.76407	0.238349	0.81161
GSE14814	FOXM1	MELK	0.45265	0.297276	1.57247	0.878094	2.81595	1.52266	0.127845
GSE14814	FOXM1	SERPING1	-0.0560042	0.220011	0.945535	0.614333	1.4553	-0.254551	0.79907
GSE14814	FOXM1	PRC1	0.0264856	0.187347	1.02684	0.711267	1.48242	0.141372	0.887576
GSE14814	FOXM1	MXD3	0.392121	0.797262	1.48012	0.310216	7.06198	0.491834	0.622837
GSE14814	FOXM1	ASF1B	0.170881	0.408642	1.18635	0.532569	2.64271	0.418169	0.675824
GSE14814	FOXM1	PYCR1	0.226916	0.398408	1.25473	0.574676	2.73952	0.569558	0.568977
GSE14814	FOXM1	NEK2	0.687295	0.531532	1.98833	0.701532	5.63546	1.29305	0.195995
GSE14814	FOXM1	KIF11	0.911856	0.405518	2.48894	1.12418	5.51051	2.24862	0.0245368
GSE14814	FOXM1	DLGAP5	0.514205	0.258056	1.67231	1.00846	2.77315	1.99261	0.0463039
GSE14814	FOXM1	CHPF	0.0680409	0.453199	1.07041	0.440338	2.60204	0.150135	0.880658
GSE14814	FOXM1	PBK	0.575586	0.284739	1.77817	1.01766	3.10702	2.02145	0.043233
GSE14814	FOXM1	CD4	1.75093	1.31731	5.75995	0.435635	76.1577	1.32917	0.183792
GSE14814	FOXM1	PTK7	0.0106273	0.311849	1.01068	0.548491	1.86235	0.0340783	0.972815
GSE14814	FOXM1	TP53I3	0.317035	0.275785	1.37305	0.79972	2.35741	1.14957	0.25032
GSE14814	FOXM1	MMP14	0.954953	0.456986	2.59855	1.06107	6.36383	2.08968	0.0366469
GSE14814	FOXM1	ABCB6	0.0852368	0.487376	1.08897	0.41895	2.83056	0.174889	0.861167
GSE14814	FOXM1	TTLL12	-0.53959	0.538026	0.582987	0.203091	1.67351	-1.00291	0.315906
GSE14814	FOXM1	IPO13	0.545582	0.752069	1.72561	0.395167	7.53538	0.725441	0.468181
GSE14814	FOXM1	MCM2	-0.0827537	0.2336	0.920578	0.582398	1.45513	-0.354254	0.723149
GSE14814	FOXM1	ASPHD1	0.177927	0.576503	1.19474	0.38597	3.69822	0.308633	0.757601
GSE14814	FOXM1	CDCA3	0.103832	0.283174	1.10941	0.636877	1.93255	0.366671	0.713865
GSE14814	FOXM1	SMPD1	-0.167194	0.866465	0.846035	0.154829	4.62301	-0.192961	0.846989
GSE14814	FOXM1	RACGAP1	0.154703	0.251664	1.16731	0.712804	1.91163	0.614721	0.538739
GSE14814	FOXM1	TPX2	0.162081	0.227497	1.17596	0.752913	1.83669	0.712452	0.476185
GSE14814	FOXM1	SAC3D1	-0.272839	0.285429	0.761215	0.435061	1.33188	-0.955893	0.339126
GSE14814	FOXM1	RHBDD3	1.09194	0.73565	2.98005	0.704755	12.6012	1.48432	0.137723
GSE14814	FOXM1	FANCI	0.591213	0.390812	1.80618	0.839655	3.88526	1.51278	0.130335
GSE14814	FOXM1	MYO19	0.439851	0.671693	1.55248	0.416178	5.79123	0.654839	0.512571
GSE14814	FOXM1	TSTA3	0.364228	0.337217	1.4394	0.743263	2.78754	1.0801	0.280098
GSE14814	FOXM1	MKL1	0.283646	0.828521	1.32796	0.261787	6.73634	0.342353	0.732086
GSE14814	FOXM1	CENPE	1.15738	0.559968	3.1816	1.0617	9.53434	2.06688	0.0387458
GSE14814	FOXM1	CENPF	2.63594	1.86928	13.9564	0.357801	544.385	1.41014	0.158499
GSE14814	FOXM1	CHD1L	0.161365	0.699802	1.17511	0.298131	4.63182	0.230587	0.817636
GSE14814	FOXM1	PARP8	-0.279489	0.526325	0.75617	0.269532	2.12143	-0.531019	0.595405
GSE14814	FOXM1	RPS6KA4	0.357564	0.809906	1.42984	0.292344	6.99329	0.441488	0.65886
GSE14814	FOXM1	CHD3	0.88621	0.584667	2.42592	0.77127	7.63037	1.51575	0.129582
GSE14814	FOXM1	CCNB1	-0.0876012	0.218701	0.916126	0.596756	1.40642	-0.400553	0.688749
GSE14814	FOXM1	RAD54L	0.544016	0.573404	1.72291	0.55999	5.30085	0.948747	0.342749
GSE14814	FOXM1	NKIRAS2	0.38069	0.644924	1.46329	0.4134	5.17955	0.590286	0.554999
GSE14814	FOXM1	MKI67	0.757598	0.526693	2.13315	0.759798	5.98884	1.4384	0.150319
GSE14814	FOXM1	RECQL4	1.28141	0.493581	3.60173	1.36891	9.4765	2.59616	0.00942725
GSE14814	FOXM1	AP2M1	-0.298023	0.364377	0.742284	0.363422	1.5161	-0.817896	0.413416
GSE14814	FOXM1	FOXM1	0.0189388	0.173916	1.01912	0.724749	1.43305	0.108896	0.913285
GSE26939	FOXA2	GFPT2	-0.0889138	0.140927	0.914924	0.69411	1.20599	-0.630921	0.528092
GSE26939	FOXA2	IL1R2	0.06123	0.100812	1.06314	0.872531	1.2954	0.607369	0.543606
GSE26939	FOXA2	TUBB3	0.380957	0.197128	1.46368	0.994608	2.15399	1.93254	0.0532935
GSE26939	FOXA2	MLLT11	0.0234699	0.0849396	1.02375	0.866747	1.20919	0.276313	0.782307
GSE26939	FOXA2	IGF1	-0.194353	0.0895302	0.823367	0.690853	0.9813	-2.17081	0.0299457
GSE26939	FOXA2	FST	-0.0821867	0.105371	0.9211	0.749229	1.1324	-0.779974	0.435406
GSE26939	FOXA2	THBS2	-0.0412051	0.122013	0.959632	0.755522	1.21888	-0.33771	0.735582
GSE26939	FOXA2	SCRG1	-0.00253704	0.141718	0.997466	0.755558	1.31683	-0.0179021	0.985717
GSE26939	FOXA2	CRISPLD2	-0.130971	0.141847	0.877243	0.664323	1.15841	-0.923325	0.355838
GSE26939	FOXA2	ALDH1A3	-0.0842194	0.126785	0.91923	0.716976	1.17854	-0.66427	0.506518
GSE26939	FOXA2	RSPO3	-0.107064	0.109617	0.898468	0.724763	1.1138	-0.976712	0.328712
GSE26939	FOXA2	PI15	0.403387	0.363989	1.49689	0.733433	3.05504	1.10824	0.267759
GSE26939	FOXA2	STEAP1	0.0194822	0.0989976	1.01967	0.839835	1.23802	0.196794	0.843988
GSE26939	FOXA2	SLC39A14	0.370452	0.219121	1.44839	0.942692	2.22537	1.69063	0.090907
GSE26939	FOXA2	SLAMF1	-0.197515	0.0939303	0.820768	0.682758	0.986674	-2.10279	0.0354845
GSE26939	FOXA2	F13A1	-0.0699442	0.0977387	0.932446	0.769889	1.12933	-0.715624	0.474223
GSE26939	FOXA2	C1QTNF1	-0.554265	0.346306	0.574494	0.291413	1.13256	-1.60051	0.109486
GSE26939	FOXA2	IL13RA2	-0.171962	0.0966328	0.842011	0.696729	1.01759	-1.77954	0.0751515
GSE26939	FOXA2	FHL2	0.291146	0.135204	1.33796	1.0265	1.74393	2.15338	0.0312889
GSE26939	FOXA2	IL24	-0.0613787	0.350319	0.940467	0.473317	1.86868	-0.175208	0.860916
GSE26939	FOXA2	FOLR2	-0.219574	0.124504	0.802861	0.629017	1.02475	-1.7636	0.0777997
GSE26939	FOXA2	ANK2	-0.176949	0.34648	0.837822	0.424842	1.65225	-0.510705	0.609558
GSE26939	FOXA2	ITK	-0.395615	0.431955	0.673266	0.288739	1.56988	-0.915871	0.359735
GSE26939	FOXA2	PAPPA	0.212227	0.292253	1.23643	0.697273	2.19248	0.726176	0.467731
GSE26939	FOXA2	GREM1	-0.0300994	0.0813598	0.970349	0.827322	1.1381	-0.369955	0.711416
GSE26939	FOXA2	SLC2A5	0.532465	0.636265	1.70312	0.489392	5.92701	0.83686	0.402671
GSE26939	FOXA2	SERPINF1	0.0151959	0.154332	1.01531	0.750295	1.37394	0.0984622	0.921565
GSE26939	FOXA2	CLIC5	-0.191301	0.107215	0.825884	0.669356	1.01902	-1.78427	0.0743804
GSE26939	FOXA2	TWIST1	-0.0440832	0.170695	0.956874	0.684792	1.33706	-0.258256	0.796209
GSE26939	FOXA2	AGER	-0.0785903	0.129261	0.924419	0.717532	1.19096	-0.607995	0.543191
GSE26939	FOXA2	CYP4B1	-0.0905688	0.0554485	0.913411	0.819348	1.01827	-1.63339	0.102387
GSE26939	FOXA2	SULF2	-0.00770778	0.168737	0.992322	0.712891	1.38128	-0.0456792	0.963566
GSE26939	FOXA2	TIMP1	-0.0888375	0.146806	0.914994	0.68621	1.22006	-0.605137	0.545088
GSE26939	FOXA2	PRRX1	-0.0387617	0.383894	0.96198	0.45331	2.04144	-0.10097	0.919574
GSE26939	FOXA2	BDNF	-0.157959	0.108114	0.853884	0.690831	1.05542	-1.46104	0.144004
GSE26939	FOXA2	FKBP11	-0.127099	0.134351	0.880647	0.676772	1.14594	-0.946024	0.344136
GSE26939	FOXA2	HAS3	-0.100328	0.227902	0.904541	0.578678	1.4139	-0.440224	0.659775
GSE26939	FOXA2	GGT1	-0.0685804	0.179972	0.933718	0.656181	1.32864	-0.381062	0.703157
GSE26939	FOXA2	AGT	-0.0713452	0.110677	0.93114	0.74956	1.15671	-0.644624	0.519171
GSE26939	FOXA2	LGALS4	-0.0118582	0.0815785	0.988212	0.842191	1.15955	-0.145359	0.884427
GSE26939	FOXA2	SH3PXD2B	0.480669	0.222058	1.61716	1.04649	2.49901	2.16461	0.0304177
GSE26939	FOXA2	PEBP4	-0.125574	0.0711305	0.88199	0.767216	1.01394	-1.7654	0.0774962
GSE26939	FOXA2	CRTAC1	-0.0362698	0.0882893	0.96438	0.811141	1.14657	-0.410807	0.681214
GSE26939	FOXA2	NAV2	0.113014	0.241896	1.11965	0.696915	1.7988	0.467202	0.640356
GSE26939	FOXA2	TMC5	0.05901	0.0837572	1.06079	0.900188	1.25003	0.704536	0.481099
GSE26939	FOXA2	EXPH5	0.144811	0.121906	1.15582	0.910172	1.46777	1.18788	0.234879
GSE26939	FOXA2	IL2RA	-0.12697	0.0841024	0.88076	0.746912	1.03859	-1.5097	0.131119
GSE26939	FOXA2	FNDC4	0.144778	0.152142	1.15578	0.857773	1.55733	0.951594	0.341303
GSE26939	FOXA2	NRGN	-0.134152	0.201111	0.874457	0.589592	1.29695	-0.667055	0.504737
GSE26939	FOXA2	PIGR	-0.160118	0.0710253	0.852044	0.741319	0.979307	-2.25437	0.0241727
GSE26939	FOXA2	SLC44A3	0.0707561	0.164318	1.07332	0.777788	1.48114	0.430605	0.666756
GSE26939	FOXA2	FOXA1	-0.0254492	0.0899696	0.974872	0.817269	1.16287	-0.282865	0.777281
GSE26939	FOXA2	SYT15	-0.243094	0.185528	0.784197	0.545134	1.1281	-1.31028	0.1901
GSE26939	FOXA2	NKX2.1	-0.312153	0.098316	0.73187	0.603597	0.887402	-3.17499	0.0014984
GSE26939	FOXA2	ENTPD1	-0.223308	0.113643	0.799868	0.640155	0.999429	-1.96499	0.049415
GSE26939	FOXA2	FGFR3	0.0590253	0.157035	1.0608	0.779769	1.44312	0.375873	0.707011
GSE26939	FOXA2	ACOXL	-0.313223	0.169659	0.731087	0.52427	1.01949	-1.84619	0.0648643
GSE26939	FOXA2	PCSK1	-0.0121408	0.0594904	0.987933	0.879203	1.11011	-0.20408	0.838291
GSE26939	FOXA2	ATP2C2	0.213476	0.111436	1.23797	0.995078	1.54016	1.91569	0.0554048
GSE26939	FOXA2	TCF7L2	0.968612	0.280212	2.63428	1.52106	4.56226	3.45671	0.000546819
GSE26939	FOXA2	EDN3	0.0625704	0.184099	1.06457	0.742111	1.52714	0.339874	0.733951
GSE26939	FOXA2	N4BP1	0.0495679	0.31955	1.05082	0.561727	1.96575	0.155118	0.876729
GSE26939	FOXA2	EPB41L5	0.30777	0.36744	1.36039	0.66206	2.7953	0.837606	0.402252
GSE26939	FOXA2	VSIG2	-0.145189	0.139131	0.864859	0.65844	1.13599	-1.04354	0.296699
GSE26939	FOXA2	JPH1	-0.599682	0.298975	0.548986	0.305544	0.986392	-2.00579	0.0448784
GSE26939	FOXA2	PLEKHH1	0.667243	0.426335	1.94886	0.845051	4.49446	1.56507	0.117567
GSE26939	FOXA2	MARVELD2	0.211473	0.162489	1.2355	0.898527	1.69884	1.30146	0.1931
GSE26939	FOXA2	ALDH3B1	0.172323	0.149062	1.18806	0.887067	1.59119	1.15604	0.247664
GSE26939	FOXA2	IRX2	-0.0369006	0.0696899	0.963772	0.840725	1.10483	-0.529498	0.59646
GSE26939	FOXA2	PRDM16	-0.0654658	0.0877594	0.936631	0.78862	1.11242	-0.745969	0.455686
GSE26939	FOXA2	CDS1	0.251118	0.186089	1.28546	0.892607	1.85122	1.34945	0.177191
GSE26939	FOXA2	USP54	-0.481934	0.415317	0.617588	0.273641	1.39385	-1.1604	0.245885
GSE26939	FOXA2	SLC9A9	-0.333727	0.14602	0.716249	0.537986	0.953579	-2.28548	0.0222845
GSE26939	FOXA2	SAP30	-0.182963	0.199674	0.832799	0.563089	1.23169	-0.916308	0.359505
GSE26939	FOXA2	CLIC3	0.0766724	0.126101	1.07969	0.843259	1.38241	0.608022	0.543173
GSE26939	FOXA2	FGF7	-0.16398	0.11515	0.848759	0.67728	1.06365	-1.42406	0.154429
GSE26939	FOXA2	IGSF3	0.685312	0.328202	1.98439	1.04295	3.77566	2.08808	0.0367903
GSE26939	FOXA2	TUFT1	0.0467219	0.247759	1.04783	0.644761	1.70288	0.188578	0.850423
GSE26939	FOXA2	F11	-0.117499	0.0992727	0.889141	0.73193	1.08012	-1.1836	0.236572
GSE26939	FOXA2	NEDD4L	0.30874	0.143677	1.36171	1.02751	1.8046	2.14885	0.0316464
GSE26939	FOXA2	SPINT1	0.446117	0.19306	1.56223	1.07007	2.28076	2.31077	0.0208457
GSE26939	FOXA2	KLK10	0.0327495	0.0665654	1.03329	0.906906	1.17729	0.491989	0.622727
GSE26939	FOXA2	CXADR	0.147976	0.147415	1.15948	0.868531	1.54791	1.00381	0.315472
GSE26939	FOXA2	ARRB1	-0.152367	0.177414	0.858674	0.606475	1.21575	-0.858818	0.390441
GSE26939	FOXA2	PLEKHA1	0.379491	0.228546	1.46154	0.933839	2.28744	1.66046	0.0968226
GSE26939	FOXA2	MAT2A	-0.110789	0.184925	0.895128	0.622983	1.28616	-0.5991	0.549106
GSE26939	FOXA2	LGI2	-0.241214	0.133569	0.785674	0.604711	1.02079	-1.80591	0.0709332
GSE26939	FOXA2	TMEM97	-0.0722249	0.172564	0.930322	0.663356	1.30473	-0.41854	0.675552
GSE26939	FOXA2	PLCH1	-0.0909962	0.130685	0.913021	0.706711	1.17956	-0.696302	0.48624
GSE26939	FOXA2	GCNT2	0.236498	0.146352	1.2668	0.950901	1.68766	1.61596	0.106103
GSE26939	FOXA2	SELENBP1	-0.0597866	0.0892089	0.941965	0.790861	1.12194	-0.670187	0.502739
GSE26939	FOXA2	RAB17	-0.00825313	0.0842196	0.991781	0.840868	1.16978	-0.0979953	0.921936
GSE26939	FOXA2	CMTM8	-0.0667116	0.210766	0.935465	0.618904	1.41394	-0.31652	0.751608
GSE26939	FOXA2	BEX2	-0.212159	0.10708	0.808836	0.655712	0.997717	-1.98131	0.0475567
GSE26939	FOXA2	DENND1A	0.269249	0.202053	1.30898	0.880938	1.94501	1.33257	0.182674
GSE26939	FOXA2	TMEM125	-0.0406133	0.0845726	0.9602	0.81353	1.13331	-0.480218	0.631072
GSE26939	FOXA2	SPOCK2	-0.170896	0.126412	0.842909	0.657929	1.0799	-1.35189	0.176409
GSE26939	FOXA2	ILDR1	-0.27161	0.203979	0.762152	0.510992	1.13676	-1.33156	0.183006
GSE26939	FOXA2	CD28	-0.239339	0.124121	0.787148	0.617169	1.00394	-1.92827	0.0538213
GSE26939	FOXA2	NARS2	-0.139795	0.229133	0.869537	0.554944	1.36247	-0.610102	0.541794
GSE26939	FOXA2	CCNY	0.479931	0.349443	1.61596	0.814676	3.20537	1.37342	0.169623
GSE26939	FOXA2	C1orf198	0.029296	0.270998	1.02973	0.60541	1.75145	0.108104	0.913913
GSE26939	FOXA2	EIF4G3	-0.087488	0.327165	0.91623	0.482527	1.73975	-0.267413	0.789151
GSE26939	FOXA2	KIF5C	0.0306494	0.148773	1.03112	0.770326	1.38022	0.206014	0.83678
GSE26939	FOXA2	TMEM30B	0.23059	0.502437	1.25934	0.470402	3.37147	0.458944	0.646274
GSE26939	FOXA2	NR2E3	-0.147783	0.153016	0.862618	0.639104	1.1643	-0.965803	0.334143
GSE26939	FOXA2	ADCY9	0.180243	0.209821	1.19751	0.79374	1.80667	0.859033	0.390323
GSE26939	FOXA2	TMEM116	-0.32661	0.21182	0.721365	0.476271	1.09259	-1.54192	0.123092
GSE26939	FOXA2	IMPA2	-0.0502251	0.146071	0.951015	0.714252	1.26626	-0.343841	0.730966
GSE26939	FOXA2	TCEA3	-0.117942	0.109878	0.888747	0.716556	1.10232	-1.07339	0.283096
GSE26939	FOXA2	MALL	0.0655131	0.135091	1.06771	0.819336	1.39137	0.484955	0.627708
GSE26939	FOXA2	SUSD2	-0.554313	0.316296	0.574467	0.309053	1.06782	-1.75251	0.0796854
GSE26939	FOXA2	C5orf38	-0.0240719	0.223977	0.976216	0.629356	1.51424	-0.107475	0.914412
GSE26939	FOXA2	IL10	-0.381807	0.261022	0.682627	0.409262	1.13859	-1.46274	0.143539
GSE26939	FOXA2	FOXO4	0.194273	0.740675	1.21443	0.284386	5.18604	0.262292	0.793096
GSE26939	FOXA2	SPINT2	0.178019	0.164345	1.19485	0.86581	1.64893	1.08321	0.278717
GSE26939	FOXA2	QDPR	0.346911	0.237999	1.41469	0.887312	2.25552	1.45762	0.144946
GSE26939	FOXA2	C10orf76	0.290504	0.421784	1.3371	0.584981	3.05624	0.688752	0.490979
GSE26939	FOXA2	CNKSR1	0.230386	0.503926	1.25909	0.468935	3.38064	0.457183	0.64754
GSE26939	FOXA2	GLTP	-0.113561	0.278968	0.89265	0.516682	1.54219	-0.407074	0.683953
GSE26939	FOXA2	FOXA2	-0.133249	0.158135	0.875247	0.641987	1.19326	-0.842631	0.399435
GSE26939	UHRF1	PLA2G2A	0.0250801	0.129605	1.0254	0.795376	1.32194	0.193512	0.846558
GSE26939	UHRF1	MMP7	-0.0784855	0.0809043	0.924516	0.788948	1.08338	-0.970102	0.331996
GSE26939	UHRF1	COL1A1	0.0735649	0.111675	1.07634	0.864751	1.3397	0.658741	0.510062
GSE26939	UHRF1	THY1	-0.103715	0.182007	0.901482	0.631004	1.2879	-0.569841	0.568786
GSE26939	UHRF1	TUBB3	0.380957	0.197128	1.46368	0.994608	2.15399	1.93254	0.0532935
GSE26939	UHRF1	CTHRC1	0.0194052	0.125376	1.01959	0.797457	1.30361	0.154776	0.876998
GSE26939	UHRF1	COL15A1	0.0898822	0.135211	1.09405	0.839351	1.42602	0.664756	0.506206
GSE26939	UHRF1	TDO2	-0.0404487	0.107295	0.960358	0.778222	1.18512	-0.376984	0.706185
GSE26939	UHRF1	CXCL14	-0.0884264	0.0544266	0.915371	0.822752	1.01842	-1.62469	0.104228
GSE26939	UHRF1	CCL13	-0.0277309	0.074762	0.97265	0.840077	1.12614	-0.370922	0.710696
GSE26939	UHRF1	GCNT3	0.0724957	0.0693864	1.07519	0.938475	1.23182	1.04481	0.29611
GSE26939	UHRF1	TMEM158	-0.11133	0.199762	0.894644	0.604801	1.32339	-0.55731	0.577315
GSE26939	UHRF1	SCG5	0.0386378	0.0979549	1.03939	0.857829	1.25939	0.394444	0.693253
GSE26939	UHRF1	COL3A1	-0.00749453	0.124953	0.992533	0.776935	1.26796	-0.0599786	0.952173
GSE26939	UHRF1	CDH3	0.222901	0.0909969	1.2497	1.04556	1.49369	2.44954	0.0143037
GSE26939	UHRF1	COL14A1	-0.277315	0.249895	0.757816	0.464357	1.23673	-1.10972	0.267118
GSE26939	UHRF1	PI15	0.403387	0.363989	1.49689	0.733433	3.05504	1.10824	0.267759
GSE26939	UHRF1	STEAP1	0.0194822	0.0989976	1.01967	0.839835	1.23802	0.196794	0.843988
GSE26939	UHRF1	CD209	-1.41957	0.615647	0.241817	0.0723515	0.808215	-2.30582	0.0211205
GSE26939	UHRF1	COL1A2	-0.0720177	0.111367	0.930514	0.748044	1.15749	-0.646669	0.517846
GSE26939	UHRF1	TOP2A	0.0593742	0.139511	1.06117	0.807297	1.39488	0.425587	0.670409
GSE26939	UHRF1	CD248	-0.0852754	0.156386	0.918259	0.675848	1.24762	-0.545287	0.585556
GSE26939	UHRF1	COL17A1	0.0604468	0.0606019	1.06231	0.943338	1.19629	0.99744	0.318551
GSE26939	UHRF1	SERPINE2	-0.0335115	0.132486	0.967044	0.745888	1.25377	-0.252944	0.800312
GSE26939	UHRF1	UBE2C	0.140916	0.141934	1.15133	0.871734	1.5206	0.992823	0.320796
GSE26939	UHRF1	COL5A1	0.1329	0.132364	1.14214	0.881149	1.48042	1.00405	0.315355
GSE26939	UHRF1	AGER	-0.0785903	0.129261	0.924419	0.717532	1.19096	-0.607995	0.543191
GSE26939	UHRF1	UCHL1	-0.0278542	0.0574359	0.97253	0.868988	1.08841	-0.48496	0.627704
GSE26939	UHRF1	TIMP1	-0.0888375	0.146806	0.914994	0.68621	1.22006	-0.605137	0.545088
GSE26939	UHRF1	CD163L1	-0.0842293	0.156649	0.91922	0.676207	1.24957	-0.537694	0.590788
GSE26939	UHRF1	MXRA5	-0.0483035	0.120786	0.952845	0.751984	1.20736	-0.399909	0.689224
GSE26939	UHRF1	NUSAP1	0.0392548	0.175353	1.04004	0.737542	1.46659	0.223861	0.822866
GSE26939	UHRF1	CDC20	0.251203	0.166064	1.28557	0.928415	1.78012	1.51269	0.130359
GSE26939	UHRF1	MME	-0.101153	0.139449	0.903795	0.687655	1.18787	-0.725377	0.468221
GSE26939	UHRF1	CFB	0.11846	0.122636	1.12576	0.885234	1.43164	0.965943	0.334073
GSE26939	UHRF1	LMO7	0.183738	0.146585	1.2017	0.901619	1.60166	1.25346	0.210039
GSE26939	UHRF1	KDELR3	0.245788	0.146466	1.27863	0.959561	1.70379	1.67813	0.0933217
GSE26939	UHRF1	DCLK1	0.0260204	0.156057	1.02636	0.7559	1.3936	0.166737	0.867577
GSE26939	UHRF1	CCNB2	-0.0372881	0.131357	0.963398	0.744723	1.24628	-0.283869	0.77651
GSE26939	UHRF1	TYMS	0.0577613	0.13629	1.05946	0.811101	1.38387	0.423812	0.671703
GSE26939	UHRF1	COL6A3	-0.112845	0.142614	0.893289	0.675459	1.18137	-0.791267	0.428788
GSE26939	UHRF1	PCOLCE	0.0450679	0.189333	1.0461	0.721792	1.51612	0.238035	0.811854
GSE26939	UHRF1	NCAPG	0.117881	0.128459	1.12511	0.874682	1.44724	0.917655	0.358799
GSE26939	UHRF1	CENPM	0.0311924	0.146926	1.03168	0.773541	1.37597	0.2123	0.831873
GSE26939	UHRF1	FMO1	-0.259997	0.244652	0.771054	0.47735	1.24547	-1.06272	0.287908
GSE26939	UHRF1	CEP55	0.110709	0.127607	1.11707	0.869883	1.4345	0.867578	0.385626
GSE26939	UHRF1	MTHFD1L	0.203558	0.238574	1.22576	0.767944	1.9565	0.853228	0.393533
GSE26939	UHRF1	PTGFRN	0.319939	0.224845	1.37704	0.886256	2.13962	1.42293	0.154756
GSE26939	UHRF1	RPL29	-0.208478	0.295198	0.811819	0.455184	1.44788	-0.706232	0.480044
GSE26939	UHRF1	GAL3ST4	0.867433	0.682606	2.38079	0.62472	9.07313	1.27077	0.203812
GSE26939	UHRF1	CDCA5	0.0706808	0.12772	1.07324	0.835566	1.37852	0.553403	0.579988
GSE26939	UHRF1	LAMA3	0.0308246	0.173048	1.0313	0.734664	1.44772	0.178128	0.858623
GSE26939	UHRF1	HMMR	0.257266	0.188206	1.29339	0.894392	1.87038	1.36694	0.171645
GSE26939	UHRF1	ENTPD1	-0.223308	0.113643	0.799868	0.640155	0.999429	-1.96499	0.049415
GSE26939	UHRF1	ECM1	-0.0872143	0.112964	0.916481	0.734461	1.14361	-0.772057	0.440081
GSE26939	UHRF1	CDKN3	0.0119835	0.116793	1.01206	0.80499	1.27238	0.102605	0.918277
GSE26939	UHRF1	E2F2	0.0731163	0.189748	1.07586	0.741721	1.56051	0.385335	0.699989
GSE26939	UHRF1	KIF20A	0.197386	0.166886	1.21821	0.878354	1.68957	1.18276	0.236905
GSE26939	UHRF1	PDLIM7	0.523004	0.205738	1.68709	1.12723	2.525	2.5421	0.011019
GSE26939	UHRF1	TK1	0.204653	0.143761	1.2271	0.925785	1.62648	1.42357	0.154572
GSE26939	UHRF1	AURKB	0.248483	0.190594	1.28208	0.882431	1.86272	1.30373	0.192326
GSE26939	UHRF1	SERPINH1	0.296343	0.24512	1.34493	0.831866	2.17444	1.20897	0.226674
GSE26939	UHRF1	ANLN	0.22439	0.134848	1.25156	0.960878	1.63018	1.66402	0.0961084
GSE26939	UHRF1	MELK	0.059177	0.128123	1.06096	0.825357	1.36382	0.461877	0.644169
GSE26939	UHRF1	PRC1	0.0875207	0.137742	1.09146	0.833228	1.42974	0.635396	0.52517
GSE26939	UHRF1	BUB1	0.122039	0.122143	1.1298	0.889267	1.43539	0.999144	0.317725
GSE26939	UHRF1	PSAT1	-0.0561648	0.119247	0.945383	0.74835	1.19429	-0.470995	0.637644
GSE26939	UHRF1	WWC2	0.225402	0.190912	1.25283	0.86176	1.82136	1.18066	0.237738
GSE26939	UHRF1	ADRB2	-0.190248	0.119427	0.826754	0.654214	1.0448	-1.593	0.111161
GSE26939	UHRF1	NEBL	0.12914	0.133586	1.13785	0.875743	1.4784	0.966724	0.333682
GSE26939	UHRF1	HBZ	-0.137021	0.247661	0.871952	0.53664	1.41678	-0.55326	0.580085
GSE26939	UHRF1	RCN3	-0.0156401	0.206945	0.984482	0.65623	1.47693	-0.075576	0.939756
GSE26939	UHRF1	KIFC1	0.236978	0.140872	1.26741	0.96163	1.67043	1.68222	0.0925252
GSE26939	UHRF1	ANXA3	0.135374	0.107751	1.14496	0.926988	1.4142	1.25635	0.208988
GSE26939	UHRF1	CCNE2	0.0681337	0.134431	1.07051	0.82255	1.39321	0.50683	0.612274
GSE26939	UHRF1	APOBEC3F	0.0157797	0.157876	1.0159	0.745536	1.38432	0.0999499	0.920384
GSE26939	UHRF1	RGS10	-0.018522	0.15751	0.981648	0.720914	1.33668	-0.117593	0.90639
GSE26939	UHRF1	PC	0.25124	0.201549	1.28562	0.866071	1.90841	1.24655	0.212564
GSE26939	UHRF1	MCM4	0.119437	0.11704	1.12686	0.895873	1.41741	1.02048	0.307501
GSE26939	UHRF1	NEDD4L	0.30874	0.143677	1.36171	1.02751	1.8046	2.14885	0.0316464
GSE26939	UHRF1	RAD51AP1	0.14465	0.133189	1.15563	0.890123	1.50034	1.08605	0.277456
GSE26939	UHRF1	LGI2	-0.241214	0.133569	0.785674	0.604711	1.02079	-1.80591	0.0709332
GSE26939	UHRF1	COQ2	0.309246	0.241127	1.3624	0.849291	2.1855	1.2825	0.199666
GSE26939	UHRF1	CSF1R	-0.201032	0.15634	0.817886	0.602027	1.11114	-1.28587	0.19849
GSE26939	UHRF1	GMDS	0.135969	0.161779	1.14565	0.834342	1.5731	0.84046	0.400651
GSE26939	UHRF1	UBE2T	0.0158213	0.127134	1.01595	0.79187	1.30343	0.124445	0.900963
GSE26939	UHRF1	ALDH18A1	0.0750418	0.266491	1.07793	0.639371	1.8173	0.281592	0.778256
GSE26939	UHRF1	APOBEC3B	0.10566	0.101238	1.11144	0.91141	1.35538	1.04368	0.296634
GSE26939	UHRF1	SOCS6	0.55751	0.264614	1.74632	1.03964	2.93335	2.10688	0.0351277
GSE26939	UHRF1	ANG	0.000975062	0.157332	1.00098	0.735364	1.36252	0.00619749	0.995055
GSE26939	UHRF1	MAD2L1	0.0539809	0.102074	1.05546	0.864088	1.28923	0.528842	0.596915
GSE26939	UHRF1	GALNT13	0.13917	0.128448	1.14932	0.893523	1.47835	1.08347	0.278598
GSE26939	UHRF1	SESN3	0.115325	0.161662	1.12224	0.817481	1.54061	0.713369	0.475617
GSE26939	UHRF1	KDELR2	0.166292	0.257115	1.18092	0.713449	1.95468	0.646759	0.517788
GSE26939	UHRF1	KIF4A	0.315386	0.189809	1.37079	0.944942	1.98855	1.6616	0.096593
GSE26939	UHRF1	CDT1	0.0968538	0.142574	1.1017	0.833114	1.45687	0.679325	0.496932
GSE26939	UHRF1	TPX2	0.0884667	0.123663	1.0925	0.857351	1.39214	0.715386	0.474371
GSE26939	UHRF1	TUBB	0.453759	0.234269	1.57422	0.994615	2.49158	1.93691	0.0527558
GSE26939	UHRF1	CCNA2	0.180011	0.144918	1.19723	0.901206	1.59049	1.24216	0.214176
GSE26939	UHRF1	PRDX4	-0.0463206	0.166365	0.954736	0.689086	1.3228	-0.278428	0.780684
GSE26939	UHRF1	KIF26B	0.621574	0.502053	1.86186	0.695981	4.98075	1.23806	0.215692
GSE26939	UHRF1	RRM2	0.143682	0.127276	1.15452	0.899628	1.48162	1.1289	0.25894
GSE26939	UHRF1	ZWINT	0.0761341	0.136703	1.07911	0.825474	1.41067	0.556933	0.577573
GSE26939	UHRF1	CDCA4	0.0730962	0.132203	1.07583	0.830259	1.39404	0.552908	0.580326
GSE26939	UHRF1	CENPK	0.133048	0.143992	1.1423	0.861422	1.51477	0.923997	0.355488
GSE26939	UHRF1	FEN1	0.0530268	0.167332	1.05446	0.759619	1.46374	0.316895	0.751323
GSE26939	UHRF1	SAP18	0.515365	0.457151	1.67425	0.683427	4.10155	1.12734	0.259599
GSE26939	UHRF1	LMNB2	0.10537	0.261347	1.11112	0.665737	1.85448	0.403181	0.686815
GSE26939	UHRF1	NDC80	0.198481	0.144065	1.21955	0.919541	1.61744	1.37772	0.16829
GSE26939	UHRF1	TGFBI	0.13806	0.109226	1.14804	0.926798	1.42211	1.26398	0.206237
GSE26939	UHRF1	CENPA	0.0038124	0.115705	1.00382	0.800142	1.25934	0.0329492	0.973715
GSE26939	UHRF1	BLM	-0.0105477	0.1564	0.989508	0.728268	1.34446	-0.0674405	0.946231
GSE26939	UHRF1	RPL37	-0.23304	0.237051	0.792122	0.497753	1.26058	-0.983081	0.325568
GSE26939	UHRF1	MCM10	0.123758	0.118947	1.13174	0.896395	1.42888	1.04044	0.298135
GSE26939	UHRF1	CALU	0.382287	0.276962	1.46563	0.851676	2.52218	1.38028	0.167499
GSE26939	UHRF1	FOXM1	0.171559	0.149777	1.18715	0.885149	1.5922	1.14543	0.252032
GSE26939	UHRF1	CDC25A	-0.0153107	0.162695	0.984806	0.71592	1.35468	-0.0941066	0.925024
GSE26939	UHRF1	PCCB	0.195325	0.161319	1.21571	0.886163	1.6678	1.2108	0.225972
GSE26939	UHRF1	OIP5	0.073052	0.108659	1.07579	0.869432	1.33112	0.672307	0.501388
GSE26939	UHRF1	CHAF1B	0.131402	0.180358	1.14043	0.800842	1.62401	0.728564	0.466268
GSE26939	UHRF1	LIMCH1	-0.0394172	0.103674	0.96135	0.784575	1.17795	-0.380205	0.703793
GSE26939	UHRF1	ZNF469	-0.0117954	0.133639	0.988274	0.760543	1.2842	-0.0882629	0.929668
GSE26939	UHRF1	PAICS	0.196048	0.174835	1.21659	0.863621	1.71381	1.12134	0.262145
GSE26939	UHRF1	EXO1	0.0514646	0.146544	1.05281	0.789974	1.4031	0.35119	0.725446
GSE26939	UHRF1	TTK	0.128871	0.1104	1.13754	0.916212	1.41234	1.16732	0.243082
GSE26939	UHRF1	MCM6	-0.0449007	0.221802	0.956092	0.619016	1.47672	-0.202436	0.839576
GSE26939	UHRF1	LOXL3	-0.207327	0.307708	0.812754	0.44467	1.48553	-0.673778	0.500452
GSE26939	UHRF1	CHEK1	0.0898785	0.101478	1.09404	0.896717	1.33479	0.885694	0.375783
GSE26939	UHRF1	CHAF1A	-0.151643	0.226403	0.859295	0.55135	1.33924	-0.669792	0.502991
GSE26939	UHRF1	AP2S1	0.574677	0.32296	1.77656	0.943355	3.34567	1.77941	0.0751728
GSE26939	UHRF1	RAD1	-0.0269173	0.222292	0.973442	0.629644	1.50496	-0.12109	0.90362
GSE26939	UHRF1	IRAK1	0.406276	0.243684	1.50122	0.931149	2.42029	1.66722	0.09547
GSE26939	UHRF1	MIF	-0.145872	0.216631	0.864269	0.565265	1.32143	-0.673364	0.500716
GSE26939	UHRF1	PEPD	-0.212631	0.21783	0.808454	0.527519	1.239	-0.976134	0.328998
GSE26939	UHRF1	TFDP1	0.0515278	0.230993	1.05288	0.66951	1.65577	0.223071	0.82348
GSE26939	UHRF1	DNMT1	-0.314395	0.303813	0.730231	0.402582	1.32454	-1.03483	0.300749
GSE26939	UHRF1	ESPL1	0.338911	0.202058	1.40342	0.944485	2.08535	1.67729	0.0934852
GSE26939	UHRF1	P4HB	0.249015	0.227051	1.28276	0.822014	2.00176	1.09673	0.272758
GSE26939	UHRF1	CDK2AP1	0.0367414	0.236138	1.03742	0.653064	1.648	0.155593	0.876354
GSE26939	UHRF1	UHRF1	0.127008	0.121695	1.13543	0.894482	1.44127	1.04366	0.296643
GSE26939	FOXM1	TOP2A	0.0593742	0.139511	1.06117	0.807297	1.39488	0.425587	0.670409
GSE26939	FOXM1	UBE2C	0.140916	0.141934	1.15133	0.871734	1.5206	0.992823	0.320796
GSE26939	FOXM1	STOM	-0.0921476	0.159004	0.911971	0.667784	1.24545	-0.579529	0.562232
GSE26939	FOXM1	SON	-0.525827	0.277905	0.591066	0.342833	1.01904	-1.89211	0.0584765
GSE26939	FOXM1	NUSAP1	0.0392548	0.175353	1.04004	0.737542	1.46659	0.223861	0.822866
GSE26939	FOXM1	CDC20	0.251203	0.166064	1.28557	0.928415	1.78012	1.51269	0.130359
GSE26939	FOXM1	CCNB2	-0.0372881	0.131357	0.963398	0.744723	1.24628	-0.283869	0.77651
GSE26939	FOXM1	NCAPG	0.117881	0.128459	1.12511	0.874682	1.44724	0.917655	0.358799
GSE26939	FOXM1	CEP55	0.110709	0.127607	1.11707	0.869883	1.4345	0.867578	0.385626
GSE26939	FOXM1	UHRF1	0.127008	0.121695	1.13543	0.894482	1.44127	1.04366	0.296643
GSE26939	FOXM1	CDCA5	0.0706808	0.12772	1.07324	0.835566	1.37852	0.553403	0.579988
GSE26939	FOXM1	HMMR	0.257266	0.188206	1.29339	0.894392	1.87038	1.36694	0.171645
GSE26939	FOXM1	GINS2	-0.0282541	0.107907	0.972141	0.786826	1.2011	-0.261837	0.793447
GSE26939	FOXM1	ASPM	-0.0190521	0.113425	0.981128	0.785558	1.22539	-0.16797	0.866607
GSE26939	FOXM1	CDKN3	0.0119835	0.116793	1.01206	0.80499	1.27238	0.102605	0.918277
GSE26939	FOXM1	KIF20A	0.197386	0.166886	1.21821	0.878354	1.68957	1.18276	0.236905
GSE26939	FOXM1	TK1	0.204653	0.143761	1.2271	0.925785	1.62648	1.42357	0.154572
GSE26939	FOXM1	AURKB	0.248483	0.190594	1.28208	0.882431	1.86272	1.30373	0.192326
GSE26939	FOXM1	HMGN2	-0.0330405	0.234607	0.967499	0.610875	1.53232	-0.140833	0.888002
GSE26939	FOXM1	RNASE4	-0.0536585	0.14486	0.947756	0.713496	1.25893	-0.370417	0.711072
GSE26939	FOXM1	ANLN	0.22439	0.134848	1.25156	0.960878	1.63018	1.66402	0.0961084
GSE26939	FOXM1	MELK	0.059177	0.128123	1.06096	0.825357	1.36382	0.461877	0.644169
GSE26939	FOXM1	SERPING1	-0.345715	0.234093	0.707714	0.447298	1.11974	-1.47683	0.139722
GSE26939	FOXM1	PRC1	0.0875207	0.137742	1.09146	0.833228	1.42974	0.635396	0.52517
GSE26939	FOXM1	MXD3	0.289885	0.352446	1.33627	0.66972	2.66623	0.822495	0.410795
GSE26939	FOXM1	ASF1B	0.422394	0.210016	1.52561	1.01083	2.30255	2.01125	0.0442994
GSE26939	FOXM1	PYCR1	0.0804426	0.134774	1.08377	0.832177	1.41142	0.596868	0.550595
GSE26939	FOXM1	NEK2	0.194291	0.136938	1.21445	0.928577	1.58833	1.41883	0.155949
GSE26939	FOXM1	KIF11	0.29449	0.198567	1.34244	0.909652	1.98114	1.48308	0.138054
GSE26939	FOXM1	CHPF	0.936843	0.276004	2.55191	1.4857	4.3833	3.3943	0.000688033
GSE26939	FOXM1	PBK	0.0878138	0.112928	1.09178	0.87501	1.36226	0.777612	0.436798
GSE26939	FOXM1	CD4	-0.24739	0.233362	0.780836	0.494222	1.23367	-1.06011	0.289093
GSE26939	FOXM1	PTK7	0.0670573	0.264686	1.06936	0.636533	1.79649	0.253346	0.800001
GSE26939	FOXM1	TP53I3	0.192686	0.168129	1.2125	0.872109	1.68575	1.14606	0.251769
GSE26939	FOXM1	MMP14	0.658282	0.379447	1.93147	0.918126	4.06326	1.73485	0.082768
GSE26939	FOXM1	CD276	0.741104	0.309628	2.09825	1.14367	3.84958	2.39353	0.0166872
GSE26939	FOXM1	ABCB6	-0.12053	0.153569	0.886451	0.656049	1.19777	-0.784857	0.432537
GSE26939	FOXM1	TTLL12	0.165265	0.22024	1.17971	0.766134	1.81653	0.750386	0.453023
GSE26939	FOXM1	SFXN5	0.261538	0.319526	1.29893	0.69439	2.42977	0.818519	0.413061
GSE26939	FOXM1	IPO13	0.991933	0.441686	2.69644	1.13456	6.40847	2.24579	0.0247176
GSE26939	FOXM1	MCM2	0.0926205	0.152895	1.09705	0.812981	1.48036	0.605779	0.544661
GSE26939	FOXM1	ASPHD1	0.173615	0.102915	1.1896	0.972296	1.45546	1.68697	0.0916082
GSE26939	FOXM1	CDCA3	0.520894	0.249461	1.68353	1.03248	2.74513	2.08808	0.036791
GSE26939	FOXM1	TOMM40L	-0.396602	0.301358	0.672601	0.372599	1.21416	-1.31605	0.188158
GSE26939	FOXM1	SMPD1	-0.455477	0.236214	0.634146	0.399138	1.00752	-1.92824	0.0538259
GSE26939	FOXM1	RACGAP1	0.128394	0.155649	1.137	0.838055	1.54259	0.824897	0.40943
GSE26939	FOXM1	TPX2	0.0884667	0.123663	1.0925	0.857351	1.39214	0.715386	0.474371
GSE26939	FOXM1	SAC3D1	0.445174	0.255536	1.56076	0.945854	2.57543	1.74212	0.0814878
GSE26939	FOXM1	RHBDD3	-0.13924	0.217016	0.870019	0.568597	1.33123	-0.641613	0.521125
GSE26939	FOXM1	FANCI	0.0402461	0.132935	1.04107	0.802277	1.35093	0.302751	0.76208
GSE26939	FOXM1	TSTA3	0.215655	0.186062	1.24067	0.861551	1.78663	1.15904	0.246438
GSE26939	FOXM1	MKL1	0.440022	0.316164	1.55274	0.835564	2.88549	1.39175	0.163998
GSE26939	FOXM1	CENPE	0.131911	0.127367	1.14101	0.888942	1.46455	1.03568	0.300353
GSE26939	FOXM1	CENPF	0.0462822	0.122485	1.04737	0.823835	1.33156	0.377859	0.705535
GSE26939	FOXM1	CHD1L	-0.746409	0.351768	0.474066	0.23791	0.944634	-2.12188	0.0338477
GSE26939	FOXM1	PARP8	-0.0319581	0.160245	0.968547	0.70749	1.32593	-0.199433	0.841924
GSE26939	FOXM1	RPS6KA4	0.121339	0.297349	1.12901	0.630366	2.02209	0.408069	0.683223
GSE26939	FOXM1	CHD3	-0.0376955	0.261082	0.963006	0.577292	1.60643	-0.144382	0.885199
GSE26939	FOXM1	MND1	0.0325238	0.112409	1.03306	0.828785	1.28768	0.289334	0.772326
GSE26939	FOXM1	NRM	0.41389	0.277162	1.51269	0.878677	2.60418	1.49331	0.135356
GSE26939	FOXM1	CCNB1	0.168101	0.138736	1.18306	0.90139	1.55274	1.21166	0.225643
GSE26939	FOXM1	RAD54L	0.116243	0.130875	1.12327	0.869126	1.45173	0.888198	0.374434
GSE26939	FOXM1	NKIRAS2	0.292087	0.32881	1.33922	0.703021	2.55115	0.888315	0.374371
GSE26939	FOXM1	DEPDC1B	0.155548	0.122244	1.1683	0.91939	1.48459	1.27245	0.203214
GSE26939	FOXM1	MKI67	0.282594	0.132213	1.32657	1.02374	1.71897	2.13742	0.0325641
GSE26939	FOXM1	NUF2	-0.0249736	0.111057	0.975336	0.784552	1.21251	-0.224871	0.82208
GSE26939	FOXM1	RECQL4	0.040719	0.126637	1.04156	0.812625	1.33499	0.32154	0.747801
GSE26939	FOXM1	AP2M1	0.293139	0.162634	1.34063	0.974708	1.84392	1.80245	0.0714753
GSE26939	FOXM1	FOXM1	0.171559	0.149777	1.18715	0.885149	1.5922	1.14543	0.252032
GSE29013	FOXA2	GFPT2	1.04808	0.611253	2.85217	0.860747	9.45095	1.71464	0.0864111
GSE29013	FOXA2	IL1R2	0.634701	0.343901	1.88646	0.96143	3.70149	1.84559	0.0649519
GSE29013	FOXA2	TUBB3	-0.190252	0.399112	0.826751	0.378138	1.80759	-0.476688	0.633585
GSE29013	FOXA2	MLLT11	0.686697	0.56832	1.98714	0.65234	6.05319	1.20829	0.226935
GSE29013	FOXA2	IGF1	-0.73954	0.47925	0.477333	0.186588	1.22113	-1.54312	0.122802
GSE29013	FOXA2	FST	0.300951	0.578598	1.35114	0.434708	4.19957	0.520138	0.602968
GSE29013	FOXA2	THBS2	1.38395	0.802381	3.99065	0.828049	19.2323	1.72481	0.0845616
GSE29013	FOXA2	RTKN2	0.225938	0.353321	1.2535	0.627157	2.50537	0.63947	0.522517
GSE29013	FOXA2	SCRG1	-0.57747	0.328111	0.561317	0.295066	1.06782	-1.75998	0.0784108
GSE29013	FOXA2	CRISPLD2	-0.184151	0.397948	0.831811	0.381321	1.81451	-0.46275	0.643543
GSE29013	FOXA2	ALDH1A3	-0.127872	0.39775	0.879966	0.403553	1.91881	-0.321488	0.747841
GSE29013	FOXA2	RSPO3	0.617052	0.416512	1.85346	0.819307	4.19293	1.48147	0.13848
GSE29013	FOXA2	PI15	0.0192103	0.40064	1.0194	0.464855	2.23547	0.047949	0.961757
GSE29013	FOXA2	STEAP1	1.27819	0.812345	3.59013	0.730535	17.6433	1.57346	0.115613
GSE29013	FOXA2	SLC39A14	0.766621	0.48552	2.15248	0.831121	5.57461	1.57897	0.114343
GSE29013	FOXA2	SLAMF1	0.12736	0.360388	1.13583	0.560466	2.30184	0.353398	0.72379
GSE29013	FOXA2	F13A1	-0.0165223	0.413538	0.983613	0.437341	2.21222	-0.0399534	0.96813
GSE29013	FOXA2	C1QTNF1	-0.561613	0.353426	0.570289	0.285271	1.14007	-1.58905	0.112049
GSE29013	FOXA2	IL13RA2	-0.121116	0.331298	0.885931	0.462806	1.69591	-0.365579	0.714679
GSE29013	FOXA2	NECAB1	-4.90625	1.94281	0.00740016	0.000164255	0.333399	-2.52534	0.0115587
GSE29013	FOXA2	FHL2	0.0663969	0.258259	1.06865	0.644177	1.77283	0.257094	0.797106
GSE29013	FOXA2	IL24	0.956751	0.542195	2.60322	0.899485	7.53406	1.76459	0.0776333
GSE29013	FOXA2	FOLR2	-0.231399	0.896588	0.793423	0.136876	4.59919	-0.258088	0.796339
GSE29013	FOXA2	ANK2	0.119195	0.779758	1.12659	0.244363	5.19393	0.152861	0.878508
GSE29013	FOXA2	ITK	0.272262	0.995029	1.31293	0.186755	9.23023	0.273622	0.784375
GSE29013	FOXA2	MS4A15	0.542212	0.371709	1.71981	0.830005	3.56352	1.4587	0.144647
GSE29013	FOXA2	PAPPA	-0.0874789	0.327617	0.916238	0.482104	1.74131	-0.267016	0.789457
GSE29013	FOXA2	GREM1	0.0808874	0.346657	1.08425	0.549609	2.13897	0.233336	0.815501
GSE29013	FOXA2	SLC2A5	0.827667	0.747961	2.28797	0.528185	9.91097	1.10656	0.268482
GSE29013	FOXA2	SERPINF1	0.366602	0.287223	1.44282	0.821729	2.53336	1.27637	0.201825
GSE29013	FOXA2	CLIC5	-2.36021	1.40889	0.0944003	0.00596661	1.49355	-1.67523	0.0938888
GSE29013	FOXA2	TWIST1	0.991519	0.475678	2.69533	1.06099	6.84714	2.08443	0.037121
GSE29013	FOXA2	DNAJC30	-0.130893	0.777924	0.877312	0.190978	4.03018	-0.168259	0.866379
GSE29013	FOXA2	AGER	0.681234	0.96322	1.97631	0.2992	13.0542	0.707246	0.479414
GSE29013	FOXA2	STX19	1.79225	1.03185	6.00296	0.794433	45.3601	1.73694	0.0823979
GSE29013	FOXA2	CYP4B1	0.0450119	0.296724	1.04604	0.584759	1.8712	0.151696	0.879426
GSE29013	FOXA2	SULF2	0.991454	0.736923	2.69515	0.635788	11.4249	1.3454	0.178497
GSE29013	FOXA2	TIMP1	-0.852586	0.566561	0.426311	0.140433	1.29415	-1.50484	0.132364
GSE29013	FOXA2	PRRX1	-0.219376	0.54838	0.803019	0.274122	2.35238	-0.400044	0.689124
GSE29013	FOXA2	BDNF	-0.234724	0.315952	0.790789	0.425718	1.46892	-0.742911	0.457536
GSE29013	FOXA2	FKBP11	-0.340381	0.401915	0.711499	0.323641	1.56417	-0.846898	0.397052
GSE29013	FOXA2	HAS3	-0.269798	0.313598	0.763533	0.412945	1.41177	-0.860331	0.389606
GSE29013	FOXA2	GGT1	0.559637	1.00503	1.75004	0.244096	12.5468	0.556834	0.577641
GSE29013	FOXA2	AGT	-0.718537	0.350277	0.487465	0.245351	0.9685	-2.05134	0.0402338
GSE29013	FOXA2	LGALS4	0.820762	0.441555	2.27223	0.956313	5.39889	1.8588	0.0630556
GSE29013	FOXA2	SH3PXD2B	0.309814	0.486338	1.36317	0.525507	3.53608	0.637033	0.524103
GSE29013	FOXA2	PEBP4	0.440548	0.276554	1.55356	0.903492	2.67135	1.59299	0.111162
GSE29013	FOXA2	CRTAC1	-0.165051	0.370342	0.847851	0.410283	1.75208	-0.445672	0.655834
GSE29013	FOXA2	NAV2	-1.15509	0.588245	0.31503	0.0994572	0.997853	-1.96362	0.0495745
GSE29013	FOXA2	TMC5	-0.148071	0.22288	0.86237	0.557157	1.33478	-0.664349	0.506467
GSE29013	FOXA2	EXPH5	-0.586303	0.818565	0.55638	0.111843	2.7678	-0.716257	0.473832
GSE29013	FOXA2	IL2RA	0.479319	0.670723	1.61497	0.433755	6.01293	0.71463	0.474838
GSE29013	FOXA2	FNDC4	0.516409	0.455149	1.676	0.686831	4.08975	1.13459	0.256546
GSE29013	FOXA2	NRGN	0.130224	0.343945	1.13908	0.580483	2.23523	0.378619	0.704971
GSE29013	FOXA2	PIGR	-0.423558	0.273512	0.654713	0.383034	1.11909	-1.54859	0.121481
GSE29013	FOXA2	SLC44A3	-0.126609	0.256718	0.881078	0.532716	1.45725	-0.493183	0.621883
GSE29013	FOXA2	ZNF385D	-0.307321	0.37357	0.735414	0.353629	1.52938	-0.822659	0.410702
GSE29013	FOXA2	FOXA1	-0.112101	0.236146	0.893954	0.562739	1.42011	-0.474709	0.634994
GSE29013	FOXA2	FHDC1	-0.368716	1.17498	0.691622	0.0691386	6.91858	-0.313805	0.753669
GSE29013	FOXA2	P4HTM	-0.762166	1.15897	0.466654	0.0481368	4.52391	-0.657623	0.51078
GSE29013	FOXA2	SYT15	-0.628208	0.596017	0.533547	0.165898	1.71595	-1.05401	0.291878
GSE29013	FOXA2	NKX2.1	-0.855896	0.390455	0.424902	0.197666	0.913367	-2.19205	0.0283762
GSE29013	FOXA2	ENTPD1	-0.30815	0.583631	0.734805	0.234091	2.30653	-0.527988	0.597508
GSE29013	FOXA2	FGFR3	-0.149349	0.380448	0.861268	0.408602	1.81542	-0.392562	0.694643
GSE29013	FOXA2	ACOXL	-0.201822	0.342257	0.817241	0.41785	1.59838	-0.589679	0.555406
GSE29013	FOXA2	PCSK1	-0.371831	0.248953	0.689471	0.423259	1.12312	-1.49358	0.135286
GSE29013	FOXA2	ATP2C2	-0.146028	0.287459	0.864133	0.49192	1.51798	-0.507996	0.611456
GSE29013	FOXA2	TCF7L2	0.336201	0.613879	1.39962	0.420219	4.66171	0.547666	0.583921
GSE29013	FOXA2	EDN3	-0.995682	0.660546	0.369472	0.101233	1.34846	-1.50736	0.131718
GSE29013	FOXA2	N4BP1	1.05367	1.32575	2.86816	0.213367	38.5549	0.794776	0.426744
GSE29013	FOXA2	EPB41L5	-1.10948	0.866735	0.329729	0.0603103	1.8027	-1.28007	0.20052
GSE29013	FOXA2	VSIG2	-0.112337	0.256239	0.893743	0.540881	1.47681	-0.438408	0.661091
GSE29013	FOXA2	JPH1	-0.882266	0.752093	0.413844	0.0947664	1.80726	-1.17308	0.240763
GSE29013	FOXA2	PLEKHH1	0.555313	0.374569	1.74249	0.83625	3.63081	1.48254	0.138197
GSE29013	FOXA2	MARVELD2	-1.41824	1.0131	0.24214	0.0332439	1.76368	-1.3999	0.161544
GSE29013	FOXA2	ALDH3B1	-0.553672	0.444706	0.574835	0.240441	1.37429	-1.24503	0.213121
GSE29013	FOXA2	IRX2	-0.830827	0.338129	0.435689	0.224574	0.845264	-2.45713	0.0140052
GSE29013	FOXA2	PRDM16	-0.713416	0.343465	0.489968	0.249925	0.960562	-2.07711	0.0377912
GSE29013	FOXA2	CDS1	-1.63504	1.03618	0.194945	0.0255807	1.48564	-1.57794	0.114579
GSE29013	FOXA2	USP54	0.117758	0.866726	1.12497	0.205771	6.15035	0.135865	0.891928
GSE29013	FOXA2	SLC9A9	-0.234909	0.362499	0.790643	0.388526	1.60894	-0.648026	0.516968
GSE29013	FOXA2	SAP30	1.15168	0.77759	3.1635	0.689099	14.5229	1.48109	0.138584
GSE29013	FOXA2	CLIC3	0.276596	0.274237	1.31863	0.770359	2.25712	1.0086	0.313165
GSE29013	FOXA2	FGF7	1.09734	0.604736	2.99619	0.915834	9.80215	1.81458	0.0695888
GSE29013	FOXA2	IGSF3	-1.68082	0.840573	0.186221	0.0358534	0.967219	-1.99962	0.0455418
GSE29013	FOXA2	TUFT1	-0.291635	0.582154	0.747041	0.238679	2.33816	-0.500959	0.6164
GSE29013	FOXA2	F11	-0.545831	0.469542	0.57936	0.23082	1.4542	-1.16247	0.245043
GSE29013	FOXA2	NEDD4L	-0.159596	0.419601	0.852488	0.374562	1.94023	-0.380352	0.703684
GSE29013	FOXA2	SPINT1	-1.44031	0.590542	0.236855	0.074441	0.753621	-2.43896	0.0147297
GSE29013	FOXA2	KLK10	-0.368913	0.349707	0.691486	0.348427	1.37232	-1.05492	0.291462
GSE29013	FOXA2	CXADR	0.115913	0.67665	1.1229	0.298109	4.22966	0.171304	0.863985
GSE29013	FOXA2	ARRB1	-0.99706	0.726391	0.368962	0.0888541	1.5321	-1.37262	0.16987
GSE29013	FOXA2	PLEKHA1	0.142316	0.506475	1.15294	0.427262	3.11114	0.280993	0.778716
GSE29013	FOXA2	MAT2A	-0.131139	1.43059	0.877096	0.0531284	14.48	-0.0916675	0.926962
GSE29013	FOXA2	LGI2	0.14593	0.401436	1.15712	0.526834	2.54144	0.36352	0.716216
GSE29013	FOXA2	TMEM97	-0.688325	0.75865	0.502417	0.11358	2.22243	-0.907303	0.364247
GSE29013	FOXA2	PLCH1	0.676487	0.694743	1.96696	0.503998	7.67646	0.973723	0.330194
GSE29013	FOXA2	GCNT2	-0.0735291	0.469686	0.929109	0.370058	2.33273	-0.15655	0.8756
GSE29013	FOXA2	SELENBP1	-0.362858	0.25468	0.695685	0.422307	1.14603	-1.42476	0.154226
GSE29013	FOXA2	RAB17	-0.950428	0.411859	0.386576	0.172449	0.866581	-2.30766	0.0210183
GSE29013	FOXA2	CMTM8	-0.134835	0.796449	0.87386	0.183444	4.16275	-0.169295	0.865564
GSE29013	FOXA2	BEX2	0.0434828	0.277264	1.04444	0.606565	1.79842	0.156828	0.87538
GSE29013	FOXA2	DENND1A	0.226535	0.68031	1.25425	0.330599	4.75843	0.332987	0.739144
GSE29013	FOXA2	TMEM125	-0.748329	0.527201	0.473157	0.168365	1.32972	-1.41944	0.155771
GSE29013	FOXA2	SPOCK2	-3.22867	1.50851	0.0396103	0.0020595	0.761827	-2.1403	0.0323307
GSE29013	FOXA2	ILDR1	0.784194	0.420324	2.19064	0.961148	4.99288	1.86569	0.0620851
GSE29013	FOXA2	CD28	0.0985968	0.306964	1.10362	0.604688	2.01423	0.321199	0.748059
GSE29013	FOXA2	NARS2	-0.0856006	0.378109	0.917961	0.437499	1.92607	-0.226391	0.820897
GSE29013	FOXA2	CCNY	0.67386	1.15883	1.9618	0.20242	19.0132	0.581498	0.560905
GSE29013	FOXA2	C1orf198	0.250133	0.735312	1.2842	0.303902	5.42663	0.340173	0.733726
GSE29013	FOXA2	EIF4G3	1.10596	0.87449	3.02212	0.544434	16.7756	1.26469	0.205982
GSE29013	FOXA2	KIF5C	0.0265268	0.347006	1.02688	0.520174	2.02718	0.0764449	0.939065
GSE29013	FOXA2	TMEM30B	0.00369667	0.388111	1.0037	0.469078	2.14766	0.00952478	0.9924
GSE29013	FOXA2	NR2E3	-0.248749	0.39126	0.779776	0.362183	1.67885	-0.635764	0.52493
GSE29013	FOXA2	ADCY9	-0.661147	0.47359	0.516259	0.204055	1.30613	-1.39603	0.162705
GSE29013	FOXA2	TMEM116	0.739134	0.490439	2.09412	0.800829	5.47601	1.50709	0.131788
GSE29013	FOXA2	IMPA2	-0.719146	0.292545	0.487168	0.274577	0.864357	-2.45824	0.0139619
GSE29013	FOXA2	TCEA3	-0.400957	0.44665	0.669679	0.279047	1.60715	-0.897698	0.369346
GSE29013	FOXA2	MALL	-0.325764	0.263612	0.721975	0.430661	1.21034	-1.23577	0.216543
GSE29013	FOXA2	SUSD2	-0.501488	0.320031	0.605629	0.323441	1.13401	-1.567	0.117114
GSE29013	FOXA2	IL10	-0.0264844	0.261819	0.973863	0.582958	1.62689	-0.101155	0.919427
GSE29013	FOXA2	FOXO4	0.552228	0.561495	1.73712	0.577942	5.22126	0.983497	0.325363
GSE29013	FOXA2	SPINT2	-0.552443	0.69216	0.575542	0.148221	2.23483	-0.798143	0.424787
GSE29013	FOXA2	QDPR	0.486672	0.542347	1.62689	0.561969	4.70983	0.897344	0.369535
GSE29013	FOXA2	C10orf76	0.144631	0.457786	1.15561	0.471134	2.83453	0.315937	0.75205
GSE29013	FOXA2	CNKSR1	0.904277	0.932306	2.47015	0.397322	15.3569	0.969936	0.332078
GSE29013	FOXA2	GLTP	-0.441982	0.532972	0.642761	0.226143	1.82691	-0.829277	0.406948
GSE29013	FOXA2	FOXA2	0.946038	0.701193	2.57549	0.651632	10.1793	1.34918	0.177278
GSE29013	UHRF1	PLA2G2A	-0.867835	0.494076	0.419859	0.159421	1.10576	-1.75648	0.0790059
GSE29013	UHRF1	MMP7	0.400804	0.305398	1.49302	0.820563	2.71658	1.3124	0.189385
GSE29013	UHRF1	COL1A1	-0.312414	0.953728	0.731679	0.112851	4.7439	-0.327571	0.743236
GSE29013	UHRF1	THY1	0.686203	0.870637	1.98616	0.360517	10.9421	0.788161	0.430602
GSE29013	UHRF1	TUBB3	-0.190252	0.399112	0.826751	0.378138	1.80759	-0.476688	0.633585
GSE29013	UHRF1	CTHRC1	0.748224	0.501964	2.11324	0.790091	5.65226	1.49059	0.136068
GSE29013	UHRF1	COL15A1	0.727015	0.618405	2.0689	0.615675	6.95225	1.17563	0.239743
GSE29013	UHRF1	TDO2	-0.279757	0.24004	0.755968	0.47226	1.21011	-1.16546	0.243833
GSE29013	UHRF1	RTKN2	0.225938	0.353321	1.2535	0.627157	2.50537	0.63947	0.522517
GSE29013	UHRF1	CXCL14	0.109319	0.19428	1.11552	0.762264	1.63248	0.562689	0.573647
GSE29013	UHRF1	CCL13	-0.501776	0.390207	0.605455	0.281797	1.30085	-1.28592	0.19847
GSE29013	UHRF1	GCNT3	0.270287	0.532733	1.31034	0.461234	3.72261	0.50736	0.611902
GSE29013	UHRF1	TMEM158	0.407444	0.324024	1.50297	0.796418	2.83635	1.25745	0.20859
GSE29013	UHRF1	SCG5	-0.262372	0.299269	0.769225	0.427873	1.3829	-0.87671	0.380644
GSE29013	UHRF1	COL3A1	-0.236601	0.732769	0.789306	0.187721	3.31879	-0.322886	0.746782
GSE29013	UHRF1	CDH3	0.874234	0.541481	2.39704	0.829403	6.92763	1.61452	0.106414
GSE29013	UHRF1	COL14A1	-0.267051	0.362776	0.765634	0.376033	1.55889	-0.736133	0.46165
GSE29013	UHRF1	PI15	0.0192103	0.40064	1.0194	0.464855	2.23547	0.047949	0.961757
GSE29013	UHRF1	STEAP1	1.27819	0.812345	3.59013	0.730535	17.6433	1.57346	0.115613
GSE29013	UHRF1	CD209	-0.551985	0.431276	0.575805	0.247271	1.34085	-1.27989	0.200585
GSE29013	UHRF1	COL1A2	-0.250289	0.65782	0.778575	0.214468	2.82643	-0.380483	0.703587
GSE29013	UHRF1	TOP2A	-0.119319	0.297329	0.887525	0.495557	1.58953	-0.401302	0.688198
GSE29013	UHRF1	CD248	-0.443243	0.593758	0.641951	0.200491	2.05546	-0.746504	0.455363
GSE29013	UHRF1	COL17A1	0.441674	0.540576	1.55531	0.53911	4.48699	0.817044	0.413903
GSE29013	UHRF1	SERPINE2	0.173221	0.311532	1.18913	0.645733	2.1898	0.556031	0.57819
GSE29013	UHRF1	UBE2C	0.0973218	0.489403	1.10222	0.422363	2.87638	0.198858	0.842374
GSE29013	UHRF1	FAM167A	0.0299305	0.318077	1.03038	0.552397	1.92197	0.0940983	0.925031
GSE29013	UHRF1	COL5A1	0.463038	0.652305	1.58889	0.442438	5.70608	0.709849	0.477798
GSE29013	UHRF1	AGER	0.681234	0.96322	1.97631	0.2992	13.0542	0.707246	0.479414
GSE29013	UHRF1	UCHL1	-0.102699	0.34898	0.902399	0.45535	1.78834	-0.294283	0.768542
GSE29013	UHRF1	TIMP1	-0.852586	0.566561	0.426311	0.140433	1.29415	-1.50484	0.132364
GSE29013	UHRF1	CD163L1	-0.16512	0.324071	0.847792	0.4492	1.60007	-0.509518	0.610389
GSE29013	UHRF1	MXRA5	0.0135048	0.467886	1.0136	0.405135	2.53589	0.0288635	0.976973
GSE29013	UHRF1	NUSAP1	0.854874	0.491131	2.35108	0.897873	6.15629	1.74062	0.0817501
GSE29013	UHRF1	CDC20	0.501746	0.462345	1.6516	0.667355	4.08746	1.08522	0.277824
GSE29013	UHRF1	MME	-0.119419	0.592402	0.887436	0.277897	2.83394	-0.201585	0.840241
GSE29013	UHRF1	CFB	-0.340067	0.362399	0.711723	0.349813	1.44806	-0.938375	0.348052
GSE29013	UHRF1	LMO7	-0.857686	0.766152	0.424142	0.0944848	1.90397	-1.11947	0.262938
GSE29013	UHRF1	C10orf67	0.0574116	0.53674	1.05909	0.369879	3.03254	0.106964	0.914818
GSE29013	UHRF1	KDELR3	-0.291586	0.792763	0.747078	0.157967	3.53319	-0.36781	0.713015
GSE29013	UHRF1	DCLK1	-0.545539	0.519326	0.579529	0.209423	1.60371	-1.05048	0.293499
GSE29013	UHRF1	CCNB2	1.0585	0.788844	2.88204	0.614094	13.5259	1.34184	0.179649
GSE29013	UHRF1	NCKAP5	-0.0658349	0.220431	0.936285	0.607822	1.44225	-0.298664	0.765197
GSE29013	UHRF1	TYMS	0.340412	0.408713	1.40553	0.630873	3.13138	0.832887	0.404908
GSE29013	UHRF1	COL6A3	-0.213843	0.561071	0.807475	0.268871	2.42501	-0.381134	0.703104
GSE29013	UHRF1	PCOLCE	-1.20187	0.512438	0.300633	0.110115	0.820776	-2.34539	0.0190074
GSE29013	UHRF1	NCAPG	0.239437	0.330316	1.27053	0.664998	2.42746	0.724871	0.468531
GSE29013	UHRF1	CENPM	0.987461	0.516591	2.68441	0.975271	7.38877	1.91149	0.0559412
GSE29013	UHRF1	FMO1	0.999696	0.90926	2.71745	0.457297	16.1483	1.09946	0.271567
GSE29013	UHRF1	CEP55	-0.364124	0.339986	0.694805	0.356834	1.35288	-1.071	0.284171
GSE29013	UHRF1	CERCAM	0.144692	0.589658	1.15568	0.363849	3.67077	0.245383	0.80616
GSE29013	UHRF1	MTHFD1L	0.232437	0.343555	1.26167	0.643445	2.47389	0.676563	0.498683
GSE29013	UHRF1	PTGFRN	0.218419	0.699355	1.24411	0.315912	4.89948	0.312315	0.754801
GSE29013	UHRF1	RPL29	-0.511698	0.333053	0.599477	0.312088	1.15151	-1.53639	0.124444
GSE29013	UHRF1	GAL3ST4	-0.480796	0.422446	0.618291	0.270151	1.41507	-1.13812	0.255068
GSE29013	UHRF1	CDCA5	0.186624	0.361084	1.20517	0.593874	2.44571	0.516844	0.605265
GSE29013	UHRF1	LAMA3	0.678595	0.630913	1.97111	0.572368	6.78804	1.07558	0.282117
GSE29013	UHRF1	HMMR	1.04174	0.545849	2.83413	0.972282	8.26128	1.90847	0.0563308
GSE29013	UHRF1	ENTPD1	-0.30815	0.583631	0.734805	0.234091	2.30653	-0.527988	0.597508
GSE29013	UHRF1	ECM1	0.108097	0.376916	1.11416	0.532249	2.33226	0.286792	0.774271
GSE29013	UHRF1	CDKN3	-0.139399	0.268737	0.869881	0.513701	1.47302	-0.51872	0.603956
GSE29013	UHRF1	E2F2	0.585668	0.477937	1.79619	0.703934	4.58324	1.22541	0.220421
GSE29013	UHRF1	KIF20A	1.06653	0.707915	2.90528	0.725454	11.635	1.50658	0.131918
GSE29013	UHRF1	PDLIM7	0.798026	0.527184	2.22115	0.790385	6.24192	1.51375	0.130088
GSE29013	UHRF1	TK1	0.164375	0.489024	1.17866	0.451991	3.07358	0.336129	0.736774
GSE29013	UHRF1	AURKB	0.281161	0.29546	1.32467	0.742354	2.36375	0.951607	0.341296
GSE29013	UHRF1	SERPINH1	-1.29746	0.929709	0.273224	0.0441722	1.69001	-1.39556	0.162847
GSE29013	UHRF1	ANLN	0.85412	0.436401	2.34931	0.998789	5.52593	1.95719	0.0503254
GSE29013	UHRF1	MELK	0.944426	0.676056	2.57134	0.683438	9.67428	1.39696	0.162424
GSE29013	UHRF1	PRC1	-0.346157	0.23198	0.707401	0.448956	1.11462	-1.49218	0.135651
GSE29013	UHRF1	BUB1	-0.405446	0.281256	0.666679	0.384159	1.15697	-1.44156	0.149428
GSE29013	UHRF1	PSAT1	0.830481	0.512522	2.29442	0.840261	6.26517	1.62038	0.10515
GSE29013	UHRF1	WWC2	-0.389138	0.341162	0.677641	0.347218	1.3225	-1.14063	0.254026
GSE29013	UHRF1	ADRB2	0.0464008	0.330579	1.04749	0.547977	2.00235	0.140362	0.888374
GSE29013	UHRF1	NEBL	0.064851	0.55214	1.067	0.361561	3.14881	0.117454	0.9065
GSE29013	UHRF1	HBZ	0.0541913	0.339212	1.05569	0.542997	2.05245	0.159756	0.873073
GSE29013	UHRF1	RCN3	-0.646129	0.46583	0.524071	0.210317	1.30588	-1.38705	0.165427
GSE29013	UHRF1	KIFC1	0.335464	0.293026	1.39859	0.787528	2.48379	1.14483	0.252281
GSE29013	UHRF1	ANXA3	1.61563	0.726343	5.03105	1.2117	20.8892	2.22433	0.026126
GSE29013	UHRF1	CCNE2	0.463662	0.61875	1.58989	0.472809	5.34622	0.749354	0.453644
GSE29013	UHRF1	APOBEC3F	0.788528	0.747728	2.20015	0.508143	9.52621	1.05457	0.291624
GSE29013	UHRF1	RGS10	-0.254451	0.704983	0.775342	0.19472	3.08728	-0.360932	0.71815
GSE29013	UHRF1	PC	-0.248399	0.273701	0.780048	0.456191	1.33382	-0.907557	0.364112
GSE29013	UHRF1	MCM4	1.01465	0.579746	2.75841	0.885477	8.59288	1.75017	0.0800894
GSE29013	UHRF1	DLGAP5	0.0522809	0.295208	1.05367	0.590777	1.87926	0.177098	0.859431
GSE29013	UHRF1	NEDD4L	-0.159596	0.419601	0.852488	0.374562	1.94023	-0.380352	0.703684
GSE29013	UHRF1	RAD51AP1	0.75101	0.417796	2.11914	0.934395	4.80605	1.79755	0.0722482
GSE29013	UHRF1	CKAP2L	0.856563	0.542324	2.35505	0.813529	6.81754	1.57943	0.114238
GSE29013	UHRF1	LGI2	0.14593	0.401436	1.15712	0.526834	2.54144	0.36352	0.716216
GSE29013	UHRF1	COQ2	-0.278969	0.715691	0.756563	0.186058	3.0764	-0.38979	0.696692
GSE29013	UHRF1	CSF1R	-0.396045	0.529376	0.672976	0.238448	1.89935	-0.748135	0.454379
GSE29013	UHRF1	GMDS	0.357961	0.369075	1.43041	0.69391	2.94861	0.969886	0.332103
GSE29013	UHRF1	UBE2T	-0.137402	0.250313	0.87162	0.533655	1.42362	-0.548919	0.583061
GSE29013	UHRF1	ALDH18A1	0.748871	0.747633	2.11461	0.488477	9.15414	1.00166	0.31651
GSE29013	UHRF1	APOBEC3B	0.239633	0.302304	1.27078	0.702667	2.29823	0.792689	0.427959
GSE29013	UHRF1	SOCS6	0.372096	0.488611	1.45077	0.556792	3.78012	0.761539	0.446335
GSE29013	UHRF1	ANG	-0.0552198	0.385199	0.946277	0.444771	2.01326	-0.143354	0.886011
GSE29013	UHRF1	MAD2L1	1.13732	0.586855	3.11841	0.987192	9.85067	1.938	0.0526233
GSE29013	UHRF1	GALNT13	0.0209565	0.380844	1.02118	0.48409	2.15415	0.0550264	0.956117
GSE29013	UHRF1	SESN3	0.972393	1.00265	2.64426	0.370552	18.8695	0.969825	0.332134
GSE29013	UHRF1	KDELR2	0.301178	0.84928	1.35145	0.255795	7.14016	0.354627	0.722869
GSE29013	UHRF1	KIF4A	0.918477	0.546348	2.50547	0.858691	7.31041	1.68112	0.0927395
GSE29013	UHRF1	CDT1	0.633713	0.450875	1.88459	0.778812	4.5604	1.40552	0.159867
GSE29013	UHRF1	TPX2	0.397904	0.396578	1.4887	0.684289	3.23873	1.00334	0.315695
GSE29013	UHRF1	TUBB	-0.593204	1.31677	0.552554	0.0418351	7.29808	-0.4505	0.65235
GSE29013	UHRF1	CCNA2	1.0945	0.594403	2.9877	0.931923	9.57842	1.84135	0.0655704
GSE29013	UHRF1	PRDX4	0.503611	0.537118	1.65469	0.577457	4.74145	0.937618	0.348441
GSE29013	UHRF1	KIF26B	-0.372708	0.428259	0.688867	0.297578	1.59467	-0.870286	0.384144
GSE29013	UHRF1	RRM2	0.555579	0.517172	1.74295	0.63251	4.80289	1.07426	0.282704
GSE29013	UHRF1	ZWINT	0.576744	0.481528	1.78023	0.692786	4.57461	1.19774	0.231019
GSE29013	UHRF1	CDCA4	0.375774	0.434571	1.45612	0.621282	3.41275	0.8647	0.387203
GSE29013	UHRF1	CENPK	1.10527	0.75782	3.02004	0.68384	13.3374	1.45848	0.144707
GSE29013	UHRF1	FEN1	0.679305	0.733207	1.97251	0.468717	8.3009	0.926484	0.354195
GSE29013	UHRF1	SAP18	-0.0275121	0.590209	0.972863	0.30596	3.09342	-0.0466141	0.962821
GSE29013	UHRF1	LMNB2	-0.0631548	0.747385	0.938798	0.216969	4.06207	-0.084501	0.932658
GSE29013	UHRF1	NDC80	0.948582	0.34852	2.58205	1.30408	5.1124	2.72174	0.0064939
GSE29013	UHRF1	TGFBI	-0.147876	0.330573	0.862538	0.451226	1.64878	-0.447333	0.654635
GSE29013	UHRF1	CENPA	0.00161082	0.321567	1.00161	0.533312	1.88113	0.00500927	0.996003
GSE29013	UHRF1	BLM	2.98561	1.75172	19.7985	0.6391	613.332	1.70439	0.0883084
GSE29013	UHRF1	RPL37	-0.307928	0.507337	0.734968	0.271908	1.98662	-0.606949	0.543885
GSE29013	UHRF1	MCM10	0.177804	0.670624	1.19459	0.32091	4.44688	0.265133	0.790907
GSE29013	UHRF1	CALU	0.201709	0.668104	1.22349	0.330301	4.53202	0.301913	0.762718
GSE29013	UHRF1	FOXM1	0.158848	0.30669	1.17216	0.642587	2.13817	0.517942	0.604498
GSE29013	UHRF1	CDC25A	0.869806	0.470267	2.38645	0.949424	5.99851	1.8496	0.0643711
GSE29013	UHRF1	PCCB	0.0711756	0.298684	1.07377	0.597959	1.9282	0.238298	0.81165
GSE29013	UHRF1	OIP5	0.104624	0.354198	1.11029	0.554554	2.22296	0.295384	0.767701
GSE29013	UHRF1	HJURP	1.78506	0.747106	5.95995	1.37818	25.7739	2.3893	0.0168805
GSE29013	UHRF1	CHAF1B	0.0723762	0.334187	1.07506	0.558434	2.06963	0.216574	0.82854
GSE29013	UHRF1	LIMCH1	-0.87181	0.68439	0.418194	0.109351	1.5993	-1.27385	0.202716
GSE29013	UHRF1	ZNF469	0.031718	0.512222	1.03223	0.378243	2.81695	0.0619223	0.950625
GSE29013	UHRF1	PAICS	2.09205	1.53283	8.10155	0.401626	163.423	1.36483	0.172306
GSE29013	UHRF1	EXO1	-0.206216	0.344053	0.813657	0.414556	1.59698	-0.599373	0.548924
GSE29013	UHRF1	SKP1	-0.190948	1.11568	0.826175	0.0927695	7.35765	-0.17115	0.864106
GSE29013	UHRF1	TTK	0.605069	0.325733	1.83138	0.967193	3.46771	1.85756	0.0632319
GSE29013	UHRF1	MCM6	1.86382	0.948798	6.44831	1.00422	41.4061	1.9644	0.0494837
GSE29013	UHRF1	LOXL3	-0.786758	0.520078	0.455319	0.164295	1.26185	-1.51277	0.130338
GSE29013	UHRF1	CHEK1	0.0364158	1.02902	1.03709	0.138011	7.79323	0.0353889	0.97177
GSE29013	UHRF1	CHAF1A	0.59901	1.25836	1.82032	0.154535	21.4421	0.476023	0.634058
GSE29013	UHRF1	AP2S1	0.561809	0.891907	1.75384	0.30535	10.0736	0.629897	0.528762
GSE29013	UHRF1	RAD1	0.678082	0.879629	1.9701	0.351355	11.0466	0.770873	0.440782
GSE29013	UHRF1	IRAK1	1.16563	0.724304	3.20794	0.775707	13.2665	1.60931	0.107549
GSE29013	UHRF1	MIF	0.607445	0.448011	1.83573	0.762891	4.41731	1.35587	0.17514
GSE29013	UHRF1	PEPD	1.25264	0.727391	3.49957	0.84112	14.5603	1.7221	0.0850514
GSE29013	UHRF1	TFDP1	0.103891	0.516921	1.10948	0.402824	3.05579	0.20098	0.840715
GSE29013	UHRF1	DNMT1	1.96341	1.28101	7.12359	0.578493	87.7202	1.5327	0.125349
GSE29013	UHRF1	ESPL1	3.18655	1.65312	24.2048	0.947894	618.076	1.92759	0.0539058
GSE29013	UHRF1	P4HB	-0.418328	0.53179	0.658146	0.232093	1.8663	-0.786643	0.431491
GSE29013	UHRF1	CDK2AP1	-0.377007	0.464919	0.685911	0.275758	1.70611	-0.810908	0.417418
GSE29013	UHRF1	UHRF1	1.45749	0.72467	4.29516	1.03786	17.7754	2.01124	0.0442996
GSE29013	FOXM1	TOP2A	-0.119319	0.297329	0.887525	0.495557	1.58953	-0.401302	0.688198
GSE29013	FOXM1	UBE2C	0.0973218	0.489403	1.10222	0.422363	2.87638	0.198858	0.842374
GSE29013	FOXM1	STOM	1.73104	1.31028	5.64654	0.432984	73.6366	1.32113	0.186459
GSE29013	FOXM1	SON	-0.84034	1.16524	0.431564	0.0439738	4.23542	-0.721175	0.470802
GSE29013	FOXM1	NUSAP1	0.854874	0.491131	2.35108	0.897873	6.15629	1.74062	0.0817501
GSE29013	FOXM1	CDC20	0.501746	0.462345	1.6516	0.667355	4.08746	1.08522	0.277824
GSE29013	FOXM1	CCNB2	1.0585	0.788844	2.88204	0.614094	13.5259	1.34184	0.179649
GSE29013	FOXM1	NCAPG	0.239437	0.330316	1.27053	0.664998	2.42746	0.724871	0.468531
GSE29013	FOXM1	CEP55	-0.364124	0.339986	0.694805	0.356834	1.35288	-1.071	0.284171
GSE29013	FOXM1	UHRF1	1.45749	0.72467	4.29516	1.03786	17.7754	2.01124	0.0442996
GSE29013	FOXM1	CDCA5	0.186624	0.361084	1.20517	0.593874	2.44571	0.516844	0.605265
GSE29013	FOXM1	HMMR	1.04174	0.545849	2.83413	0.972282	8.26128	1.90847	0.0563308
GSE29013	FOXM1	GINS2	1.86896	0.854276	6.48157	1.21484	34.5813	2.18777	0.0286861
GSE29013	FOXM1	ASPM	0.472515	0.528619	1.60402	0.56918	4.52035	0.893868	0.371393
GSE29013	FOXM1	CDKN3	-0.139399	0.268737	0.869881	0.513701	1.47302	-0.51872	0.603956
GSE29013	FOXM1	KIF20A	1.06653	0.707915	2.90528	0.725454	11.635	1.50658	0.131918
GSE29013	FOXM1	TK1	0.164375	0.489024	1.17866	0.451991	3.07358	0.336129	0.736774
GSE29013	FOXM1	AURKB	0.281161	0.29546	1.32467	0.742354	2.36375	0.951607	0.341296
GSE29013	FOXM1	HMGN2	0.248547	0.801162	1.28216	0.266681	6.16443	0.310232	0.756384
GSE29013	FOXM1	RNASE4	-0.0883959	0.358164	0.915398	0.45367	1.84706	-0.246803	0.805061
GSE29013	FOXM1	ANLN	0.85412	0.436401	2.34931	0.998789	5.52593	1.95719	0.0503254
GSE29013	FOXM1	MELK	0.944426	0.676056	2.57134	0.683438	9.67428	1.39696	0.162424
GSE29013	FOXM1	SERPING1	-0.215951	0.424161	0.805775	0.350887	1.85038	-0.509124	0.610665
GSE29013	FOXM1	PRC1	-0.346157	0.23198	0.707401	0.448956	1.11462	-1.49218	0.135651
GSE29013	FOXM1	MXD3	0.169247	0.612236	1.18441	0.356753	3.93223	0.276442	0.782209
GSE29013	FOXM1	ASF1B	-0.00488622	0.819386	0.995126	0.199717	4.95839	-0.00596327	0.995242
GSE29013	FOXM1	PYCR1	0.823344	1.1422	2.2781	0.242848	21.3704	0.720843	0.471006
GSE29013	FOXM1	NEK2	0.616808	0.430854	1.853	0.796402	4.31142	1.43159	0.152261
GSE29013	FOXM1	KIF11	0.0638908	0.24685	1.06598	0.657095	1.72929	0.258824	0.795771
GSE29013	FOXM1	DLGAP5	0.0522809	0.295208	1.05367	0.590777	1.87926	0.177098	0.859431
GSE29013	FOXM1	CHPF	0.227557	0.709949	1.25553	0.31226	5.0482	0.320525	0.74857
GSE29013	FOXM1	PBK	0.56521	0.39993	1.75982	0.803613	3.85379	1.41327	0.157575
GSE29013	FOXM1	CD4	-0.519974	0.312699	0.594536	0.322113	1.09736	-1.66286	0.096341
GSE29013	FOXM1	CKAP2L	0.856563	0.542324	2.35505	0.813529	6.81754	1.57943	0.114238
GSE29013	FOXM1	PTK7	0.419843	0.487433	1.52172	0.585371	3.95585	0.861334	0.389054
GSE29013	FOXM1	TP53I3	0.0648874	0.301721	1.06704	0.590684	1.92755	0.215058	0.829722
GSE29013	FOXM1	MMP14	0.617113	0.876493	1.85357	0.332611	10.3295	0.70407	0.481389
GSE29013	FOXM1	CD276	-0.154424	0.770395	0.856908	0.18931	3.87879	-0.200448	0.84113
GSE29013	FOXM1	ABCB6	-0.207861	0.28625	0.81232	0.463522	1.42359	-0.72615	0.467747
GSE29013	FOXM1	TTLL12	1.57457	0.896263	4.82865	0.833537	27.9722	1.75681	0.0789497
GSE29013	FOXM1	SFXN5	0.0062114	0.590529	1.00623	0.316256	3.20152	0.0105184	0.991608
GSE29013	FOXM1	IPO13	0.910923	0.721763	2.48662	0.604287	10.2323	1.26208	0.20692
GSE29013	FOXM1	MCM2	0.0491656	0.711712	1.05039	0.260341	4.23802	0.0690807	0.944925
GSE29013	FOXM1	ASPHD1	0.191489	0.309904	1.21105	0.659739	2.22307	0.617897	0.536643
GSE29013	FOXM1	CDCA3	0.53828	0.347043	1.71306	0.867699	3.38201	1.55105	0.12089
GSE29013	FOXM1	TOMM40L	0.00325656	0.237733	1.00326	0.629587	1.59872	0.0136984	0.989071
GSE29013	FOXM1	SMPD1	-0.14673	0.463724	0.863527	0.347979	2.14289	-0.316415	0.751687
GSE29013	FOXM1	RACGAP1	0.7026	0.424861	2.01899	0.877996	4.64278	1.65372	0.0981853
GSE29013	FOXM1	TPX2	0.397904	0.396578	1.4887	0.684289	3.23873	1.00334	0.315695
GSE29013	FOXM1	SAC3D1	0.146394	0.333486	1.15765	0.602163	2.22557	0.43898	0.660676
GSE29013	FOXM1	RHBDD3	-0.650544	0.966559	0.521762	0.0784758	3.46904	-0.673052	0.500914
GSE29013	FOXM1	FANCI	0.634858	0.574633	1.88675	0.611768	5.81894	1.10481	0.269244
GSE29013	FOXM1	MYO19	-0.00959221	0.815057	0.990454	0.200473	4.89341	-0.0117688	0.99061
GSE29013	FOXM1	TSTA3	-0.21317	0.57123	0.808018	0.263748	2.47544	-0.373178	0.709016
GSE29013	FOXM1	MKL1	-3.54148	1.22667	0.0289704	0.00261702	0.320702	-2.88706	0.00388861
GSE29013	FOXM1	CENPE	0.0239203	0.241984	1.02421	0.637398	1.64576	0.0988507	0.921257
GSE29013	FOXM1	CENPF	0.0724715	0.609118	1.07516	0.325831	3.54778	0.118978	0.905293
GSE29013	FOXM1	CHD1L	-0.158428	0.632275	0.853485	0.247174	2.94706	-0.250568	0.802148
GSE29013	FOXM1	PARP8	-0.106721	0.460478	0.898777	0.364495	2.21621	-0.23176	0.816724
GSE29013	FOXM1	RPS6KA4	0.863453	0.64786	2.37134	0.666091	8.44214	1.33278	0.182605
GSE29013	FOXM1	CHD3	-0.293137	0.338074	0.74592	0.384524	1.44697	-0.867081	0.385897
GSE29013	FOXM1	MND1	-0.284129	0.247528	0.75267	0.463349	1.22265	-1.14786	0.251025
GSE29013	FOXM1	NRM	-0.126498	0.371917	0.881176	0.425095	1.82658	-0.340125	0.733763
GSE29013	FOXM1	CCNB1	0.931968	0.523295	2.5395	0.910581	7.08237	1.78096	0.074919
GSE29013	FOXM1	RAD54L	-0.0368798	0.231013	0.963792	0.612836	1.51573	-0.159644	0.873162
GSE29013	FOXM1	NKIRAS2	0.019626	0.398789	1.01982	0.466739	2.2283	0.0492141	0.960749
GSE29013	FOXM1	CDCA2	0.0350703	0.446736	1.03569	0.431487	2.48596	0.0785034	0.937428
GSE29013	FOXM1	DEPDC1B	0.320374	0.285536	1.37764	0.787206	2.41093	1.12201	0.261858
GSE29013	FOXM1	MKI67	0.759746	0.664415	2.13773	0.581302	7.86148	1.14348	0.252839
GSE29013	FOXM1	NUF2	0.837417	0.590034	2.31039	0.726854	7.34385	1.41927	0.155821
GSE29013	FOXM1	RECQL4	0.164884	0.32787	1.17926	0.62019	2.24229	0.502893	0.615039
GSE29013	FOXM1	AP2M1	0.0656041	0.279573	1.0678	0.617332	1.84699	0.234659	0.814474
GSE29013	FOXM1	FOXM1	0.158848	0.30669	1.17216	0.642587	2.13817	0.517942	0.604498
GSE37745	FOXA2	GFPT2	0.00753235	0.166795	1.00756	0.726599	1.39717	0.0451592	0.96398
GSE37745	FOXA2	IL1R2	0.253316	0.11593	1.28829	1.02644	1.61694	2.18508	0.028883
GSE37745	FOXA2	TUBB3	0.235499	0.207491	1.26554	0.842674	1.90061	1.13499	0.256381
GSE37745	FOXA2	MLLT11	-0.0119532	0.0657417	0.988118	0.868659	1.12401	-0.18182	0.855724
GSE37745	FOXA2	IGF1	0.0652583	0.70005	1.06743	0.270681	4.20945	0.0932195	0.925729
GSE37745	FOXA2	FST	-0.0135371	0.132502	0.986554	0.760912	1.27911	-0.102165	0.918626
GSE37745	FOXA2	THBS2	-0.144481	0.133799	0.865471	0.665829	1.12497	-1.07984	0.280215
GSE37745	FOXA2	RTKN2	0.239336	0.586293	1.27041	0.402614	4.00863	0.408219	0.683113
GSE37745	FOXA2	SCRG1	-0.225849	0.817872	0.797839	0.160598	3.96359	-0.276142	0.782439
GSE37745	FOXA2	CRISPLD2	-0.599905	0.468084	0.548864	0.219296	1.37372	-1.28162	0.199976
GSE37745	FOXA2	ALDH1A3	0.308565	0.297799	1.36147	0.759489	2.44059	1.03615	0.300131
GSE37745	FOXA2	RSPO3	-0.19006	0.112401	0.826909	0.663409	1.0307	-1.69091	0.0908539
GSE37745	FOXA2	PI15	-0.180782	0.342647	0.834617	0.426408	1.63361	-0.527605	0.597774
GSE37745	FOXA2	STEAP1	0.0169043	0.104407	1.01705	0.828839	1.248	0.161908	0.871378
GSE37745	FOXA2	SLC39A14	1.51587	0.684319	4.55339	1.19081	17.4112	2.21515	0.0267495
GSE37745	FOXA2	SLAMF1	-0.851947	0.378872	0.426584	0.203005	0.896398	-2.24864	0.0245356
GSE37745	FOXA2	F13A1	-0.0365952	0.106023	0.964066	0.783177	1.18674	-0.345163	0.729972
GSE37745	FOXA2	C1QTNF1	0.034422	0.358682	1.03502	0.512435	2.09055	0.0959681	0.923546
GSE37745	FOXA2	IL13RA2	-0.231436	0.0992752	0.793394	0.653109	0.963811	-2.33125	0.01974
GSE37745	FOXA2	NECAB1	0.0989659	0.338621	1.10403	0.568519	2.14395	0.292261	0.770087
GSE37745	FOXA2	FHL2	-0.124419	0.126379	0.88301	0.689274	1.1312	-0.984495	0.324872
GSE37745	FOXA2	IL24	-0.0425047	0.360977	0.958386	0.472363	1.94449	-0.117749	0.906267
GSE37745	FOXA2	FOLR2	0.584366	0.580275	1.79385	0.575249	5.59394	1.00705	0.313911
GSE37745	FOXA2	ANK2	0.467993	0.332181	1.59679	0.832709	3.06196	1.40885	0.15888
GSE37745	FOXA2	ITK	-0.193436	0.136647	0.824123	0.630489	1.07722	-1.41559	0.156896
GSE37745	FOXA2	MS4A15	0.00227389	0.182895	1.00228	0.700336	1.43439	0.0124327	0.99008
GSE37745	FOXA2	PAPPA	0.663978	0.689666	1.9425	0.50271	7.50597	0.962753	0.335672
GSE37745	FOXA2	GREM1	-0.0226002	0.0688007	0.977653	0.854322	1.11879	-0.328488	0.742543
GSE37745	FOXA2	SLC2A5	-0.434259	0.628104	0.647744	0.18913	2.21844	-0.691381	0.489326
GSE37745	FOXA2	SERPINF1	-0.11445	0.131061	0.891857	0.68982	1.15307	-0.873256	0.382524
GSE37745	FOXA2	CLIC5	0.325901	0.391301	1.38528	0.64337	2.98272	0.832865	0.404921
GSE37745	FOXA2	TWIST1	-0.082848	0.086154	0.920491	0.777473	1.08982	-0.961627	0.336237
GSE37745	FOXA2	DNAJC30	0.46024	0.307583	1.58445	0.867091	2.89531	1.49631	0.134572
GSE37745	FOXA2	AGER	-0.117915	0.235103	0.888771	0.560621	1.409	-0.501546	0.615987
GSE37745	FOXA2	STX19	0.0696525	0.147126	1.07214	0.803556	1.43049	0.473421	0.635913
GSE37745	FOXA2	CYP4B1	-0.0248289	0.071386	0.975477	0.848112	1.12197	-0.347812	0.727981
GSE37745	FOXA2	SULF2	-0.053712	0.13663	0.947705	0.725059	1.23872	-0.39312	0.694231
GSE37745	FOXA2	TIMP1	-0.0142637	0.267152	0.985838	0.58399	1.6642	-0.0533916	0.95742
GSE37745	FOXA2	PRRX1	-0.245293	0.151048	0.782475	0.581967	1.05207	-1.62394	0.104389
GSE37745	FOXA2	BDNF	0.179194	0.238252	1.19625	0.749933	1.9082	0.75212	0.451979
GSE37745	FOXA2	FKBP11	-0.137929	0.258565	0.871161	0.524816	1.44607	-0.533441	0.593728
GSE37745	FOXA2	HAS3	0.282265	0.450421	1.32613	0.548513	3.20616	0.62667	0.530876
GSE37745	FOXA2	GGT1	0.11372	0.506628	1.12044	0.415093	3.02434	0.224463	0.822397
GSE37745	FOXA2	AGT	0.00701911	0.0777003	1.00704	0.864788	1.1727	0.0903356	0.92802
GSE37745	FOXA2	LGALS4	0.0552255	0.0449675	1.05678	0.967627	1.15415	1.22812	0.219401
GSE37745	FOXA2	SH3PXD2B	-1.18857	0.501405	0.304658	0.114029	0.813971	-2.37047	0.0177654
GSE37745	FOXA2	PEBP4	0.027576	0.0685277	1.02796	0.898763	1.17573	0.402406	0.687385
GSE37745	FOXA2	CRTAC1	-0.14366	0.377102	0.866183	0.413637	1.81384	-0.380957	0.703236
GSE37745	FOXA2	NAV2	-1.05941	0.673063	0.346661	0.0926813	1.29663	-1.57401	0.115485
GSE37745	FOXA2	TMC5	0.0412994	0.111686	1.04216	0.837276	1.29719	0.369782	0.711545
GSE37745	FOXA2	EXPH5	-1.19684	0.874102	0.302146	0.0544729	1.67592	-1.36923	0.170928
GSE37745	FOXA2	IL2RA	-0.0176964	0.230699	0.982459	0.625091	1.54414	-0.076708	0.938856
GSE37745	FOXA2	FNDC4	0.271806	0.209778	1.31233	0.869923	1.97974	1.29569	0.195084
GSE37745	FOXA2	NRGN	-0.376137	0.138332	0.686508	0.523477	0.900314	-2.71909	0.00654619
GSE37745	FOXA2	PIGR	-0.088235	0.206043	0.915546	0.611359	1.37108	-0.428236	0.668479
GSE37745	FOXA2	SLC44A3	0.114182	0.117331	1.12096	0.890668	1.41079	0.973156	0.330476
GSE37745	FOXA2	ZNF385D	0.214987	0.417758	1.23985	0.546728	2.81167	0.514621	0.606818
GSE37745	FOXA2	FOXA1	0.213974	0.10905	1.23859	1.00024	1.53374	1.96217	0.0497427
GSE37745	FOXA2	FHDC1	-0.365676	0.211755	0.693728	0.458082	1.05059	-1.72688	0.0841884
GSE37745	FOXA2	P4HTM	0.612286	0.292284	1.84464	1.04021	3.27118	2.09483	0.0361858
GSE37745	FOXA2	SYT15	-0.473523	0.371159	0.622804	0.300899	1.28909	-1.2758	0.202028
GSE37745	FOXA2	NKX2.1	0.0670979	0.154223	1.0694	0.790434	1.44682	0.435071	0.663511
GSE37745	FOXA2	ENTPD1	-0.591406	0.226997	0.553549	0.35476	0.863727	-2.60534	0.00917827
GSE37745	FOXA2	FGFR3	0.17208	0.273221	1.18777	0.695293	2.02908	0.629822	0.528811
GSE37745	FOXA2	ACOXL	-0.103553	0.390487	0.901628	0.419416	1.93825	-0.265191	0.790863
GSE37745	FOXA2	PCSK1	0.0333815	0.0430772	1.03394	0.950233	1.12503	0.774922	0.438386
GSE37745	FOXA2	ATP2C2	-0.461607	0.431024	0.63027	0.270793	1.46695	-1.07095	0.28419
GSE37745	FOXA2	TCF7L2	0.177101	0.21615	1.19375	0.781495	1.82348	0.81934	0.412592
GSE37745	FOXA2	EDN3	-0.353806	0.440736	0.702011	0.29593	1.66533	-0.802762	0.422112
GSE37745	FOXA2	N4BP1	-0.419027	0.5248	0.657686	0.23513	1.83962	-0.798452	0.424608
GSE37745	FOXA2	EPB41L5	-0.071454	0.365309	0.931039	0.455005	1.90511	-0.195599	0.844924
GSE37745	FOXA2	VSIG2	0.151011	0.150304	1.16301	0.866253	1.56143	1.00471	0.315037
GSE37745	FOXA2	JPH1	0.784994	0.355036	2.19239	1.09323	4.39669	2.21102	0.0270342
GSE37745	FOXA2	PLEKHH1	0.190217	0.107877	1.20951	0.979006	1.49429	1.76328	0.0778528
GSE37745	FOXA2	MARVELD2	0.363166	0.202767	1.43788	0.96633	2.13952	1.79105	0.0732852
GSE37745	FOXA2	ALDH3B1	-0.346509	0.487675	0.707152	0.271896	1.83917	-0.710533	0.477374
GSE37745	FOXA2	IRX2	-2.18719	0.518112	0.112232	0.0406537	0.309838	-4.22145	2.42731e-05
GSE37745	FOXA2	PRDM16	0.0988745	0.332507	1.10393	0.575321	2.11822	0.297361	0.766191
GSE37745	FOXA2	CDS1	0.286954	0.644198	1.33236	0.376947	4.70939	0.445443	0.656
GSE37745	FOXA2	USP54	-0.186193	0.185085	0.830113	0.577554	1.19311	-1.00599	0.314421
GSE37745	FOXA2	SLC9A9	-0.19023	0.219047	0.826769	0.538184	1.2701	-0.868444	0.385151
GSE37745	FOXA2	SAP30	0.246589	0.476046	1.27965	0.503362	3.25315	0.517993	0.604463
GSE37745	FOXA2	CLIC3	0.0978338	0.112038	1.10278	0.885365	1.37358	0.873224	0.382541
GSE37745	FOXA2	FGF7	0.760697	0.66658	2.13977	0.579392	7.90243	1.14119	0.25379
GSE37745	FOXA2	IGSF3	0.707718	0.623376	2.02935	0.598053	6.88614	1.1353	0.25625
GSE37745	FOXA2	TUFT1	0.413123	0.195176	1.51153	1.03106	2.21591	2.11667	0.0342879
GSE37745	FOXA2	F11	-0.442307	0.903744	0.642553	0.109305	3.77726	-0.489416	0.624547
GSE37745	FOXA2	NEDD4L	-0.0923623	0.182778	0.911775	0.637245	1.30457	-0.505324	0.613331
GSE37745	FOXA2	SPINT1	0.0432807	0.133187	1.04423	0.804317	1.35571	0.324961	0.74521
GSE37745	FOXA2	KLK10	-0.147794	0.340219	0.862609	0.442811	1.68039	-0.434407	0.663993
GSE37745	FOXA2	CXADR	0.234623	0.154918	1.26443	0.933317	1.71302	1.5145	0.129899
GSE37745	FOXA2	ARRB1	0.00467233	0.238952	1.00468	0.628975	1.60482	0.0195535	0.9844
GSE37745	FOXA2	PLEKHA1	0.253428	0.183894	1.28843	0.898528	1.84754	1.37812	0.168167
GSE37745	FOXA2	MAT2A	0.383197	0.265158	1.46697	0.872403	2.46674	1.44516	0.148412
GSE37745	FOXA2	LGI2	-0.258662	0.27222	0.772084	0.452845	1.31637	-0.950195	0.342013
GSE37745	FOXA2	TMEM97	0.498346	0.209927	1.646	1.09078	2.48381	2.3739	0.0176011
GSE37745	FOXA2	PLCH1	0.172151	0.436031	1.18786	0.505376	2.79199	0.394815	0.69298
GSE37745	FOXA2	GCNT2	0.32275	0.154763	1.38092	1.01961	1.87027	2.08544	0.0370296
GSE37745	FOXA2	SELENBP1	-0.139816	0.113921	0.869519	0.695519	1.08705	-1.2273	0.219711
GSE37745	FOXA2	RAB17	0.204684	0.197224	1.22714	0.833711	1.80622	1.03782	0.299353
GSE37745	FOXA2	CMTM8	0.0353359	0.158579	1.03597	0.759213	1.41361	0.222829	0.823668
GSE37745	FOXA2	BEX2	0.0572866	0.0786877	1.05896	0.907612	1.23554	0.728024	0.466599
GSE37745	FOXA2	DENND1A	-0.0919203	0.293641	0.912178	0.513017	1.62191	-0.313036	0.754253
GSE37745	FOXA2	TMEM125	-0.0362391	0.135168	0.96441	0.739957	1.25695	-0.268104	0.788619
GSE37745	FOXA2	SPOCK2	-0.609577	0.511556	0.543581	0.199447	1.4815	-1.19161	0.233413
GSE37745	FOXA2	ILDR1	0.00668533	0.30341	1.00671	0.555445	1.82459	0.022034	0.982421
GSE37745	FOXA2	CD28	0.764163	0.467197	2.1472	0.859396	5.36476	1.63563	0.101916
GSE37745	FOXA2	NARS2	0.47386	0.206235	1.60618	1.07213	2.40626	2.29767	0.0215807
GSE37745	FOXA2	CCNY	0.0170123	0.331296	1.01716	0.53136	1.9471	0.0513507	0.959046
GSE37745	FOXA2	C1orf198	-0.0851685	0.251131	0.918358	0.561369	1.50236	-0.339139	0.734505
GSE37745	FOXA2	EIF4G3	0.252317	0.284122	1.287	0.737454	2.24608	0.88806	0.374509
GSE37745	FOXA2	KIF5C	-0.820481	0.391888	0.44022	0.204218	0.948955	-2.09366	0.0362903
GSE37745	FOXA2	TMEM30B	-0.843464	0.432091	0.430218	0.184455	1.00343	-1.95205	0.0509324
GSE37745	FOXA2	NR2E3	-0.723246	0.454942	0.485175	0.198908	1.18344	-1.58976	0.11189
GSE37745	FOXA2	ADCY9	0.229593	0.539124	1.25809	0.437329	3.61921	0.425863	0.670208
GSE37745	FOXA2	TMEM116	-0.0285652	0.692506	0.971839	0.250111	3.77621	-0.041249	0.967097
GSE37745	FOXA2	IMPA2	0.245519	0.126691	1.27828	0.997213	1.63858	1.93794	0.052631
GSE37745	FOXA2	TCEA3	-0.11916	0.326105	0.887666	0.468456	1.68202	-0.365404	0.71481
GSE37745	FOXA2	MALL	-0.130766	0.0904847	0.877423	0.734833	1.04768	-1.44517	0.148411
GSE37745	FOXA2	SUSD2	-0.027047	0.140725	0.973316	0.7387	1.28245	-0.192197	0.847588
GSE37745	FOXA2	IL10	-0.0485111	0.404297	0.952647	0.431314	2.10412	-0.119989	0.904492
GSE37745	FOXA2	FOXO4	-0.44671	0.346419	0.639729	0.324432	1.26145	-1.28951	0.197222
GSE37745	FOXA2	SPINT2	0.0635262	0.179543	1.06559	0.749484	1.51501	0.353822	0.723472
GSE37745	FOXA2	QDPR	-0.997509	0.498459	0.368797	0.138835	0.979663	-2.00118	0.0453726
GSE37745	FOXA2	C10orf76	-0.0182864	0.382295	0.98188	0.464139	2.07715	-0.0478331	0.961849
GSE37745	FOXA2	CNKSR1	0.337132	0.29429	1.40092	0.786891	2.4941	1.14558	0.25197
GSE37745	FOXA2	GLTP	-0.26747	0.280562	0.765313	0.441595	1.32634	-0.953337	0.340419
GSE37745	FOXA2	FOXA2	-0.162835	0.368824	0.849731	0.412419	1.75075	-0.441499	0.658852
GSE37745	UHRF1	PLA2G2A	-0.0522761	0.14178	0.949067	0.718809	1.25308	-0.368714	0.712341
GSE37745	UHRF1	MMP7	-0.0213475	0.0690926	0.978879	0.854904	1.12083	-0.30897	0.757344
GSE37745	UHRF1	COL1A1	-0.371428	0.290127	0.689749	0.390602	1.218	-1.28023	0.200465
GSE37745	UHRF1	THY1	-0.19923	0.185711	0.819361	0.569374	1.17911	-1.0728	0.283362
GSE37745	UHRF1	TUBB3	0.235499	0.207491	1.26554	0.842674	1.90061	1.13499	0.256381
GSE37745	UHRF1	CTHRC1	-0.0159257	0.128282	0.9842	0.765402	1.26554	-0.124146	0.9012
GSE37745	UHRF1	COL15A1	-0.212865	0.113951	0.808265	0.646485	1.01053	-1.86804	0.0617571
GSE37745	UHRF1	TDO2	-0.0237992	0.707103	0.976482	0.244218	3.90437	-0.0336573	0.97315
GSE37745	UHRF1	RTKN2	0.239336	0.586293	1.27041	0.402614	4.00863	0.408219	0.683113
GSE37745	UHRF1	CXCL14	0.108831	0.101727	1.11497	0.913428	1.36099	1.06983	0.284695
GSE37745	UHRF1	CCL13	-0.545743	0.42184	0.579411	0.253464	1.32452	-1.29372	0.195762
GSE37745	UHRF1	GCNT3	0.0789967	0.0764895	1.0822	0.931536	1.25723	1.03278	0.301708
GSE37745	UHRF1	TMEM158	-0.00269224	0.0945374	0.997311	0.828629	1.20033	-0.028478	0.977281
GSE37745	UHRF1	SCG5	-0.00555032	0.0781494	0.994465	0.853235	1.15907	-0.071022	0.94338
GSE37745	UHRF1	COL3A1	-0.000653769	0.169157	0.999346	0.717348	1.3922	-0.00386488	0.996916
GSE37745	UHRF1	CDH3	-0.00917161	0.0864551	0.99087	0.836423	1.17384	-0.106085	0.915515
GSE37745	UHRF1	COL14A1	0.234106	0.414561	1.26378	0.560784	2.84804	0.564707	0.572273
GSE37745	UHRF1	PI15	-0.180782	0.342647	0.834617	0.426408	1.63361	-0.527605	0.597774
GSE37745	UHRF1	STEAP1	0.0169043	0.104407	1.01705	0.828839	1.248	0.161908	0.871378
GSE37745	UHRF1	CD209	0.333806	0.56294	1.39627	0.463228	4.20868	0.59297	0.553201
GSE37745	UHRF1	COL1A2	-0.0529489	0.153456	0.948428	0.702073	1.28123	-0.345042	0.730063
GSE37745	UHRF1	TOP2A	0.32355	0.208755	1.38203	0.917959	2.0807	1.5499	0.121165
GSE37745	UHRF1	CD248	0.0500354	0.286513	1.05131	0.599583	1.84336	0.174635	0.861366
GSE37745	UHRF1	COL17A1	0.0167762	0.133047	1.01692	0.783494	1.31988	0.126092	0.899659
GSE37745	UHRF1	SERPINE2	0.533165	0.498766	1.70432	0.641209	4.53003	1.06897	0.285085
GSE37745	UHRF1	UBE2C	0.049216	0.0808745	1.05045	0.896466	1.23088	0.608548	0.542824
GSE37745	UHRF1	FAM167A	-1.35198	0.683408	0.258728	0.0677838	0.987555	-1.97829	0.0478962
GSE37745	UHRF1	COL5A1	-0.0379922	0.144599	0.96272	0.725132	1.27815	-0.262741	0.79275
GSE37745	UHRF1	AGER	-0.117915	0.235103	0.888771	0.560621	1.409	-0.501546	0.615987
GSE37745	UHRF1	UCHL1	0.113728	0.187945	1.12045	0.775197	1.61946	0.605111	0.545106
GSE37745	UHRF1	TIMP1	-0.0142637	0.267152	0.985838	0.58399	1.6642	-0.0533916	0.95742
GSE37745	UHRF1	CD163L1	0.0718214	0.161059	1.07446	0.783607	1.47328	0.445933	0.655646
GSE37745	UHRF1	MXRA5	-0.1533	0.127867	0.857872	0.667702	1.10221	-1.19891	0.230565
GSE37745	UHRF1	NUSAP1	0.204635	0.116018	1.22708	0.977501	1.54038	1.76382	0.0777626
GSE37745	UHRF1	CDC20	0.165437	0.0961538	1.17991	0.977242	1.42461	1.72055	0.0853328
GSE37745	UHRF1	MME	-0.0840617	0.166907	0.919375	0.662859	1.27516	-0.503644	0.614512
GSE37745	UHRF1	CFB	0.155842	0.380884	1.16864	0.553952	2.46542	0.409159	0.682423
GSE37745	UHRF1	LMO7	0.254866	0.378101	1.29029	0.614959	2.70724	0.674066	0.500269
GSE37745	UHRF1	C10orf67	0.717416	0.545698	2.04913	0.703186	5.9713	1.31467	0.188619
GSE37745	UHRF1	KDELR3	0.104684	0.135932	1.11036	0.850664	1.44934	0.770118	0.44123
GSE37745	UHRF1	DCLK1	0.102966	0.0885708	1.10845	0.931807	1.31859	1.16253	0.245021
GSE37745	UHRF1	CCNB2	0.789796	0.570929	2.20295	0.719496	6.74496	1.38335	0.166557
GSE37745	UHRF1	NCKAP5	-0.0276858	0.108712	0.972694	0.786032	1.20368	-0.254671	0.798977
GSE37745	UHRF1	TYMS	0.858504	0.339757	2.35963	1.21239	4.59246	2.52682	0.0115101
GSE37745	UHRF1	COL6A3	-0.136289	0.163135	0.87259	0.633796	1.20135	-0.835438	0.403471
GSE37745	UHRF1	PCOLCE	-0.0022228	0.135792	0.99778	0.764624	1.30203	-0.0163691	0.98694
GSE37745	UHRF1	NCAPG	0.150669	0.102509	1.16261	0.950998	1.42131	1.46982	0.14161
GSE37745	UHRF1	CENPM	0.329164	0.182985	1.38981	0.970949	1.98935	1.79885	0.072042
GSE37745	UHRF1	FMO1	0.0608464	0.120564	1.06274	0.839075	1.34601	0.504682	0.613782
GSE37745	UHRF1	CEP55	0.0746544	0.0849335	1.07751	0.912276	1.27268	0.878974	0.379415
GSE37745	UHRF1	CERCAM	-0.0248073	0.595851	0.975498	0.303415	3.13628	-0.0416334	0.966791
GSE37745	UHRF1	MTHFD1L	-0.559889	0.657641	0.571272	0.157419	2.07314	-0.851359	0.39457
GSE37745	UHRF1	PTGFRN	-0.103988	0.241531	0.901236	0.561367	1.44687	-0.430538	0.666805
GSE37745	UHRF1	RPL29	0.328113	0.341905	1.38835	0.710342	2.71349	0.959661	0.337226
GSE37745	UHRF1	GAL3ST4	0.0928178	0.273786	1.09726	0.641599	1.87654	0.339016	0.734597
GSE37745	UHRF1	CDCA5	0.212609	0.134161	1.2369	0.950905	1.60891	1.58474	0.113026
GSE37745	UHRF1	LAMA3	0.0342516	0.470034	1.03484	0.41189	2.59998	0.0728704	0.941909
GSE37745	UHRF1	HMMR	0.292218	0.113303	1.3394	1.07267	1.67245	2.57908	0.00990626
GSE37745	UHRF1	ENTPD1	-0.591406	0.226997	0.553549	0.35476	0.863727	-2.60534	0.00917827
GSE37745	UHRF1	ECM1	-0.00466456	0.0808609	0.995346	0.849465	1.16628	-0.0576863	0.953999
GSE37745	UHRF1	CDKN3	0.177815	0.0979205	1.1946	0.985994	1.44735	1.81592	0.0693831
GSE37745	UHRF1	E2F2	-0.425552	0.511809	0.653409	0.239625	1.78171	-0.831466	0.40571
GSE37745	UHRF1	KIF20A	0.174583	0.117048	1.19075	0.94665	1.49779	1.49156	0.135815
GSE37745	UHRF1	PDLIM7	0.14893	0.574737	1.16059	0.376237	3.58011	0.259126	0.795538
GSE37745	UHRF1	TK1	0.210135	0.147736	1.23384	0.923649	1.64821	1.42236	0.154921
GSE37745	UHRF1	AURKB	0.138036	0.26962	1.14802	0.676779	1.94737	0.511963	0.608677
GSE37745	UHRF1	SERPINH1	-0.109978	0.177684	0.895854	0.632401	1.26906	-0.618953	0.535947
GSE37745	UHRF1	ANLN	0.116384	0.0888716	1.12343	0.943838	1.33719	1.30958	0.19034
GSE37745	UHRF1	MELK	0.160724	0.0990052	1.17436	0.967226	1.42585	1.62339	0.104506
GSE37745	UHRF1	PRC1	0.195229	0.117019	1.21559	0.96645	1.52895	1.66834	0.0952476
GSE37745	UHRF1	BUB1	0.795778	0.489365	2.21616	0.849285	5.78296	1.62614	0.103919
GSE37745	UHRF1	PSAT1	0.381341	0.156034	1.46425	1.07844	1.98807	2.44396	0.0145271
GSE37745	UHRF1	WWC2	0.629647	0.464896	1.87695	0.754627	4.66844	1.35438	0.175614
GSE37745	UHRF1	ADRB2	-0.272931	0.12223	0.761145	0.598998	0.967186	-2.23293	0.0255539
GSE37745	UHRF1	NEBL	0.436069	0.460096	1.54662	0.627694	3.81081	0.947778	0.343242
GSE37745	UHRF1	HBZ	-0.06756	0.343147	0.934672	0.477059	1.83124	-0.196884	0.843918
GSE37745	UHRF1	RCN3	-0.214038	0.248366	0.807317	0.496175	1.31357	-0.861788	0.388804
GSE37745	UHRF1	KIFC1	0.400664	0.19534	1.49282	1.01796	2.18917	2.05111	0.0402565
GSE37745	UHRF1	ANXA3	0.0201818	0.0973711	1.02039	0.843106	1.23494	0.207267	0.835801
GSE37745	UHRF1	CCNE2	0.124025	0.0881436	1.13204	0.952435	1.34552	1.40708	0.159405
GSE37745	UHRF1	APOBEC3F	-1.21075	0.508814	0.297974	0.10992	0.80776	-2.37955	0.0173338
GSE37745	UHRF1	RGS10	-0.115863	0.276131	0.890597	0.518368	1.53012	-0.419595	0.674781
GSE37745	UHRF1	PC	-0.111043	0.1813	0.8949	0.627266	1.27673	-0.612479	0.540221
GSE37745	UHRF1	MCM4	0.11116	0.468875	1.11757	0.44583	2.80145	0.237078	0.812596
GSE37745	UHRF1	DLGAP5	0.197931	0.0918721	1.21888	1.01803	1.45936	2.15442	0.0312076
GSE37745	UHRF1	NEDD4L	-0.0923623	0.182778	0.911775	0.637245	1.30457	-0.505324	0.613331
GSE37745	UHRF1	RAD51AP1	0.101006	0.101966	1.10628	0.905885	1.35101	0.99059	0.321886
GSE37745	UHRF1	CKAP2L	0.409906	0.137247	1.50668	1.15132	1.97172	2.98662	0.00282078
GSE37745	UHRF1	LGI2	-0.258662	0.27222	0.772084	0.452845	1.31637	-0.950195	0.342013
GSE37745	UHRF1	COQ2	0.186518	0.225284	1.20505	0.774893	1.87398	0.827922	0.407715
GSE37745	UHRF1	CSF1R	-0.150063	0.171448	0.860654	0.615024	1.20438	-0.875267	0.381429
GSE37745	UHRF1	GMDS	0.123842	0.161879	1.13184	0.824123	1.55445	0.765027	0.444255
GSE37745	UHRF1	UBE2T	0.143416	0.114537	1.15421	0.922127	1.4447	1.25214	0.21052
GSE37745	UHRF1	ALDH18A1	0.38919	0.25762	1.47578	0.89071	2.44517	1.51071	0.130862
GSE37745	UHRF1	APOBEC3B	0.0503637	0.0841088	1.05165	0.891824	1.24013	0.598792	0.549311
GSE37745	UHRF1	SOCS6	0.114248	0.203037	1.12103	0.752994	1.66895	0.562692	0.573645
GSE37745	UHRF1	ANG	-0.00176682	0.143652	0.998235	0.75328	1.32285	-0.0122994	0.990187
GSE37745	UHRF1	MAD2L1	0.26259	0.162306	1.30029	0.94599	1.78729	1.61787	0.105691
GSE37745	UHRF1	GALNT13	-0.247049	0.322552	0.781102	0.415099	1.46982	-0.765921	0.443723
GSE37745	UHRF1	SESN3	-0.525312	0.530667	0.591371	0.209004	1.67326	-0.989909	0.322219
GSE37745	UHRF1	KDELR2	0.317286	0.243601	1.3734	0.852005	2.21386	1.30248	0.192751
GSE37745	UHRF1	KIF4A	0.166442	0.108449	1.1811	0.954933	1.46082	1.53475	0.124845
GSE37745	UHRF1	CDT1	0.585329	0.191836	1.79558	1.23286	2.61515	3.05119	0.00227938
GSE37745	UHRF1	TPX2	0.1531	0.0895213	1.16544	0.97789	1.38896	1.71021	0.0872268
GSE37745	UHRF1	TUBB	0.30088	0.231653	1.35105	0.857999	2.12742	1.29884	0.194
GSE37745	UHRF1	CCNA2	0.131554	0.125902	1.1406	0.891178	1.45983	1.04489	0.296076
GSE37745	UHRF1	PRDX4	-0.590221	0.237755	0.554205	0.347771	0.883177	-2.48248	0.0130473
GSE37745	UHRF1	KIF26B	-0.107521	0.555359	0.898058	0.3024	2.66702	-0.193606	0.846484
GSE37745	UHRF1	RRM2	0.215405	0.113878	1.24036	0.992239	1.55054	1.89154	0.0585518
GSE37745	UHRF1	ZWINT	0.151456	0.113897	1.16353	0.930737	1.45454	1.32976	0.183596
GSE37745	UHRF1	CDCA4	0.67999	0.217525	1.97386	1.28872	3.02324	3.12603	0.00177182
GSE37745	UHRF1	CENPK	0.19989	0.121031	1.22127	0.963363	1.54822	1.65157	0.0986222
GSE37745	UHRF1	FEN1	0.165347	0.165437	1.1798	0.853079	1.63166	0.999458	0.317573
GSE37745	UHRF1	SAP18	0.391429	0.329278	1.47909	0.775735	2.82019	1.18875	0.234539
GSE37745	UHRF1	LMNB2	-0.0459047	0.183036	0.955133	0.667211	1.3673	-0.250796	0.801972
GSE37745	UHRF1	NDC80	0.242236	0.103281	1.27409	1.04061	1.55996	2.3454	0.0190068
GSE37745	UHRF1	TGFBI	-0.178859	0.146606	0.836224	0.627381	1.11459	-1.22	0.222464
GSE37745	UHRF1	CENPA	0.306015	0.208738	1.358	0.902033	2.04446	1.46602	0.142642
GSE37745	UHRF1	BLM	0.376411	0.185973	1.45705	1.01198	2.09785	2.02401	0.0429693
GSE37745	UHRF1	RPL37	0.419471	0.618428	1.52116	0.452655	5.11188	0.678286	0.49759
GSE37745	UHRF1	MCM10	0.212881	0.146985	1.23724	0.927554	1.65031	1.44832	0.147528
GSE37745	UHRF1	CALU	-0.150513	0.246531	0.860266	0.530622	1.3947	-0.610525	0.541514
GSE37745	UHRF1	FOXM1	0.101034	0.106938	1.10631	0.897124	1.36428	0.944787	0.344767
GSE37745	UHRF1	CDC25A	0.519836	0.414952	1.68175	0.745683	3.79288	1.25276	0.210293
GSE37745	UHRF1	PCCB	0.564812	0.566493	1.75912	0.579555	5.33942	0.997032	0.318749
GSE37745	UHRF1	OIP5	0.217369	0.104673	1.2428	1.01229	1.52581	2.07665	0.0378338
GSE37745	UHRF1	HJURP	0.296417	0.127005	1.34503	1.04864	1.7252	2.3339	0.0196009
GSE37745	UHRF1	CHAF1B	0.450194	0.250792	1.56862	0.959494	2.56443	1.79509	0.0726392
GSE37745	UHRF1	LIMCH1	-0.0293694	0.137807	0.971058	0.741214	1.27217	-0.213119	0.831234
GSE37745	UHRF1	ZNF469	0.0136647	0.246682	1.01376	0.625113	1.64403	0.0553941	0.955824
GSE37745	UHRF1	PAICS	0.360009	0.233578	1.43334	0.906834	2.26554	1.54128	0.123249
GSE37745	UHRF1	EXO1	0.252506	0.118375	1.28725	1.02071	1.62339	2.13311	0.0329155
GSE37745	UHRF1	SKP1	-0.0500882	0.41497	0.951146	0.42172	2.14521	-0.120703	0.903926
GSE37745	UHRF1	TTK	0.181059	0.0863749	1.19849	1.01184	1.41957	2.0962	0.0360647
GSE37745	UHRF1	MCM6	0.369436	0.178167	1.44692	1.02044	2.05163	2.07353	0.0381226
GSE37745	UHRF1	LOXL3	-0.381876	0.333027	0.68258	0.35537	1.31107	-1.14668	0.251513
GSE37745	UHRF1	CHEK1	-0.0656459	0.280231	0.936462	0.540702	1.6219	-0.234257	0.814786
GSE37745	UHRF1	CHAF1A	0.869738	0.5911	2.38628	0.749164	7.60095	1.47139	0.141186
GSE37745	UHRF1	AP2S1	0.0959108	0.300564	1.10066	0.61068	1.98378	0.319103	0.749648
GSE37745	UHRF1	RAD1	0.17493	0.21547	1.19116	0.780842	1.8171	0.811855	0.416875
GSE37745	UHRF1	IRAK1	-0.371495	0.2697	0.689702	0.40653	1.17012	-1.37744	0.168377
GSE37745	UHRF1	MIF	0.0387471	0.314713	1.03951	0.560975	1.92625	0.123119	0.902013
GSE37745	UHRF1	PEPD	0.219276	0.288219	1.24517	0.707779	2.1906	0.760795	0.44678
GSE37745	UHRF1	TFDP1	0.351093	0.217805	1.42062	0.927004	2.17708	1.61196	0.106971
GSE37745	UHRF1	DNMT1	-0.14482	0.223207	0.865178	0.558614	1.33998	-0.648817	0.516457
GSE37745	UHRF1	ESPL1	0.154167	0.150401	1.16669	0.868825	1.56666	1.02504	0.305345
GSE37745	UHRF1	P4HB	-0.17753	0.394018	0.837336	0.386822	1.81254	-0.450564	0.652304
GSE37745	UHRF1	CDK2AP1	-0.273976	0.301545	0.76035	0.421054	1.37306	-0.908576	0.363574
GSE37745	UHRF1	UHRF1	0.229202	0.120269	1.2576	0.9935	1.59189	1.90574	0.0566835
GSE37745	FOXM1	TOP2A	0.32355	0.208755	1.38203	0.917959	2.0807	1.5499	0.121165
GSE37745	FOXM1	UBE2C	0.049216	0.0808745	1.05045	0.896466	1.23088	0.608548	0.542824
GSE37745	FOXM1	STOM	0.0274834	0.551538	1.02786	0.348711	3.02974	0.0498304	0.960258
GSE37745	FOXM1	SON	0.28191	0.369409	1.32566	0.642674	2.73447	0.763138	0.445381
GSE37745	FOXM1	NUSAP1	0.204635	0.116018	1.22708	0.977501	1.54038	1.76382	0.0777626
GSE37745	FOXM1	CDC20	0.165437	0.0961538	1.17991	0.977242	1.42461	1.72055	0.0853328
GSE37745	FOXM1	CCNB2	0.789796	0.570929	2.20295	0.719496	6.74496	1.38335	0.166557
GSE37745	FOXM1	NCAPG	0.150669	0.102509	1.16261	0.950998	1.42131	1.46982	0.14161
GSE37745	FOXM1	CEP55	0.0746544	0.0849335	1.07751	0.912276	1.27268	0.878974	0.379415
GSE37745	FOXM1	UHRF1	0.229202	0.120269	1.2576	0.9935	1.59189	1.90574	0.0566835
GSE37745	FOXM1	CDCA5	0.212609	0.134161	1.2369	0.950905	1.60891	1.58474	0.113026
GSE37745	FOXM1	HMMR	0.292218	0.113303	1.3394	1.07267	1.67245	2.57908	0.00990626
GSE37745	FOXM1	GINS2	0.298211	0.492699	1.34745	0.51301	3.53914	0.60526	0.545006
GSE37745	FOXM1	ASPM	0.0423826	0.150093	1.04329	0.777404	1.40012	0.282375	0.777656
GSE37745	FOXM1	CDKN3	0.177815	0.0979205	1.1946	0.985994	1.44735	1.81592	0.0693831
GSE37745	FOXM1	KIF20A	0.174583	0.117048	1.19075	0.94665	1.49779	1.49156	0.135815
GSE37745	FOXM1	TK1	0.210135	0.147736	1.23384	0.923649	1.64821	1.42236	0.154921
GSE37745	FOXM1	AURKB	0.138036	0.26962	1.14802	0.676779	1.94737	0.511963	0.608677
GSE37745	FOXM1	HMGN2	1.12658	0.311553	3.0851	1.67523	5.6815	3.61602	0.000299167
GSE37745	FOXM1	RNASE4	-0.112336	0.13386	0.893744	0.687499	1.16186	-0.839205	0.401354
GSE37745	FOXM1	ANLN	0.116384	0.0888716	1.12343	0.943838	1.33719	1.30958	0.19034
GSE37745	FOXM1	MELK	0.160724	0.0990052	1.17436	0.967226	1.42585	1.62339	0.104506
GSE37745	FOXM1	SERPING1	-0.193349	0.176262	0.824195	0.583439	1.1643	-1.09694	0.272668
GSE37745	FOXM1	PRC1	0.195229	0.117019	1.21559	0.96645	1.52895	1.66834	0.0952476
GSE37745	FOXM1	MXD3	-0.602624	0.537821	0.547374	0.190761	1.57064	-1.12049	0.262504
GSE37745	FOXM1	ASF1B	0.186476	0.159599	1.205	0.881322	1.64754	1.1684	0.242644
GSE37745	FOXM1	PYCR1	-0.0172016	0.200515	0.982945	0.663515	1.45616	-0.0857871	0.931636
GSE37745	FOXM1	NEK2	0.313424	0.121399	1.3681	1.07841	1.73562	2.58177	0.00982954
GSE37745	FOXM1	KIF11	0.201163	0.114507	1.22282	0.977003	1.5305	1.75679	0.0789544
GSE37745	FOXM1	DLGAP5	0.197931	0.0918721	1.21888	1.01803	1.45936	2.15442	0.0312076
GSE37745	FOXM1	CHPF	0.196024	0.185062	1.21656	0.846461	1.74847	1.05923	0.289494
GSE37745	FOXM1	PBK	0.129705	0.0780983	1.13849	0.976906	1.32681	1.66079	0.0967558
GSE37745	FOXM1	CD4	0.942359	0.776117	2.56603	0.560569	11.7461	1.2142	0.224673
GSE37745	FOXM1	CKAP2L	0.409906	0.137247	1.50668	1.15132	1.97172	2.98662	0.00282078
GSE37745	FOXM1	PTK7	-0.143568	0.211882	0.866262	0.571867	1.31221	-0.677586	0.498034
GSE37745	FOXM1	TP53I3	0.103248	0.172713	1.10877	0.790363	1.55544	0.597803	0.549972
GSE37745	FOXM1	MMP14	-0.163721	0.313243	0.848978	0.459477	1.56866	-0.522666	0.601207
GSE37745	FOXM1	CD276	-0.460328	0.34594	0.631077	0.320345	1.24322	-1.33066	0.183302
GSE37745	FOXM1	ABCB6	-0.0619271	0.411047	0.939951	0.419973	2.10373	-0.150657	0.880246
GSE37745	FOXM1	TTLL12	0.702727	0.237144	2.01925	1.26862	3.21401	2.96329	0.00304369
GSE37745	FOXM1	SFXN5	-0.991677	0.508506	0.370954	0.136924	1.00499	-1.95018	0.051155
GSE37745	FOXM1	IPO13	0.0474132	0.303299	1.04856	0.578659	1.90003	0.156325	0.875777
GSE37745	FOXM1	MCM2	0.196634	0.130943	1.2173	0.941756	1.57346	1.50168	0.13318
GSE37745	FOXM1	ASPHD1	0.116146	0.150264	1.12316	0.836636	1.50781	0.772948	0.439553
GSE37745	FOXM1	CDCA3	0.0572781	0.132427	1.05895	0.816871	1.37277	0.432526	0.665359
GSE37745	FOXM1	TOMM40L	-0.149824	0.237475	0.860859	0.540496	1.37111	-0.630903	0.528104
GSE37745	FOXM1	SMPD1	-0.769494	0.640627	0.463248	0.131981	1.62598	-1.20116	0.22969
GSE37745	FOXM1	RACGAP1	0.184203	0.12987	1.20226	0.932079	1.55076	1.41836	0.156085
GSE37745	FOXM1	TPX2	0.1531	0.0895213	1.16544	0.97789	1.38896	1.71021	0.0872268
GSE37745	FOXM1	SAC3D1	-0.0748412	0.205888	0.927891	0.61979	1.38915	-0.363504	0.716229
GSE37745	FOXM1	RHBDD3	-0.224071	0.41197	0.799258	0.356466	1.79208	-0.543902	0.586509
GSE37745	FOXM1	FANCI	0.363654	0.155736	1.43858	1.06016	1.95207	2.33506	0.0195403
GSE37745	FOXM1	MYO19	0.348479	0.283053	1.41691	0.813593	2.46762	1.23114	0.218269
GSE37745	FOXM1	TSTA3	0.209355	0.168759	1.23288	0.885673	1.71621	1.24055	0.214771
GSE37745	FOXM1	MKL1	-0.318061	0.475382	0.727559	0.286564	1.8472	-0.669063	0.503455
GSE37745	FOXM1	CENPE	0.204965	0.117759	1.22748	0.974492	1.54615	1.74054	0.0817637
GSE37745	FOXM1	CENPF	0.3242	0.269758	1.38292	0.815043	2.34648	1.20182	0.229433
GSE37745	FOXM1	CHD1L	0.5029	0.240566	1.65351	1.0319	2.64958	2.09049	0.0365736
GSE37745	FOXM1	PARP8	0.155877	0.194254	1.16868	0.798633	1.7102	0.80244	0.422298
GSE37745	FOXM1	RPS6KA4	-0.237157	0.32468	0.788867	0.41748	1.49064	-0.730433	0.465125
GSE37745	FOXM1	CHD3	-0.408824	0.276723	0.664431	0.386281	1.14287	-1.47738	0.139575
GSE37745	FOXM1	MND1	0.0636369	0.117081	1.06571	0.847184	1.34059	0.543529	0.586766
GSE37745	FOXM1	NRM	0.138011	0.273347	1.14799	0.671838	1.9616	0.504894	0.613633
GSE37745	FOXM1	CCNB1	0.298428	0.122726	1.34774	1.0596	1.71423	2.43166	0.0150297
GSE37745	FOXM1	RAD54L	0.362655	0.234856	1.43714	0.906962	2.27724	1.54416	0.12255
GSE37745	FOXM1	NKIRAS2	0.189887	0.357641	1.20911	0.599849	2.4372	0.530942	0.595459
GSE37745	FOXM1	CDCA2	0.399989	0.221576	1.49181	0.966289	2.30313	1.8052	0.0710435
GSE37745	FOXM1	DEPDC1B	0.244136	0.103133	1.27652	1.04289	1.56248	2.3672	0.0179234
GSE37745	FOXM1	MKI67	0.205978	0.141863	1.22873	0.930467	1.62259	1.45195	0.146515
GSE37745	FOXM1	NUF2	0.138642	0.084093	1.14871	0.974162	1.35454	1.64867	0.0992153
GSE37745	FOXM1	RECQL4	0.143797	0.216615	1.15465	0.755209	1.76536	0.663835	0.506796
GSE37745	FOXM1	AP2M1	0.288831	0.145059	1.33487	1.00453	1.77383	1.99113	0.0464663
GSE37745	FOXM1	FOXM1	0.101034	0.106938	1.10631	0.897124	1.36428	0.944787	0.344767
GSE41271	FOXA2	GFPT2	0.0743315	0.0995646	1.07716	0.886201	1.30928	0.746566	0.455326
GSE41271	FOXA2	IL1R2	-0.00567187	0.274422	0.994344	0.580695	1.70265	-0.0206684	0.98351
GSE41271	FOXA2	TUBB3	0.102744	0.0862553	1.10821	0.935838	1.31233	1.19116	0.233591
GSE41271	FOXA2	MLLT11	0.12969	0.0793578	1.13848	0.974483	1.33007	1.63425	0.102207
GSE41271	FOXA2	IGF1	-0.00918518	0.123078	0.990857	0.778479	1.26117	-0.0746292	0.94051
GSE41271	FOXA2	FST	0.146534	0.0853011	1.15781	0.979559	1.36851	1.71784	0.0858255
GSE41271	FOXA2	THBS2	0.121338	0.0993938	1.12901	0.929164	1.37183	1.22078	0.222168
GSE41271	FOXA2	SCRG1	-0.0908523	0.100535	0.913153	0.749839	1.11204	-0.903688	0.366161
GSE41271	FOXA2	CRISPLD2	-0.121342	0.0956784	0.885731	0.734277	1.06842	-1.26823	0.204716
GSE41271	FOXA2	ALDH1A3	0.0924886	0.109214	1.0969	0.885531	1.35872	0.846853	0.397077
GSE41271	FOXA2	RSPO3	0.0902931	0.132935	1.0945	0.843451	1.42026	0.67923	0.496992
GSE41271	FOXA2	PI15	0.140851	0.175956	1.15125	0.81545	1.62534	0.800491	0.423426
GSE41271	FOXA2	STEAP1	-0.311968	0.388865	0.732005	0.341595	1.56861	-0.802254	0.422406
GSE41271	FOXA2	SLC39A14	0.0907732	0.119492	1.09502	0.866385	1.38399	0.759662	0.447457
GSE41271	FOXA2	SLAMF1	-0.10423	0.0848473	0.901018	0.762977	1.06403	-1.22844	0.21928
GSE41271	FOXA2	F13A1	-0.0764894	0.0745817	0.926363	0.800381	1.07217	-1.02558	0.30509
GSE41271	FOXA2	C1QTNF1	0.440555	0.232343	1.55357	0.98528	2.44963	1.89614	0.0579416
GSE41271	FOXA2	IL13RA2	-0.0408558	0.0885285	0.959968	0.807051	1.14186	-0.461499	0.644441
GSE41271	FOXA2	FHL2	-0.0354145	0.108511	0.965205	0.780289	1.19394	-0.326369	0.744145
GSE41271	FOXA2	IL24	0.402978	0.270877	1.49627	0.879914	2.54438	1.48768	0.136836
GSE41271	FOXA2	FOLR2	-0.140869	0.0971662	0.868603	0.717981	1.05082	-1.44978	0.147121
GSE41271	FOXA2	ANK2	0.176345	0.324413	1.19285	0.631604	2.25282	0.543583	0.586729
GSE41271	FOXA2	ITK	-0.131386	0.0926366	0.87688	0.731286	1.05146	-1.41829	0.156106
GSE41271	FOXA2	PAPPA	-0.104771	0.0859064	0.900531	0.760983	1.06567	-1.21959	0.22262
GSE41271	FOXA2	GREM1	0.032074	0.0649527	1.03259	0.909163	1.17278	0.493806	0.621443
GSE41271	FOXA2	SLC2A5	-0.030287	0.0724123	0.970167	0.8418	1.11811	-0.418257	0.675759
GSE41271	FOXA2	SERPINF1	0.0446032	0.107781	1.04561	0.846501	1.29156	0.413832	0.678997
GSE41271	FOXA2	CLIC5	-0.150425	0.0715883	0.860343	0.747714	0.989937	-2.10125	0.0356194
GSE41271	FOXA2	TWIST1	0.0522488	0.119009	1.05364	0.834431	1.33043	0.439031	0.660639
GSE41271	FOXA2	AGER	-0.184245	0.137121	0.831732	0.635721	1.08818	-1.34367	0.179055
GSE41271	FOXA2	STX19	-0.008834	0.0981185	0.991205	0.817796	1.20138	-0.090034	0.92826
GSE41271	FOXA2	CYP4B1	-0.080355	0.0555808	0.922789	0.827545	1.02899	-1.44573	0.148252
GSE41271	FOXA2	SULF2	0.089598	0.125288	1.09373	0.855591	1.39816	0.715135	0.474526
GSE41271	FOXA2	TIMP1	0.0607067	0.191428	1.06259	0.730165	1.54635	0.317126	0.751148
GSE41271	FOXA2	PRRX1	-0.0532845	0.127675	0.94811	0.738213	1.21769	-0.417344	0.676426
GSE41271	FOXA2	BDNF	-0.355353	0.381006	0.700926	0.332169	1.47906	-0.93267	0.35099
GSE41271	FOXA2	FKBP11	-0.130003	0.124665	0.878093	0.687741	1.12113	-1.04282	0.297033
GSE41271	FOXA2	HAS3	-0.0279781	0.207466	0.97241	0.647521	1.46031	-0.134857	0.892725
GSE41271	FOXA2	GGT1	-0.1419	0.0988379	0.867708	0.714895	1.05318	-1.43569	0.151091
GSE41271	FOXA2	AGT	0.0544898	0.0703242	1.056	0.920036	1.21206	0.774838	0.438435
GSE41271	FOXA2	LGALS4	-0.00303244	0.0489054	0.996972	0.905847	1.09726	-0.0620063	0.950558
GSE41271	FOXA2	SH3PXD2B	0.119952	0.126036	1.12744	0.880669	1.44337	0.951728	0.341235
GSE41271	FOXA2	PEBP4	-0.13123	0.0654684	0.877016	0.771402	0.99709	-2.00447	0.0450197
GSE41271	FOXA2	CRTAC1	-0.0586381	0.0581022	0.943048	0.841545	1.05679	-1.00922	0.312868
GSE41271	FOXA2	NAV2	-0.155414	0.148672	0.856061	0.639668	1.14566	-1.04535	0.295862
GSE41271	FOXA2	TMC5	0.030958	0.0820669	1.03144	0.878192	1.21144	0.377229	0.706003
GSE41271	FOXA2	EXPH5	-0.222101	0.103226	0.800835	0.654149	0.980413	-2.15159	0.0314294
GSE41271	FOXA2	IL2RA	0.270663	0.223174	1.31083	0.846411	2.03008	1.21279	0.22521
GSE41271	FOXA2	FNDC4	0.129049	0.103112	1.13775	0.929558	1.39256	1.25154	0.210736
GSE41271	FOXA2	NRGN	-0.0930765	0.0780995	0.911124	0.781806	1.06183	-1.19177	0.233352
GSE41271	FOXA2	PIGR	-0.00522759	0.0479226	0.994786	0.905603	1.09275	-0.109084	0.913136
GSE41271	FOXA2	SLC44A3	-0.135098	0.107004	0.873631	0.708347	1.07748	-1.26255	0.206751
GSE41271	FOXA2	FOXA1	-0.0918071	0.0958006	0.912281	0.756107	1.10071	-0.958314	0.337905
GSE41271	FOXA2	SYT15	-0.337726	0.124925	0.713391	0.558458	0.911306	-2.70342	0.00686302
GSE41271	FOXA2	ENTPD1	-0.189707	0.118043	0.827202	0.656346	1.04253	-1.60709	0.108034
GSE41271	FOXA2	FGFR3	0.459771	0.209352	1.58371	1.05069	2.38713	2.19617	0.0280799
GSE41271	FOXA2	ACOXL	-0.402215	0.183192	0.668837	0.467075	0.957752	-2.1956	0.0281208
GSE41271	FOXA2	PCSK1	-0.038249	0.0836282	0.962473	0.816966	1.1339	-0.457369	0.647406
GSE41271	FOXA2	TCF7L2	0.0144831	0.117475	1.01459	0.805925	1.27728	0.123286	0.90188
GSE41271	FOXA2	EDN3	-0.0979378	0.239676	0.906705	0.566831	1.45037	-0.408627	0.682814
GSE41271	FOXA2	N4BP1	-0.186896	0.155297	0.82953	0.611847	1.12466	-1.20348	0.228791
GSE41271	FOXA2	EPB41L5	-0.225705	0.0969368	0.797954	0.65988	0.964918	-2.32837	0.0198925
GSE41271	FOXA2	VSIG2	-0.031376	0.0555064	0.969111	0.869213	1.08049	-0.565268	0.571892
GSE41271	FOXA2	JPH1	-0.0309553	0.0884115	0.969519	0.815268	1.15295	-0.350127	0.726243
GSE41271	FOXA2	PLEKHH1	0.165483	0.099488	1.17996	0.970922	1.43401	1.66335	0.0962421
GSE41271	FOXA2	MARVELD2	-0.0273586	0.112868	0.973012	0.77991	1.21392	-0.242395	0.808474
GSE41271	FOXA2	ALDH3B1	-0.19138	0.089637	0.825819	0.692764	0.984428	-2.13505	0.0327567
GSE41271	FOXA2	IRX2	-0.0830708	0.0537682	0.920286	0.828238	1.02256	-1.54498	0.122351
GSE41271	FOXA2	PRDM16	0.326959	0.355719	1.38675	0.690571	2.78474	0.919151	0.358017
GSE41271	FOXA2	CDS1	0.0354879	0.142672	1.03613	0.783375	1.37042	0.248738	0.803564
GSE41271	FOXA2	USP54	-0.10481	0.12021	0.900496	0.711473	1.13974	-0.87189	0.383269
GSE41271	FOXA2	SLC9A9	-0.199468	0.108624	0.819167	0.662082	1.01352	-1.83632	0.0663105
GSE41271	FOXA2	SAP30	-0.0474191	0.109891	0.953688	0.768895	1.18289	-0.431512	0.666096
GSE41271	FOXA2	CLIC3	-0.162764	0.0872795	0.849792	0.716176	1.00834	-1.86486	0.0622009
GSE41271	FOXA2	FGF7	-0.147556	0.188929	0.862814	0.595799	1.24949	-0.781014	0.434794
GSE41271	FOXA2	IGSF3	0.273568	0.127506	1.31465	1.02394	1.68788	2.14553	0.0319102
GSE41271	FOXA2	TUFT1	0.0925336	0.15415	1.09695	0.810913	1.48388	0.600284	0.548317
GSE41271	FOXA2	F11	-0.118596	0.283779	0.888166	0.509262	1.54899	-0.417917	0.676008
GSE41271	FOXA2	NEDD4L	-0.0673037	0.102919	0.934911	0.764127	1.14387	-0.653948	0.513145
GSE41271	FOXA2	SPINT1	0.0631652	0.108794	1.0652	0.86065	1.31837	0.580595	0.561514
GSE41271	FOXA2	KLK10	-0.0728732	0.278452	0.929719	0.538683	1.60461	-0.261708	0.793546
[truncated: 1,254 more rows]
