# Supplementary material for: Integrated transcriptomics reveals master regulators of lung adenocarcinoma and novel repositioning of drug candidates
Source: Cancer Med. 2019 Sep 10;8(15):6717–29. doi: 10.1002/cam4.2493 (PMC6825976; doi:10.1002/cam4.2493)
Supplement: Supplementary file 6 [file CAM4-8-6717-s006.xlsx]

## Sheet: GSE23546_CommonMR
Master Regulators Connectivity Map Drug Candidates of all Case-Control Lung Adenocarcinoma Studies with Connectivity Score < 0 and FDR-adjusted p-value < 0.05
GSE10072	GSE11969	GSE21933	GSE27262	GSE31552	GSE32665	GSE32863	GSE40275	GSE43458	GSE62113	GSE74706	GSE102511	GSE87340	Presence Count
piribedil	piribedil	piribedil	piribedil	piribedil	piribedil	piribedil	piribedil	piribedil	piribedil	piribedil	piribedil	piribedil	13
sulfapyridine	sulfapyridine	sulfapyridine	sulfapyridine	sulfapyridine	sulfapyridine	sulfapyridine	sulfapyridine	sulfapyridine	sulfapyridine	sulfapyridine	sulfapyridine	sulfapyridine	13
deptropine	deptropine	deptropine	deptropine	deptropine	deptropine	deptropine	deptropine	deptropine	deptropine	deptropine	deptropine	deptropine	13
8-azaguanine	8-azaguanine	8-azaguanine	8-azaguanine	8-azaguanine	8-azaguanine	8-azaguanine	8-azaguanine	8-azaguanine	8-azaguanine	8-azaguanine	8-azaguanine	8-azaguanine	13
cloperastine	cloperastine	cloperastine	cloperastine	cloperastine	cloperastine	cloperastine	cloperastine	cloperastine	cloperastine	cloperastine	cloperastine	cloperastine	13
glibenclamide	glibenclamide	glibenclamide	glibenclamide	glibenclamide	glibenclamide	glibenclamide	glibenclamide	glibenclamide	glibenclamide	glibenclamide	glibenclamide	glibenclamide	13
ketanserin	ketanserin	ketanserin	ketanserin	ketanserin	ketanserin	ketanserin	ketanserin	ketanserin	ketanserin	ketanserin	ketanserin	ketanserin	13
levonorgestrel	levonorgestrel	levonorgestrel	levonorgestrel	levonorgestrel	levonorgestrel	levonorgestrel	levonorgestrel	levonorgestrel	levonorgestrel	levonorgestrel	levonorgestrel	levonorgestrel	13
promazine	promazine	promazine	promazine	promazine	promazine	promazine	promazine	promazine	promazine	promazine	promazine	promazine	13
valproic acid	valproic acid	valproic acid	valproic acid	valproic acid	valproic acid	valproic acid	valproic acid	valproic acid	valproic acid	valproic acid	valproic acid	valproic acid	13
clomipramine	clomipramine	clomipramine	clomipramine	clomipramine	clomipramine	clomipramine	clomipramine	clomipramine	clomipramine	clomipramine	clomipramine	clomipramine	13
famprofazone	famprofazone	famprofazone	famprofazone	famprofazone	famprofazone	famprofazone	famprofazone	famprofazone	famprofazone	famprofazone	famprofazone	famprofazone	13
acepromazine	acepromazine	acepromazine	acepromazine	acepromazine	acepromazine	acepromazine	acepromazine	acepromazine	acepromazine	acepromazine	acepromazine	acepromazine	13
verapamil	verapamil	verapamil	verapamil	verapamil	verapamil	verapamil	verapamil	verapamil	verapamil	verapamil	verapamil	verapamil	13
monobenzone	monobenzone	monobenzone	monobenzone	monobenzone	monobenzone	monobenzone	monobenzone	monobenzone	monobenzone	monobenzone	monobenzone	monobenzone	13
metoprolol	metoprolol	metoprolol	metoprolol	metoprolol	metoprolol	metoprolol	metoprolol	metoprolol	metoprolol	metoprolol	metoprolol	metoprolol	13
trichostatin A	trichostatin A	trichostatin A	trichostatin A	trichostatin A	trichostatin A	trichostatin A	trichostatin A	trichostatin A	trichostatin A	trichostatin A	trichostatin A	trichostatin A	13
seneciphylline	seneciphylline	seneciphylline	seneciphylline	seneciphylline	seneciphylline	seneciphylline	seneciphylline	seneciphylline	seneciphylline	seneciphylline	seneciphylline	seneciphylline	13
Vorinostat	Vorinostat	Vorinostat	Vorinostat	Vorinostat	Vorinostat	Vorinostat	Vorinostat	Vorinostat	Vorinostat	Vorinostat	Vorinostat	Vorinostat	13
medrysone	medrysone	medrysone	medrysone	medrysone	medrysone	medrysone	medrysone	medrysone	medrysone	medrysone	medrysone	medrysone	13
metronidazole	metronidazole	metronidazole	metronidazole	metronidazole	metronidazole	metronidazole	metronidazole	metronidazole	metronidazole	metronidazole	metronidazole	metronidazole	13
mesalazine	mesalazine	mesalazine	mesalazine	mesalazine	mesalazine	mesalazine	mesalazine	mesalazine	mesalazine	mesalazine	mesalazine	mesalazine	13
chlorzoxazone	chlorzoxazone	chlorzoxazone	chlorzoxazone	chlorzoxazone	chlorzoxazone	chlorzoxazone	chlorzoxazone	chlorzoxazone	chlorzoxazone	chlorzoxazone	chlorzoxazone	chlorzoxazone	13
deferoxamine	deferoxamine	deferoxamine	deferoxamine	deferoxamine	deferoxamine	deferoxamine	deferoxamine	deferoxamine	deferoxamine	deferoxamine	deferoxamine	deferoxamine	13
antimycin A	antimycin A	antimycin A	antimycin A	antimycin A	antimycin A	antimycin A	antimycin A	antimycin A	antimycin A	antimycin A	antimycin A	antimycin A	13
pioglitazone	pioglitazone	pioglitazone	pioglitazone	pioglitazone	pioglitazone	pioglitazone	pioglitazone	pioglitazone	pioglitazone	pioglitazone	pioglitazone	pioglitazone	13
metyrapone	metyrapone	metyrapone	metyrapone	metyrapone	metyrapone	metyrapone	metyrapone	metyrapone	metyrapone	metyrapone	metyrapone	metyrapone	13
azacitidine	azacitidine	azacitidine	azacitidine	azacitidine	azacitidine	azacitidine	azacitidine	azacitidine	azacitidine	azacitidine	azacitidine	azacitidine	13
ionomycin	ionomycin	ionomycin	ionomycin	ionomycin	ionomycin	ionomycin	ionomycin	ionomycin	ionomycin	ionomycin	ionomycin	ionomycin	13
azacyclonol	azacyclonol	azacyclonol	azacyclonol	azacyclonol	azacyclonol	azacyclonol	azacyclonol	azacyclonol	azacyclonol	azacyclonol	azacyclonol	azacyclonol	13
fluspirilene	fluspirilene	fluspirilene	fluspirilene	fluspirilene	fluspirilene	fluspirilene	fluspirilene	fluspirilene	fluspirilene	fluspirilene	fluspirilene	fluspirilene	13
ajmaline	ajmaline	ajmaline	ajmaline	ajmaline	ajmaline	ajmaline	ajmaline	ajmaline	ajmaline	ajmaline	ajmaline	ajmaline	13
bepridil	bepridil	bepridil	bepridil	bepridil	bepridil	bepridil	bepridil	bepridil	bepridil	bepridil	bepridil	bepridil	13
piperidolate	piperidolate	piperidolate	piperidolate	piperidolate	piperidolate	piperidolate	piperidolate	piperidolate	piperidolate	piperidolate	piperidolate	piperidolate	13
butoconazole	butoconazole	butoconazole	butoconazole	butoconazole	butoconazole	butoconazole	butoconazole	butoconazole	butoconazole	butoconazole	butoconazole	butoconazole	13
rifabutin	rifabutin	rifabutin	rifabutin	rifabutin	rifabutin	rifabutin	rifabutin	rifabutin	rifabutin	rifabutin	rifabutin	rifabutin	13
novobiocin	novobiocin	novobiocin	novobiocin	novobiocin	novobiocin	novobiocin	novobiocin	novobiocin	novobiocin	novobiocin	novobiocin	novobiocin	13
calmidazolium	calmidazolium	calmidazolium	calmidazolium	calmidazolium	calmidazolium	calmidazolium	calmidazolium	calmidazolium	calmidazolium	calmidazolium	calmidazolium	calmidazolium	13
etacrynic acid	etacrynic acid	etacrynic acid	etacrynic acid	etacrynic acid	etacrynic acid	etacrynic acid	etacrynic acid	etacrynic acid	etacrynic acid	etacrynic acid	etacrynic acid	etacrynic acid	13
resveratrol	resveratrol	resveratrol	resveratrol	resveratrol	resveratrol	resveratrol	resveratrol	resveratrol	resveratrol	resveratrol	resveratrol	resveratrol	13
pyrvinium	pyrvinium	pyrvinium	pyrvinium	pyrvinium	pyrvinium	pyrvinium	pyrvinium	pyrvinium	pyrvinium	pyrvinium	pyrvinium	pyrvinium	13
trifluridine	trifluridine	trifluridine	trifluridine	trifluridine	trifluridine	trifluridine	trifluridine	trifluridine	trifluridine	trifluridine	trifluridine	trifluridine	13
doxazosin	doxazosin	doxazosin	doxazosin	doxazosin	doxazosin	doxazosin	doxazosin	doxazosin	doxazosin	doxazosin	doxazosin	doxazosin	13
nortriptyline	nortriptyline	nortriptyline	nortriptyline	nortriptyline	nortriptyline	nortriptyline	nortriptyline	nortriptyline	nortriptyline	nortriptyline	nortriptyline	nortriptyline	13
chlorhexidine	chlorhexidine	chlorhexidine	chlorhexidine	chlorhexidine	chlorhexidine	chlorhexidine	chlorhexidine	chlorhexidine	chlorhexidine	chlorhexidine	chlorhexidine	chlorhexidine	13
spiperone	spiperone	spiperone	spiperone	spiperone	spiperone	spiperone	spiperone	spiperone	spiperone	spiperone	spiperone	spiperone	13
zalcitabine	zalcitabine	zalcitabine	zalcitabine	zalcitabine	zalcitabine	zalcitabine	zalcitabine	zalcitabine	zalcitabine	zalcitabine	zalcitabine	zalcitabine	13
0179445-0000	0179445-0000	0179445-0000	0179445-0000	0179445-0000	0179445-0000	0179445-0000	0179445-0000	0179445-0000	0179445-0000	0179445-0000	0179445-0000	0179445-0000	13
diclofenac	diclofenac	diclofenac	diclofenac	diclofenac	diclofenac	diclofenac	diclofenac	diclofenac	diclofenac	diclofenac	diclofenac	diclofenac	13
clioquinol	clioquinol	clioquinol	clioquinol	clioquinol	clioquinol	clioquinol	clioquinol	clioquinol	clioquinol	clioquinol	clioquinol	clioquinol	13
cefalotin	cefalotin	cefalotin	cefalotin	cefalotin	cefalotin	cefalotin	cefalotin	cefalotin	cefalotin	cefalotin	cefalotin	cefalotin	13
vidarabine	vidarabine	vidarabine	vidarabine	vidarabine	vidarabine	vidarabine	vidarabine	vidarabine	vidarabine	vidarabine	vidarabine	vidarabine	13
0297417-0002B	0297417-0002B	0297417-0002B	0297417-0002B	0297417-0002B	0297417-0002B	0297417-0002B	0297417-0002B	0297417-0002B	0297417-0002B	0297417-0002B	0297417-0002B	0297417-0002B	13
PNU-0230031	PNU-0230031	PNU-0230031	PNU-0230031	PNU-0230031	PNU-0230031	PNU-0230031	PNU-0230031	PNU-0230031	PNU-0230031	PNU-0230031	PNU-0230031	PNU-0230031	13
thioguanosine	thioguanosine	thioguanosine	thioguanosine	thioguanosine	thioguanosine	thioguanosine	thioguanosine	thioguanosine	thioguanosine	thioguanosine	thioguanosine	thioguanosine	13
fluphenazine	fluphenazine	fluphenazine	fluphenazine	fluphenazine	fluphenazine	fluphenazine	fluphenazine	fluphenazine	fluphenazine	fluphenazine	fluphenazine	fluphenazine	13
niclosamide	niclosamide	niclosamide	niclosamide	niclosamide	niclosamide	niclosamide	niclosamide	niclosamide	niclosamide	niclosamide	niclosamide	niclosamide	13
thioridazine	thioridazine	thioridazine	thioridazine	thioridazine	thioridazine	thioridazine	thioridazine	thioridazine	thioridazine	thioridazine	thioridazine	thioridazine	13
trifluoperazine	trifluoperazine	trifluoperazine	trifluoperazine	trifluoperazine	trifluoperazine	trifluoperazine	trifluoperazine	trifluoperazine	trifluoperazine	trifluoperazine	trifluoperazine	trifluoperazine	13
cortisone	cortisone	cortisone	cortisone	cortisone	cortisone	cortisone	cortisone	cortisone	cortisone	cortisone	cortisone	cortisone	13
ciclopirox	ciclopirox	ciclopirox	ciclopirox	ciclopirox	ciclopirox	ciclopirox	ciclopirox	ciclopirox	ciclopirox	ciclopirox	ciclopirox	ciclopirox	13
protriptyline	protriptyline	protriptyline	protriptyline	protriptyline	protriptyline	protriptyline	protriptyline	protriptyline	protriptyline	protriptyline	protriptyline	protriptyline	13
methotrexate	methotrexate	methotrexate	methotrexate	methotrexate	methotrexate	methotrexate	methotrexate	methotrexate	methotrexate	methotrexate	methotrexate	methotrexate	13
Prestwick-1083	Prestwick-1083	Prestwick-1083	Prestwick-1083	Prestwick-1083	Prestwick-1083	Prestwick-1083	Prestwick-1083	Prestwick-1083	Prestwick-1083	Prestwick-1083	Prestwick-1083	Prestwick-1083	13
pentamidine	pentamidine	pentamidine	pentamidine	pentamidine	pentamidine	pentamidine	pentamidine	pentamidine	pentamidine	pentamidine	pentamidine	pentamidine	13
rottlerin	rottlerin	rottlerin	rottlerin	rottlerin	rottlerin	rottlerin	rottlerin	rottlerin	rottlerin	rottlerin	rottlerin	rottlerin	13
prenylamine	prenylamine	prenylamine	prenylamine	prenylamine	prenylamine	prenylamine	prenylamine	prenylamine	prenylamine	prenylamine	prenylamine	prenylamine	13
thiostrepton	thiostrepton	thiostrepton	thiostrepton	thiostrepton	thiostrepton	thiostrepton	thiostrepton	thiostrepton	thiostrepton	thiostrepton	thiostrepton	thiostrepton	13
5109870	5109870	5109870	5109870	5109870	5109870	5109870	5109870	5109870	5109870	5109870	5109870	5109870	13
PNU-0293363	PNU-0293363	PNU-0293363	PNU-0293363	PNU-0293363	PNU-0293363	PNU-0293363	PNU-0293363	PNU-0293363	PNU-0293363	PNU-0293363	PNU-0293363	PNU-0293363	13
clindamycin	clindamycin	clindamycin	clindamycin	clindamycin	clindamycin	clindamycin	clindamycin	clindamycin	clindamycin	clindamycin	clindamycin	clindamycin	13
Prestwick-1084	Prestwick-1084	Prestwick-1084	NA	Prestwick-1084	Prestwick-1084	Prestwick-1084	Prestwick-1084	Prestwick-1084	Prestwick-1084	Prestwick-1084	Prestwick-1084	Prestwick-1084	12
practolol	practolol	practolol	NA	practolol	practolol	practolol	practolol	practolol	practolol	practolol	practolol	practolol	12
epivincamine	NA	epivincamine	epivincamine	epivincamine	epivincamine	epivincamine	epivincamine	epivincamine	epivincamine	epivincamine	epivincamine	epivincamine	12
amiodarone	amiodarone	amiodarone	NA	amiodarone	amiodarone	amiodarone	amiodarone	amiodarone	amiodarone	amiodarone	amiodarone	amiodarone	12
ipratropium bromide	NA	ipratropium bromide	ipratropium bromide	ipratropium bromide	ipratropium bromide	ipratropium bromide	ipratropium bromide	ipratropium bromide	ipratropium bromide	ipratropium bromide	ipratropium bromide	ipratropium bromide	12
cimetidine	cimetidine	cimetidine	NA	cimetidine	cimetidine	cimetidine	cimetidine	cimetidine	cimetidine	cimetidine	cimetidine	cimetidine	12
piperlongumine	piperlongumine	piperlongumine	piperlongumine	piperlongumine	piperlongumine	NA	piperlongumine	piperlongumine	piperlongumine	piperlongumine	piperlongumine	piperlongumine	12
flunixin	NA	flunixin	flunixin	flunixin	flunixin	flunixin	flunixin	flunixin	flunixin	flunixin	flunixin	flunixin	12
clobetasol	clobetasol	clobetasol	NA	clobetasol	clobetasol	clobetasol	clobetasol	clobetasol	clobetasol	clobetasol	clobetasol	clobetasol	12
5279552	NA	5279552	5279552	5279552	5279552	5279552	5279552	5279552	5279552	5279552	5279552	5279552	12
pargyline	NA	pargyline	pargyline	pargyline	pargyline	pargyline	pargyline	pargyline	pargyline	pargyline	pargyline	pargyline	12
capsaicin	capsaicin	capsaicin	NA	capsaicin	capsaicin	capsaicin	capsaicin	capsaicin	capsaicin	capsaicin	capsaicin	capsaicin	12
loperamide	loperamide	loperamide	NA	loperamide	loperamide	loperamide	loperamide	loperamide	loperamide	loperamide	loperamide	loperamide	12
menadione	menadione	menadione	NA	menadione	menadione	menadione	menadione	menadione	menadione	menadione	menadione	menadione	12
pentoxyverine	pentoxyverine	pentoxyverine	NA	pentoxyverine	pentoxyverine	pentoxyverine	pentoxyverine	pentoxyverine	pentoxyverine	pentoxyverine	pentoxyverine	pentoxyverine	12
trioxysalen	NA	trioxysalen	trioxysalen	trioxysalen	trioxysalen	trioxysalen	trioxysalen	trioxysalen	trioxysalen	trioxysalen	trioxysalen	trioxysalen	12
pimozide	pimozide	pimozide	NA	pimozide	pimozide	pimozide	pimozide	pimozide	pimozide	pimozide	pimozide	pimozide	12
xylazine	xylazine	xylazine	NA	xylazine	xylazine	xylazine	xylazine	xylazine	xylazine	xylazine	xylazine	xylazine	12
omeprazole	omeprazole	omeprazole	NA	omeprazole	omeprazole	omeprazole	omeprazole	omeprazole	omeprazole	omeprazole	omeprazole	omeprazole	12
picrotoxinin	picrotoxinin	picrotoxinin	NA	picrotoxinin	picrotoxinin	picrotoxinin	picrotoxinin	picrotoxinin	picrotoxinin	picrotoxinin	picrotoxinin	picrotoxinin	12
methapyrilene	methapyrilene	methapyrilene	methapyrilene	methapyrilene	methapyrilene	methapyrilene	methapyrilene	methapyrilene	methapyrilene	methapyrilene	methapyrilene	NA	12
sulconazole	sulconazole	sulconazole	NA	sulconazole	sulconazole	sulconazole	sulconazole	sulconazole	sulconazole	sulconazole	sulconazole	sulconazole	12
ethotoin	NA	ethotoin	ethotoin	ethotoin	ethotoin	ethotoin	ethotoin	ethotoin	ethotoin	ethotoin	ethotoin	ethotoin	12
chlorpromazine	chlorpromazine	chlorpromazine	NA	chlorpromazine	chlorpromazine	chlorpromazine	chlorpromazine	chlorpromazine	chlorpromazine	chlorpromazine	chlorpromazine	chlorpromazine	12
1,4-chrysenequinone	1,4-chrysenequinone	1,4-chrysenequinone	NA	1,4-chrysenequinone	1,4-chrysenequinone	1,4-chrysenequinone	1,4-chrysenequinone	1,4-chrysenequinone	1,4-chrysenequinone	1,4-chrysenequinone	1,4-chrysenequinone	1,4-chrysenequinone	12
HC toxin	HC toxin	HC toxin	HC toxin	HC toxin	NA	HC toxin	HC toxin	HC toxin	HC toxin	HC toxin	HC toxin	HC toxin	12
danazol	danazol	danazol	NA	danazol	danazol	danazol	danazol	danazol	danazol	danazol	danazol	danazol	12
saquinavir	saquinavir	saquinavir	NA	saquinavir	saquinavir	saquinavir	saquinavir	saquinavir	saquinavir	saquinavir	saquinavir	saquinavir	12
talampicillin	talampicillin	talampicillin	NA	talampicillin	talampicillin	talampicillin	talampicillin	talampicillin	talampicillin	talampicillin	talampicillin	talampicillin	12
chlorambucil	NA	chlorambucil	chlorambucil	chlorambucil	chlorambucil	chlorambucil	chlorambucil	chlorambucil	chlorambucil	chlorambucil	chlorambucil	chlorambucil	12
skimmianine	skimmianine	skimmianine	NA	skimmianine	skimmianine	skimmianine	skimmianine	skimmianine	skimmianine	skimmianine	skimmianine	skimmianine	12
hydrocotarnine	NA	hydrocotarnine	hydrocotarnine	hydrocotarnine	hydrocotarnine	hydrocotarnine	hydrocotarnine	hydrocotarnine	hydrocotarnine	hydrocotarnine	hydrocotarnine	hydrocotarnine	12
iopanoic acid	NA	iopanoic acid	iopanoic acid	iopanoic acid	iopanoic acid	iopanoic acid	iopanoic acid	iopanoic acid	iopanoic acid	iopanoic acid	iopanoic acid	iopanoic acid	12
quinostatin	quinostatin	quinostatin	NA	quinostatin	quinostatin	quinostatin	quinostatin	quinostatin	quinostatin	quinostatin	quinostatin	quinostatin	12
6-benzylaminopurine	6-benzylaminopurine	6-benzylaminopurine	NA	6-benzylaminopurine	6-benzylaminopurine	6-benzylaminopurine	6-benzylaminopurine	6-benzylaminopurine	6-benzylaminopurine	6-benzylaminopurine	6-benzylaminopurine	6-benzylaminopurine	12
0173570-0000	0173570-0000	0173570-0000	0173570-0000	NA	0173570-0000	0173570-0000	0173570-0000	0173570-0000	0173570-0000	0173570-0000	0173570-0000	0173570-0000	12
hycanthone	hycanthone	hycanthone	hycanthone	hycanthone	hycanthone	hycanthone	hycanthone	hycanthone	NA	hycanthone	hycanthone	hycanthone	12
MG-262	MG-262	MG-262	MG-262	MG-262	MG-262	MG-262	NA	MG-262	MG-262	MG-262	MG-262	MG-262	12
prochlorperazine	prochlorperazine	NA	prochlorperazine	prochlorperazine	prochlorperazine	prochlorperazine	prochlorperazine	prochlorperazine	prochlorperazine	prochlorperazine	prochlorperazine	prochlorperazine	12
luteolin	luteolin	luteolin	luteolin	luteolin	luteolin	luteolin	luteolin	NA	luteolin	luteolin	luteolin	luteolin	12
xylometazoline	xylometazoline	xylometazoline	NA	xylometazoline	xylometazoline	xylometazoline	xylometazoline	xylometazoline	xylometazoline	xylometazoline	xylometazoline	xylometazoline	12
fluorometholone	fluorometholone	fluorometholone	fluorometholone	fluorometholone	fluorometholone	fluorometholone	NA	fluorometholone	fluorometholone	fluorometholone	fluorometholone	fluorometholone	12
primaquine	primaquine	primaquine	NA	primaquine	primaquine	primaquine	primaquine	primaquine	primaquine	primaquine	primaquine	primaquine	12
rimexolone	rimexolone	rimexolone	NA	rimexolone	rimexolone	rimexolone	rimexolone	rimexolone	rimexolone	rimexolone	rimexolone	rimexolone	12
quipazine	NA	quipazine	quipazine	quipazine	quipazine	quipazine	quipazine	quipazine	quipazine	quipazine	quipazine	quipazine	12
PNU-0251126	PNU-0251126	PNU-0251126	PNU-0251126	PNU-0251126	PNU-0251126	PNU-0251126	PNU-0251126	PNU-0251126	PNU-0251126	NA	PNU-0251126	PNU-0251126	12
norethisterone	norethisterone	norethisterone	norethisterone	norethisterone	NA	norethisterone	norethisterone	norethisterone	norethisterone	norethisterone	norethisterone	norethisterone	12
0175029-0000	0175029-0000	0175029-0000	0175029-0000	0175029-0000	NA	0175029-0000	0175029-0000	0175029-0000	0175029-0000	0175029-0000	0175029-0000	0175029-0000	12
trimipramine	trimipramine	trimipramine	NA	trimipramine	trimipramine	trimipramine	trimipramine	trimipramine	trimipramine	trimipramine	trimipramine	trimipramine	12
idoxuridine	NA	idoxuridine	NA	idoxuridine	idoxuridine	idoxuridine	idoxuridine	idoxuridine	idoxuridine	idoxuridine	idoxuridine	idoxuridine	11
cefalexin	cefalexin	cefalexin	NA	cefalexin	cefalexin	NA	cefalexin	cefalexin	cefalexin	cefalexin	cefalexin	cefalexin	11
bromperidol	NA	bromperidol	bromperidol	bromperidol	bromperidol	bromperidol	NA	bromperidol	bromperidol	bromperidol	bromperidol	bromperidol	11
SC-58125	NA	SC-58125	SC-58125	SC-58125	SC-58125	NA	SC-58125	SC-58125	SC-58125	SC-58125	SC-58125	SC-58125	11
meclofenoxate	NA	meclofenoxate	NA	meclofenoxate	meclofenoxate	meclofenoxate	meclofenoxate	meclofenoxate	meclofenoxate	meclofenoxate	meclofenoxate	meclofenoxate	11
nitrendipine	NA	nitrendipine	NA	nitrendipine	nitrendipine	nitrendipine	nitrendipine	nitrendipine	nitrendipine	nitrendipine	nitrendipine	nitrendipine	11
clomifene	NA	clomifene	NA	clomifene	clomifene	clomifene	clomifene	clomifene	clomifene	clomifene	clomifene	clomifene	11
sertaconazole	sertaconazole	NA	NA	sertaconazole	sertaconazole	sertaconazole	sertaconazole	sertaconazole	sertaconazole	sertaconazole	sertaconazole	sertaconazole	11
tranylcypromine	NA	tranylcypromine	NA	tranylcypromine	tranylcypromine	tranylcypromine	tranylcypromine	tranylcypromine	tranylcypromine	tranylcypromine	tranylcypromine	tranylcypromine	11
fipexide	NA	fipexide	NA	fipexide	fipexide	fipexide	fipexide	fipexide	fipexide	fipexide	fipexide	fipexide	11
napelline	napelline	NA	NA	napelline	napelline	napelline	napelline	napelline	napelline	napelline	napelline	napelline	11
Prestwick-665	NA	Prestwick-665	NA	Prestwick-665	Prestwick-665	Prestwick-665	Prestwick-665	Prestwick-665	Prestwick-665	Prestwick-665	Prestwick-665	Prestwick-665	11
meclozine	meclozine	meclozine	NA	meclozine	meclozine	NA	meclozine	meclozine	meclozine	meclozine	meclozine	meclozine	11
promethazine	promethazine	promethazine	NA	promethazine	promethazine	promethazine	promethazine	NA	promethazine	promethazine	promethazine	promethazine	11
latamoxef	NA	latamoxef	NA	latamoxef	latamoxef	latamoxef	latamoxef	latamoxef	latamoxef	latamoxef	latamoxef	latamoxef	11
norcyclobenzaprine	NA	norcyclobenzaprine	NA	norcyclobenzaprine	norcyclobenzaprine	norcyclobenzaprine	norcyclobenzaprine	norcyclobenzaprine	norcyclobenzaprine	norcyclobenzaprine	norcyclobenzaprine	norcyclobenzaprine	11
bromopride	NA	bromopride	bromopride	bromopride	bromopride	bromopride	NA	bromopride	bromopride	bromopride	bromopride	bromopride	11
chlorcyclizine	chlorcyclizine	chlorcyclizine	chlorcyclizine	chlorcyclizine	chlorcyclizine	NA	chlorcyclizine	chlorcyclizine	chlorcyclizine	NA	chlorcyclizine	chlorcyclizine	11
ampyrone	ampyrone	ampyrone	NA	ampyrone	ampyrone	NA	ampyrone	ampyrone	ampyrone	ampyrone	ampyrone	ampyrone	11
oxprenolol	NA	oxprenolol	oxprenolol	oxprenolol	oxprenolol	NA	oxprenolol	oxprenolol	oxprenolol	oxprenolol	oxprenolol	oxprenolol	11
ifenprodil	ifenprodil	ifenprodil	NA	ifenprodil	ifenprodil	ifenprodil	ifenprodil	NA	ifenprodil	ifenprodil	ifenprodil	ifenprodil	11
dioxybenzone	NA	dioxybenzone	NA	dioxybenzone	dioxybenzone	dioxybenzone	dioxybenzone	dioxybenzone	dioxybenzone	dioxybenzone	dioxybenzone	dioxybenzone	11
pimethixene	pimethixene	pimethixene	NA	pimethixene	pimethixene	NA	pimethixene	pimethixene	pimethixene	pimethixene	pimethixene	pimethixene	11
methylbenzethonium chloride	methylbenzethonium chloride	methylbenzethonium chloride	NA	methylbenzethonium chloride	methylbenzethonium chloride	NA	methylbenzethonium chloride	methylbenzethonium chloride	methylbenzethonium chloride	methylbenzethonium chloride	methylbenzethonium chloride	methylbenzethonium chloride	11
chlortetracycline	chlortetracycline	chlortetracycline	NA	chlortetracycline	chlortetracycline	NA	chlortetracycline	chlortetracycline	chlortetracycline	chlortetracycline	chlortetracycline	chlortetracycline	11
etamsylate	NA	etamsylate	NA	etamsylate	etamsylate	etamsylate	etamsylate	etamsylate	etamsylate	etamsylate	etamsylate	etamsylate	11
triamterene	triamterene	triamterene	triamterene	triamterene	triamterene	triamterene	triamterene	triamterene	triamterene	NA	NA	triamterene	11
repaglinide	NA	repaglinide	NA	repaglinide	repaglinide	repaglinide	repaglinide	repaglinide	repaglinide	repaglinide	repaglinide	repaglinide	11
mephentermine	mephentermine	mephentermine	mephentermine	mephentermine	NA	mephentermine	mephentermine	mephentermine	NA	mephentermine	NA	mephentermine	10
alimemazine	NA	NA	NA	alimemazine	alimemazine	alimemazine	alimemazine	alimemazine	alimemazine	alimemazine	alimemazine	alimemazine	10
flutamide	flutamide	NA	NA	flutamide	NA	flutamide	flutamide	flutamide	flutamide	flutamide	flutamide	flutamide	10
progesterone	NA	progesterone	NA	progesterone	progesterone	NA	progesterone	progesterone	progesterone	progesterone	progesterone	progesterone	10
benperidol	NA	benperidol	NA	benperidol	benperidol	NA	benperidol	benperidol	benperidol	benperidol	benperidol	benperidol	10
procainamide	NA	procainamide	NA	procainamide	procainamide	procainamide	NA	procainamide	procainamide	procainamide	procainamide	procainamide	10
rofecoxib	NA	rofecoxib	NA	rofecoxib	rofecoxib	NA	rofecoxib	rofecoxib	rofecoxib	rofecoxib	rofecoxib	rofecoxib	10
betaxolol	NA	betaxolol	NA	betaxolol	betaxolol	NA	betaxolol	betaxolol	betaxolol	betaxolol	betaxolol	betaxolol	10
sanguinarine	NA	sanguinarine	NA	sanguinarine	sanguinarine	NA	sanguinarine	sanguinarine	sanguinarine	sanguinarine	sanguinarine	sanguinarine	10
raloxifene	NA	raloxifene	NA	raloxifene	raloxifene	raloxifene	NA	raloxifene	raloxifene	raloxifene	raloxifene	raloxifene	10
ramipril	NA	ramipril	NA	ramipril	ramipril	ramipril	ramipril	ramipril	NA	ramipril	ramipril	ramipril	10
acetylsalicylic acid	NA	NA	NA	acetylsalicylic acid	acetylsalicylic acid	acetylsalicylic acid	acetylsalicylic acid	acetylsalicylic acid	acetylsalicylic acid	acetylsalicylic acid	acetylsalicylic acid	acetylsalicylic acid	10
etoposide	etoposide	etoposide	etoposide	etoposide	NA	etoposide	etoposide	NA	etoposide	etoposide	NA	etoposide	10
valinomycin	valinomycin	valinomycin	valinomycin	valinomycin	valinomycin	valinomycin	NA	valinomycin	NA	NA	valinomycin	valinomycin	10
acetohexamide	NA	acetohexamide	acetohexamide	acetohexamide	NA	acetohexamide	acetohexamide	NA	acetohexamide	acetohexamide	acetohexamide	acetohexamide	10
alexidine	alexidine	alexidine	NA	alexidine	NA	alexidine	NA	alexidine	alexidine	alexidine	alexidine	alexidine	10
solanine	NA	solanine	solanine	solanine	solanine	NA	solanine	solanine	NA	solanine	solanine	solanine	10
roxithromycin	NA	roxithromycin	NA	roxithromycin	roxithromycin	NA	roxithromycin	roxithromycin	roxithromycin	roxithromycin	roxithromycin	roxithromycin	10
alpha-estradiol	alpha-estradiol	alpha-estradiol	NA	alpha-estradiol	alpha-estradiol	alpha-estradiol	NA	alpha-estradiol	alpha-estradiol	alpha-estradiol	NA	alpha-estradiol	10
Prestwick-685	NA	Prestwick-685	NA	Prestwick-685	Prestwick-685	NA	Prestwick-685	Prestwick-685	Prestwick-685	Prestwick-685	Prestwick-685	Prestwick-685	10
tonzonium bromide	NA	NA	NA	tonzonium bromide	tonzonium bromide	tonzonium bromide	tonzonium bromide	tonzonium bromide	tonzonium bromide	tonzonium bromide	tonzonium bromide	tonzonium bromide	10
NA	NA	desoxycortone	NA	desoxycortone	desoxycortone	desoxycortone	desoxycortone	desoxycortone	desoxycortone	desoxycortone	desoxycortone	desoxycortone	10
tropicamide	NA	tropicamide	NA	tropicamide	tropicamide	NA	tropicamide	tropicamide	NA	tropicamide	tropicamide	tropicamide	9
racecadotril	NA	racecadotril	racecadotril	racecadotril	racecadotril	NA	NA	racecadotril	NA	racecadotril	racecadotril	racecadotril	9
hydrastine hydrochloride	NA	hydrastine hydrochloride	NA	hydrastine hydrochloride	hydrastine hydrochloride	hydrastine hydrochloride	NA	hydrastine hydrochloride	NA	hydrastine hydrochloride	hydrastine hydrochloride	hydrastine hydrochloride	9
milrinone	NA	NA	milrinone	milrinone	milrinone	milrinone	milrinone	NA	NA	milrinone	milrinone	milrinone	9
felodipine	NA	felodipine	NA	felodipine	felodipine	NA	felodipine	felodipine	NA	felodipine	felodipine	felodipine	9
nifedipine	NA	nifedipine	nifedipine	nifedipine	NA	NA	nifedipine	nifedipine	nifedipine	nifedipine	nifedipine	NA	9
perhexiline	perhexiline	NA	NA	perhexiline	perhexiline	NA	NA	perhexiline	perhexiline	perhexiline	perhexiline	perhexiline	9
dexpropranolol	dexpropranolol	dexpropranolol	NA	dexpropranolol	dexpropranolol	NA	NA	dexpropranolol	dexpropranolol	dexpropranolol	dexpropranolol	NA	9
griseofulvin	NA	griseofulvin	NA	griseofulvin	griseofulvin	griseofulvin	NA	griseofulvin	griseofulvin	griseofulvin	NA	griseofulvin	9
fenspiride	NA	NA	fenspiride	NA	fenspiride	NA	fenspiride	fenspiride	fenspiride	fenspiride	fenspiride	fenspiride	9
betamethasone	NA	NA	betamethasone	betamethasone	betamethasone	NA	NA	betamethasone	betamethasone	betamethasone	betamethasone	betamethasone	9
GW-8510	GW-8510	GW-8510	GW-8510	NA	NA	NA	GW-8510	GW-8510	GW-8510	GW-8510	NA	GW-8510	9
cyproheptadine	cyproheptadine	NA	NA	cyproheptadine	cyproheptadine	cyproheptadine	NA	cyproheptadine	NA	cyproheptadine	cyproheptadine	cyproheptadine	9
berberine	NA	berberine	NA	berberine	berberine	NA	berberine	NA	berberine	berberine	berberine	berberine	9
bisacodyl	NA	bisacodyl	NA	bisacodyl	bisacodyl	NA	bisacodyl	bisacodyl	bisacodyl	NA	bisacodyl	bisacodyl	9
quinisocaine	NA	NA	quinisocaine	quinisocaine	quinisocaine	NA	NA	quinisocaine	quinisocaine	quinisocaine	quinisocaine	quinisocaine	9
wortmannin	NA	wortmannin	NA	wortmannin	wortmannin	NA	wortmannin	wortmannin	wortmannin	NA	wortmannin	wortmannin	9
benserazide	NA	NA	benserazide	NA	benserazide	benserazide	benserazide	NA	benserazide	benserazide	benserazide	benserazide	9
furazolidone	NA	NA	NA	furazolidone	NA	furazolidone	furazolidone	furazolidone	furazolidone	furazolidone	furazolidone	furazolidone	9
blebbistatin	NA	blebbistatin	NA	blebbistatin	blebbistatin	blebbistatin	blebbistatin	blebbistatin	NA	blebbistatin	NA	blebbistatin	9
flunisolide	NA	flunisolide	NA	flunisolide	flunisolide	flunisolide	flunisolide	NA	NA	flunisolide	flunisolide	flunisolide	9
NA	amoxicillin	NA	NA	amoxicillin	amoxicillin	amoxicillin	amoxicillin	amoxicillin	amoxicillin	amoxicillin	NA	amoxicillin	9
NA	NA	bupropion	NA	bupropion	bupropion	NA	bupropion	bupropion	bupropion	bupropion	bupropion	bupropion	9
NA	NA	flufenamic acid	NA	flufenamic acid	flufenamic acid	flufenamic acid	flufenamic acid	flufenamic acid	flufenamic acid	flufenamic acid	flufenamic acid	NA	9
NA	NA	lobeline	lobeline	lobeline	lobeline	NA	lobeline	NA	lobeline	lobeline	lobeline	lobeline	9
fluocinonide	fluocinonide	fluocinonide	NA	NA	fluocinonide	NA	fluocinonide	fluocinonide	NA	fluocinonide	fluocinonide	NA	8
ambroxol	NA	NA	NA	ambroxol	ambroxol	NA	NA	ambroxol	ambroxol	ambroxol	ambroxol	ambroxol	8
beta-escin	beta-escin	NA	NA	NA	beta-escin	beta-escin	NA	beta-escin	NA	beta-escin	beta-escin	beta-escin	8
solasodine	NA	solasodine	solasodine	solasodine	solasodine	NA	NA	NA	NA	solasodine	solasodine	solasodine	8
isotretinoin	isotretinoin	isotretinoin	NA	NA	NA	isotretinoin	isotretinoin	isotretinoin	isotretinoin	isotretinoin	NA	NA	8
procarbazine	NA	NA	procarbazine	NA	NA	procarbazine	procarbazine	NA	procarbazine	procarbazine	procarbazine	procarbazine	8
tyloxapol	NA	NA	NA	tyloxapol	tyloxapol	NA	NA	tyloxapol	tyloxapol	tyloxapol	tyloxapol	tyloxapol	8
glimepiride	NA	NA	glimepiride	glimepiride	glimepiride	NA	glimepiride	NA	NA	glimepiride	glimepiride	glimepiride	8
mevalolactone	NA	NA	NA	mevalolactone	mevalolactone	NA	NA	mevalolactone	mevalolactone	mevalolactone	mevalolactone	mevalolactone	8
puromycin	NA	puromycin	NA	puromycin	puromycin	NA	NA	puromycin	NA	puromycin	puromycin	puromycin	8
drofenine	NA	NA	NA	drofenine	drofenine	NA	drofenine	drofenine	drofenine	drofenine	drofenine	NA	8
nicergoline	nicergoline	NA	nicergoline	NA	NA	NA	nicergoline	nicergoline	nicergoline	nicergoline	nicergoline	NA	8
troglitazone	troglitazone	troglitazone	troglitazone	troglitazone	troglitazone	troglitazone	NA	troglitazone	NA	NA	NA	NA	8
methazolamide	NA	methazolamide	NA	NA	methazolamide	NA	methazolamide	NA	methazolamide	methazolamide	methazolamide	methazolamide	8
dicloxacillin	dicloxacillin	NA	NA	dicloxacillin	dicloxacillin	dicloxacillin	NA	NA	NA	dicloxacillin	dicloxacillin	dicloxacillin	8
celastrol	celastrol	celastrol	NA	celastrol	celastrol	celastrol	NA	NA	NA	NA	celastrol	celastrol	8
pseudopelletierine	NA	NA	pseudopelletierine	pseudopelletierine	NA	pseudopelletierine	NA	pseudopelletierine	NA	pseudopelletierine	pseudopelletierine	pseudopelletierine	8
H-7	NA	H-7	NA	NA	NA	H-7	H-7	H-7	H-7	H-7	NA	H-7	8
5224221	NA	5224221	5224221	5224221	NA	NA	NA	5224221	NA	5224221	5224221	5224221	8
amoxapine	NA	amoxapine	NA	NA	amoxapine	amoxapine	NA	NA	amoxapine	amoxapine	amoxapine	amoxapine	8
NA	phenazopyridine	phenazopyridine	NA	NA	NA	phenazopyridine	phenazopyridine	phenazopyridine	phenazopyridine	phenazopyridine	NA	phenazopyridine	8
NA	enilconazole	enilconazole	NA	NA	enilconazole	enilconazole	enilconazole	enilconazole	enilconazole	NA	enilconazole	NA	8
NA	ellipticine	ellipticine	NA	NA	NA	ellipticine	ellipticine	ellipticine	ellipticine	ellipticine	NA	ellipticine	8
NA	NA	chlorphenesin	NA	chlorphenesin	NA	NA	chlorphenesin	chlorphenesin	chlorphenesin	chlorphenesin	chlorphenesin	chlorphenesin	8
NA	NA	clemizole	NA	clemizole	clemizole	clemizole	clemizole	clemizole	clemizole	clemizole	NA	NA	8
NA	NA	estriol	NA	estriol	estriol	estriol	estriol	NA	NA	estriol	estriol	estriol	8
orphenadrine	NA	NA	NA	orphenadrine	orphenadrine	NA	NA	orphenadrine	orphenadrine	orphenadrine	NA	orphenadrine	7
tretinoin	tretinoin	tretinoin	NA	NA	NA	tretinoin	tretinoin	NA	tretinoin	tretinoin	NA	NA	7
isoxsuprine	NA	NA	NA	isoxsuprine	isoxsuprine	NA	isoxsuprine	isoxsuprine	NA	NA	isoxsuprine	isoxsuprine	7
tribenoside	tribenoside	tribenoside	NA	NA	NA	tribenoside	NA	tribenoside	tribenoside	NA	NA	tribenoside	7
benfluorex	NA	NA	benfluorex	benfluorex	NA	benfluorex	NA	benfluorex	NA	benfluorex	NA	benfluorex	7
proxymetacaine	NA	NA	NA	proxymetacaine	NA	proxymetacaine	NA	proxymetacaine	proxymetacaine	proxymetacaine	proxymetacaine	NA	7
tubocurarine chloride	tubocurarine chloride	tubocurarine chloride	NA	NA	NA	tubocurarine chloride	NA	NA	NA	tubocurarine chloride	tubocurarine chloride	tubocurarine chloride	7
phenformin	phenformin	phenformin	NA	phenformin	NA	NA	phenformin	phenformin	NA	NA	NA	phenformin	7
cyclopentolate	NA	cyclopentolate	NA	cyclopentolate	NA	cyclopentolate	NA	NA	cyclopentolate	cyclopentolate	NA	cyclopentolate	7
cetirizine	NA	NA	NA	cetirizine	cetirizine	NA	NA	cetirizine	NA	cetirizine	cetirizine	cetirizine	7
irinotecan	NA	irinotecan	NA	irinotecan	NA	NA	irinotecan	irinotecan	irinotecan	NA	NA	irinotecan	7
NA	apigenin	apigenin	apigenin	NA	apigenin	apigenin	apigenin	NA	apigenin	NA	NA	NA	7
NA	succinylsulfathiazole	succinylsulfathiazole	NA	NA	NA	succinylsulfathiazole	succinylsulfathiazole	NA	succinylsulfathiazole	succinylsulfathiazole	succinylsulfathiazole	NA	7
NA	abamectin	NA	NA	abamectin	NA	abamectin	abamectin	abamectin	NA	NA	abamectin	abamectin	7
NA	mitoxantrone	mitoxantrone	NA	NA	NA	NA	mitoxantrone	mitoxantrone	mitoxantrone	mitoxantrone	NA	mitoxantrone	7
NA	bufexamac	bufexamac	NA	NA	bufexamac	NA	NA	NA	bufexamac	bufexamac	bufexamac	bufexamac	7
NA	NA	phthalylsulfathiazole	NA	phthalylsulfathiazole	phthalylsulfathiazole	NA	NA	NA	phthalylsulfathiazole	phthalylsulfathiazole	phthalylsulfathiazole	phthalylsulfathiazole	7
NA	NA	Prestwick-860	NA	NA	Prestwick-860	NA	Prestwick-860	NA	Prestwick-860	Prestwick-860	Prestwick-860	Prestwick-860	7
NA	NA	NA	NA	alfaxalone	alfaxalone	NA	alfaxalone	alfaxalone	NA	alfaxalone	alfaxalone	alfaxalone	7
NA	NA	NA	NA	kanamycin	kanamycin	NA	kanamycin	kanamycin	NA	kanamycin	kanamycin	kanamycin	7
tiapride	NA	NA	NA	tiapride	NA	tiapride	NA	tiapride	NA	tiapride	NA	tiapride	6
lobelanidine	NA	lobelanidine	NA	NA	lobelanidine	NA	lobelanidine	NA	lobelanidine	lobelanidine	NA	NA	6
gliclazide	NA	gliclazide	NA	NA	NA	NA	gliclazide	NA	gliclazide	gliclazide	gliclazide	NA	6
rolitetracycline	NA	NA	rolitetracycline	NA	rolitetracycline	NA	rolitetracycline	NA	NA	NA	rolitetracycline	rolitetracycline	6
colecalciferol	colecalciferol	NA	NA	colecalciferol	NA	NA	NA	NA	NA	colecalciferol	colecalciferol	colecalciferol	6
NA	natamycin	NA	NA	natamycin	natamycin	NA	NA	NA	NA	natamycin	natamycin	natamycin	6
NA	prednicarbate	NA	NA	prednicarbate	prednicarbate	NA	NA	prednicarbate	prednicarbate	NA	NA	prednicarbate	6
NA	camptothecin	camptothecin	camptothecin	NA	NA	NA	camptothecin	NA	camptothecin	camptothecin	NA	NA	6
NA	hyoscyamine	NA	NA	hyoscyamine	hyoscyamine	NA	NA	NA	hyoscyamine	hyoscyamine	hyoscyamine	NA	6
NA	atovaquone	NA	NA	NA	atovaquone	NA	atovaquone	NA	atovaquone	atovaquone	atovaquone	NA	6
NA	NA	cycloserine	NA	NA	cycloserine	NA	cycloserine	NA	cycloserine	cycloserine	cycloserine	NA	6
NA	NA	ronidazole	NA	ronidazole	ronidazole	NA	ronidazole	NA	NA	ronidazole	ronidazole	NA	6
NA	NA	etofenamate	NA	etofenamate	etofenamate	etofenamate	NA	NA	NA	etofenamate	etofenamate	NA	6
NA	NA	cyproterone	NA	NA	cyproterone	NA	NA	NA	cyproterone	cyproterone	cyproterone	cyproterone	6
NA	NA	trimethylcolchicinic acid	NA	NA	trimethylcolchicinic acid	trimethylcolchicinic acid	trimethylcolchicinic acid	NA	NA	NA	trimethylcolchicinic acid	trimethylcolchicinic acid	6
NA	NA	NA	NA	mepyramine	mepyramine	NA	NA	mepyramine	NA	mepyramine	mepyramine	mepyramine	6
NA	NA	NA	NA	paracetamol	paracetamol	NA	NA	NA	paracetamol	paracetamol	paracetamol	paracetamol	6
NA	NA	NA	NA	meclofenamic acid	meclofenamic acid	NA	meclofenamic acid	NA	meclofenamic acid	meclofenamic acid	meclofenamic acid	NA	6
NA	NA	NA	NA	NA	PF-00562151-00	NA	PF-00562151-00	PF-00562151-00	PF-00562151-00	NA	PF-00562151-00	PF-00562151-00	6
sulfamethoxypyridazine	NA	sulfamethoxypyridazine	NA	NA	NA	NA	sulfamethoxypyridazine	NA	sulfamethoxypyridazine	sulfamethoxypyridazine	NA	NA	5
clozapine	NA	NA	NA	clozapine	NA	NA	NA	clozapine	NA	clozapine	NA	clozapine	5
ketoprofen	NA	ketoprofen	ketoprofen	NA	NA	ketoprofen	NA	ketoprofen	NA	NA	NA	NA	5
LY-294002	NA	NA	NA	NA	LY-294002	NA	NA	LY-294002	LY-294002	NA	LY-294002	NA	5
fursultiamine	NA	fursultiamine	NA	fursultiamine	NA	NA	fursultiamine	NA	NA	fursultiamine	NA	NA	5
fenoprofen	NA	NA	NA	NA	fenoprofen	NA	fenoprofen	NA	NA	fenoprofen	NA	fenoprofen	5
nisoxetine	NA	NA	NA	nisoxetine	NA	NA	nisoxetine	nisoxetine	NA	nisoxetine	NA	NA	5
SB-202190	NA	NA	NA	SB-202190	SB-202190	NA	SB-202190	NA	NA	NA	SB-202190	NA	5
NA	ethisterone	ethisterone	NA	ethisterone	NA	NA	NA	NA	NA	ethisterone	NA	ethisterone	5
NA	ginkgolide A	ginkgolide A	NA	NA	NA	NA	ginkgolide A	NA	NA	ginkgolide A	ginkgolide A	NA	5
NA	chrysin	chrysin	chrysin	NA	NA	chrysin	NA	NA	NA	chrysin	NA	NA	5
NA	CP-944629	CP-944629	NA	NA	NA	NA	CP-944629	NA	CP-944629	CP-944629	NA	NA	5
NA	mycophenolic acid	mycophenolic acid	NA	NA	NA	mycophenolic acid	mycophenolic acid	NA	mycophenolic acid	NA	NA	NA	5
NA	apomorphine	NA	NA	NA	NA	apomorphine	apomorphine	NA	NA	apomorphine	apomorphine	NA	5
NA	NA	eucatropine	NA	NA	eucatropine	NA	eucatropine	eucatropine	NA	NA	eucatropine	NA	5
NA	NA	reserpine	reserpine	NA	NA	NA	reserpine	NA	NA	reserpine	reserpine	NA	5
NA	NA	benzylpenicillin	NA	NA	NA	NA	benzylpenicillin	NA	benzylpenicillin	benzylpenicillin	benzylpenicillin	NA	5
NA	NA	dipyridamole	NA	NA	NA	NA	dipyridamole	NA	NA	dipyridamole	dipyridamole	dipyridamole	5
NA	NA	tolfenamic acid	NA	tolfenamic acid	NA	NA	tolfenamic acid	NA	tolfenamic acid	tolfenamic acid	NA	NA	5
NA	NA	metamizole sodium	NA	NA	metamizole sodium	NA	metamizole sodium	NA	NA	metamizole sodium	metamizole sodium	NA	5
NA	NA	beclometasone	NA	beclometasone	NA	NA	beclometasone	beclometasone	NA	beclometasone	NA	NA	5
NA	NA	bezafibrate	bezafibrate	NA	bezafibrate	NA	NA	bezafibrate	NA	NA	bezafibrate	NA	5
NA	NA	NA	NA	eticlopride	eticlopride	NA	eticlopride	NA	NA	NA	eticlopride	eticlopride	5
NA	NA	NA	NA	dequalinium chloride	dequalinium chloride	NA	NA	dequalinium chloride	NA	NA	dequalinium chloride	dequalinium chloride	5
NA	NA	NA	NA	dirithromycin	dirithromycin	NA	dirithromycin	NA	dirithromycin	dirithromycin	NA	NA	5
NA	NA	NA	NA	NA	labetalol	labetalol	NA	NA	labetalol	labetalol	NA	labetalol	5
NA	NA	NA	NA	NA	NA	NA	Prestwick-559	NA	Prestwick-559	Prestwick-559	Prestwick-559	Prestwick-559	5
kinetin	NA	NA	NA	NA	kinetin	NA	kinetin	NA	NA	kinetin	NA	NA	4
sulfafurazole	NA	sulfafurazole	NA	NA	NA	NA	sulfafurazole	NA	NA	sulfafurazole	NA	NA	4
2,6-dimethylpiperidine	NA	NA	NA	NA	NA	NA	NA	NA	2,6-dimethylpiperidine	NA	2,6-dimethylpiperidine	2,6-dimethylpiperidine	4
tracazolate	tracazolate	tracazolate	NA	NA	NA	NA	tracazolate	NA	NA	NA	NA	NA	4
tyrphostin AG-1478	NA	NA	NA	NA	NA	NA	tyrphostin AG-1478	NA	tyrphostin AG-1478	NA	tyrphostin AG-1478	NA	4
DL-thiorphan	NA	NA	DL-thiorphan	NA	NA	NA	NA	NA	NA	NA	DL-thiorphan	DL-thiorphan	4
metaraminol	NA	NA	NA	NA	metaraminol	metaraminol	NA	NA	NA	metaraminol	NA	NA	4
phenacetin	NA	NA	NA	NA	NA	NA	NA	phenacetin	NA	phenacetin	NA	phenacetin	4
SR-95531	NA	NA	NA	SR-95531	SR-95531	NA	NA	NA	NA	NA	SR-95531	NA	4
meticrane	NA	NA	NA	meticrane	NA	NA	NA	meticrane	NA	NA	meticrane	NA	4
naringin	NA	NA	NA	NA	naringin	NA	NA	NA	NA	naringin	naringin	NA	4
etamivan	NA	NA	NA	NA	etamivan	NA	NA	NA	NA	etamivan	etamivan	NA	4
NA	oxytetracycline	oxytetracycline	NA	NA	NA	NA	NA	NA	oxytetracycline	NA	oxytetracycline	NA	4
NA	BCB000038	NA	NA	NA	BCB000038	NA	BCB000038	NA	NA	NA	BCB000038	NA	4
NA	demeclocycline	demeclocycline	NA	NA	NA	NA	demeclocycline	NA	NA	NA	NA	demeclocycline	4
NA	NA	amodiaquine	NA	NA	NA	NA	NA	NA	NA	amodiaquine	amodiaquine	amodiaquine	4
NA	NA	pirinixic acid	NA	NA	pirinixic acid	pirinixic acid	pirinixic acid	NA	NA	NA	NA	NA	4
NA	NA	rescinnamine	rescinnamine	NA	NA	rescinnamine	NA	rescinnamine	NA	NA	NA	NA	4
NA	NA	NA	noretynodrel	noretynodrel	NA	noretynodrel	NA	NA	NA	noretynodrel	NA	NA	4
NA	NA	NA	scriptaid	scriptaid	NA	NA	NA	NA	scriptaid	NA	NA	scriptaid	4
NA	NA	NA	NA	phenelzine	NA	phenelzine	NA	NA	phenelzine	phenelzine	NA	NA	4
NA	NA	NA	NA	imidurea	imidurea	NA	imidurea	NA	NA	NA	imidurea	NA	4
NA	NA	NA	NA	hesperidin	NA	NA	NA	NA	hesperidin	hesperidin	NA	hesperidin	4
NA	NA	NA	NA	domperidone	domperidone	NA	domperidone	NA	NA	NA	NA	domperidone	4
NA	NA	NA	NA	NA	NA	naftidrofuryl	naftidrofuryl	NA	NA	naftidrofuryl	NA	naftidrofuryl	4
flumetasone	NA	flumetasone	NA	NA	NA	NA	NA	NA	NA	NA	flumetasone	NA	3
betahistine	NA	NA	NA	NA	NA	betahistine	NA	NA	NA	betahistine	NA	NA	3
midodrine	NA	NA	NA	NA	midodrine	NA	midodrine	NA	NA	NA	NA	NA	3
captopril	NA	NA	NA	NA	NA	captopril	NA	NA	captopril	NA	NA	NA	3
morantel	NA	morantel	NA	NA	NA	NA	NA	NA	NA	morantel	NA	NA	3
androsterone	androsterone	NA	NA	NA	NA	NA	androsterone	NA	NA	NA	NA	NA	3
remoxipride	NA	NA	NA	NA	NA	NA	remoxipride	NA	NA	remoxipride	NA	NA	3
pivampicillin	NA	NA	NA	NA	NA	NA	pivampicillin	NA	NA	pivampicillin	NA	NA	3
Prestwick-1100	NA	NA	NA	NA	NA	NA	NA	NA	Prestwick-1100	NA	Prestwick-1100	NA	3
metergoline	NA	NA	NA	metergoline	NA	NA	NA	NA	NA	metergoline	NA	NA	3
NA	emetine	emetine	NA	NA	NA	NA	NA	NA	NA	NA	emetine	NA	3
NA	AG-013608	NA	NA	NA	NA	NA	AG-013608	NA	AG-013608	NA	NA	NA	3
NA	pinacidil	pinacidil	NA	NA	NA	NA	NA	NA	NA	pinacidil	NA	NA	3
NA	Prestwick-864	NA	NA	Prestwick-864	NA	NA	NA	NA	NA	NA	NA	Prestwick-864	3
NA	NA	lorglumide	NA	NA	NA	NA	lorglumide	NA	NA	NA	lorglumide	NA	3
NA	NA	propylthiouracil	NA	NA	NA	NA	propylthiouracil	NA	NA	propylthiouracil	NA	NA	3
NA	NA	withaferin A	withaferin A	NA	NA	NA	NA	NA	NA	NA	NA	withaferin A	3
NA	NA	phenoxybenzamine	phenoxybenzamine	NA	NA	phenoxybenzamine	NA	NA	NA	NA	NA	NA	3
NA	NA	apramycin	NA	apramycin	NA	NA	NA	NA	NA	apramycin	NA	NA	3
NA	NA	semustine	NA	NA	NA	semustine	NA	NA	semustine	NA	NA	NA	3
NA	NA	propoxycaine	NA	NA	NA	NA	propoxycaine	NA	propoxycaine	NA	NA	NA	3
NA	NA	sulfadimidine	NA	NA	sulfadimidine	NA	NA	NA	NA	NA	NA	sulfadimidine	3
NA	NA	NA	dicycloverine	dicycloverine	NA	NA	NA	dicycloverine	NA	NA	NA	NA	3
NA	NA	NA	alclometasone	NA	NA	alclometasone	NA	NA	NA	alclometasone	NA	NA	3
NA	NA	NA	palmatine	NA	palmatine	NA	palmatine	NA	NA	NA	NA	NA	3
NA	NA	NA	NA	lysergol	NA	NA	NA	NA	lysergol	lysergol	NA	NA	3
NA	NA	NA	NA	nordihydroguaiaretic acid	NA	nordihydroguaiaretic acid	NA	NA	NA	nordihydroguaiaretic acid	NA	NA	3
NA	NA	NA	NA	BW-B70C	NA	NA	NA	NA	BW-B70C	NA	NA	BW-B70C	3
NA	NA	NA	NA	nimesulide	NA	NA	NA	NA	nimesulide	NA	nimesulide	NA	3
NA	NA	NA	NA	NA	santonin	NA	NA	NA	NA	santonin	santonin	NA	3
NA	NA	NA	NA	NA	N-acetyl-L-leucine	NA	N-acetyl-L-leucine	NA	NA	NA	N-acetyl-L-leucine	NA	3
NA	NA	NA	NA	NA	11-deoxy-16,16-dimethylprostaglandin E2	NA	11-deoxy-16,16-dimethylprostaglandin E2	NA	NA	NA	11-deoxy-16,16-dimethylprostaglandin E2	NA	3
NA	NA	NA	NA	NA	cantharidin	NA	NA	NA	NA	cantharidin	cantharidin	NA	3
NA	NA	NA	NA	NA	cefixime	NA	NA	NA	cefixime	cefixime	NA	NA	3
NA	NA	NA	NA	NA	aminocaproic acid	NA	aminocaproic acid	aminocaproic acid	NA	NA	NA	NA	3
NA	NA	NA	NA	NA	NA	thiethylperazine	thiethylperazine	thiethylperazine	NA	NA	NA	NA	3
NA	NA	NA	NA	NA	NA	NA	propafenone	NA	NA	propafenone	propafenone	NA	3
NA	NA	NA	NA	NA	NA	NA	amylocaine	NA	amylocaine	NA	amylocaine	NA	3
NA	NA	NA	NA	NA	NA	NA	azaperone	NA	azaperone	azaperone	NA	NA	3
NA	NA	NA	NA	NA	NA	NA	NA	heliotrine	NA	heliotrine	heliotrine	NA	3
NA	NA	NA	NA	NA	NA	NA	NA	0225151-0000	NA	0225151-0000	NA	0225151-0000	3
NA	NA	NA	NA	NA	NA	NA	NA	NA	IC-86621	IC-86621	IC-86621	NA	3
hydralazine	NA	NA	NA	NA	NA	NA	NA	hydralazine	NA	NA	NA	NA	2
pizotifen	NA	NA	NA	NA	NA	NA	pizotifen	NA	NA	NA	NA	NA	2
oxyphenbutazone	NA	NA	NA	NA	NA	NA	oxyphenbutazone	NA	NA	NA	NA	NA	2
salsolinol	NA	NA	NA	NA	salsolinol	NA	NA	NA	NA	NA	NA	NA	2
metixene	NA	NA	NA	NA	NA	NA	NA	metixene	NA	NA	NA	NA	2
NA	nilutamide	NA	NA	NA	NA	NA	nilutamide	NA	NA	NA	NA	NA	2
NA	cephaeline	NA	NA	NA	NA	NA	NA	NA	NA	NA	cephaeline	NA	2
NA	flupentixol	NA	NA	NA	NA	NA	flupentixol	NA	NA	NA	NA	NA	2
NA	0316684-0000	NA	0316684-0000	NA	NA	NA	NA	NA	NA	NA	NA	NA	2
NA	NA	tinidazole	NA	NA	NA	NA	NA	NA	NA	tinidazole	NA	NA	2
NA	NA	dextromethorphan	NA	NA	NA	NA	NA	NA	NA	NA	dextromethorphan	NA	2
NA	NA	scopolamine	NA	NA	NA	NA	NA	NA	scopolamine	NA	NA	NA	2
NA	NA	15-delta prostaglandin J2	NA	NA	NA	15-delta prostaglandin J2	NA	NA	NA	NA	NA	NA	2
NA	NA	methylprednisolone	NA	NA	NA	NA	NA	NA	methylprednisolone	NA	NA	NA	2
NA	NA	sulfametoxydiazine	NA	NA	NA	NA	NA	NA	NA	NA	NA	sulfametoxydiazine	2
NA	NA	ebselen	NA	NA	NA	NA	ebselen	NA	NA	NA	NA	NA	2
NA	NA	protoveratrine A	NA	NA	protoveratrine A	NA	NA	NA	NA	NA	NA	NA	2
NA	NA	5230742	NA	5230742	NA	NA	NA	NA	NA	NA	NA	NA	2
NA	NA	budesonide	NA	NA	NA	NA	NA	NA	NA	NA	budesonide	NA	2
NA	NA	NA	esculetin	NA	NA	esculetin	NA	NA	NA	NA	NA	NA	2
NA	NA	NA	NA	droperidol	NA	NA	NA	NA	NA	NA	droperidol	NA	2
NA	NA	NA	NA	carcinine	NA	NA	NA	NA	NA	NA	NA	carcinine	2
NA	NA	NA	NA	amphotericin B	NA	NA	NA	NA	NA	amphotericin B	NA	NA	2
NA	NA	NA	NA	liothyronine	NA	liothyronine	NA	NA	NA	NA	NA	NA	2
NA	NA	NA	NA	NA	sulfasalazine	NA	NA	NA	NA	NA	NA	sulfasalazine	2
NA	NA	NA	NA	NA	mephenytoin	NA	mephenytoin	NA	NA	NA	NA	NA	2
NA	NA	NA	NA	NA	NA	gossypol	NA	NA	NA	NA	NA	gossypol	2
NA	NA	NA	NA	NA	NA	ritodrine	ritodrine	NA	NA	NA	NA	NA	2
NA	NA	NA	NA	NA	NA	NA	16-phenyltetranorprostaglandin E2	NA	NA	16-phenyltetranorprostaglandin E2	NA	NA	2
NA	NA	NA	NA	NA	NA	NA	lidoflazine	NA	NA	NA	lidoflazine	NA	2
NA	NA	NA	NA	NA	NA	NA	clofazimine	NA	NA	NA	clofazimine	NA	2
NA	NA	NA	NA	NA	NA	NA	etofylline	NA	etofylline	NA	NA	NA	2
NA	NA	NA	NA	NA	NA	NA	hesperetin	NA	NA	NA	hesperetin	NA	2
NA	NA	NA	NA	NA	NA	NA	CP-645525-01	NA	CP-645525-01	NA	NA	NA	2
NA	NA	NA	NA	NA	NA	NA	buflomedil	NA	buflomedil	NA	NA	NA	2
NA	NA	NA	NA	NA	NA	NA	trazodone	NA	NA	trazodone	NA	NA	2
NA	NA	NA	NA	NA	NA	NA	NA	NA	mifepristone	mifepristone	NA	NA	2
NA	NA	NA	NA	NA	NA	NA	NA	NA	NA	pipemidic acid	NA	pipemidic acid	2
NA	NA	NA	NA	NA	NA	NA	NA	NA	NA	bacitracin	NA	bacitracin	2
NA	NA	NA	NA	NA	NA	NA	NA	NA	NA	NA	ciclacillin	ciclacillin	2
nitrofural	NA	NA	NA	NA	NA	NA	NA	NA	NA	NA	NA	NA	1
5194442	NA	NA	NA	NA	NA	NA	NA	NA	NA	NA	NA	NA	1
levomepromazine	NA	NA	NA	NA	NA	NA	NA	NA	NA	NA	NA	NA	1
lovastatin	NA	NA	NA	NA	NA	NA	NA	NA	NA	NA	NA	NA	1
fludroxycortide	NA	NA	NA	NA	NA	NA	NA	NA	NA	NA	NA	NA	1
glycocholic acid	NA	NA	NA	NA	NA	NA	NA	NA	NA	NA	NA	NA	1
NA	risperidone	NA	NA	NA	NA	NA	NA	NA	NA	NA	NA	NA	1
NA	denatonium benzoate	NA	NA	NA	NA	NA	NA	NA	NA	NA	NA	NA	1
NA	colforsin	NA	NA	NA	NA	NA	NA	NA	NA	NA	NA	NA	1
NA	urapidil	NA	NA	NA	NA	NA	NA	NA	NA	NA	NA	NA	1
NA	lymecycline	NA	NA	NA	NA	NA	NA	NA	NA	NA	NA	NA	1
NA	6-bromoindirubin-3'-oxime	NA	NA	NA	NA	NA	NA	NA	NA	NA	NA	NA	1
NA	nifuroxazide	NA	NA	NA	NA	NA	NA	NA	NA	NA	NA	NA	1
NA	flucytosine	NA	NA	NA	NA	NA	NA	NA	NA	NA	NA	NA	1
NA	fluoxetine	NA	NA	NA	NA	NA	NA	NA	NA	NA	NA	NA	1
NA	tolazamide	NA	NA	NA	NA	NA	NA	NA	NA	NA	NA	NA	1
NA	ribostamycin	NA	NA	NA	NA	NA	NA	NA	NA	NA	NA	NA	1
NA	imipramine	NA	NA	NA	NA	NA	NA	NA	NA	NA	NA	NA	1
NA	prednisolone	NA	NA	NA	NA	NA	NA	NA	NA	NA	NA	NA	1
NA	NA	dihydroergotamine	NA	NA	NA	NA	NA	NA	NA	NA	NA	NA	1
NA	NA	glipizide	NA	NA	NA	NA	NA	NA	NA	NA	NA	NA	1
NA	NA	metolazone	NA	NA	NA	NA	NA	NA	NA	NA	NA	NA	1
NA	NA	mephenesin	NA	NA	NA	NA	NA	NA	NA	NA	NA	NA	1
NA	NA	NA	pyrimethamine	NA	NA	NA	NA	NA	NA	NA	NA	NA	1
NA	NA	NA	dimenhydrinate	NA	NA	NA	NA	NA	NA	NA	NA	NA	1
NA	NA	NA	metoclopramide	NA	NA	NA	NA	NA	NA	NA	NA	NA	1
NA	NA	NA	STOCK1N-35215	NA	NA	NA	NA	NA	NA	NA	NA	NA	1
NA	NA	NA	rolipram	NA	NA	NA	NA	NA	NA	NA	NA	NA	1
NA	NA	NA	NA	NA	canrenoic acid	NA	NA	NA	NA	NA	NA	NA	1
NA	NA	NA	NA	NA	pempidine	NA	NA	NA	NA	NA	NA	NA	1
NA	NA	NA	NA	NA	fluvastatin	NA	NA	NA	NA	NA	NA	NA	1
NA	NA	NA	NA	NA	NA	kaempferol	NA	NA	NA	NA	NA	NA	1
NA	NA	NA	NA	NA	NA	AG-012559	NA	NA	NA	NA	NA	NA	1
NA	NA	NA	NA	NA	NA	naproxen	NA	NA	NA	NA	NA	NA	1
NA	NA	NA	NA	NA	NA	cefotetan	NA	NA	NA	NA	NA	NA	1
NA	NA	NA	NA	NA	NA	nomegestrol	NA	NA	NA	NA	NA	NA	1
NA	NA	NA	NA	NA	NA	NA	tobramycin	NA	NA	NA	NA	NA	1
NA	NA	NA	NA	NA	NA	NA	pirenperone	NA	NA	NA	NA	NA	1
NA	NA	NA	NA	NA	NA	NA	mebhydrolin	NA	NA	NA	NA	NA	1
NA	NA	NA	NA	NA	NA	NA	canavanine	NA	NA	NA	NA	NA	1
NA	NA	NA	NA	NA	NA	NA	physostigmine	NA	NA	NA	NA	NA	1
NA	NA	NA	NA	NA	NA	NA	6-azathymine	NA	NA	NA	NA	NA	1
NA	NA	NA	NA	NA	NA	NA	troleandomycin	NA	NA	NA	NA	NA	1
NA	NA	NA	NA	NA	NA	NA	dizocilpine	NA	NA	NA	NA	NA	1
NA	NA	NA	NA	NA	NA	NA	propranolol	NA	NA	NA	NA	NA	1
NA	NA	NA	NA	NA	NA	NA	crotamiton	NA	NA	NA	NA	NA	1
NA	NA	NA	NA	NA	NA	NA	propantheline bromide	NA	NA	NA	NA	NA	1
NA	NA	NA	NA	NA	NA	NA	trimetazidine	NA	NA	NA	NA	NA	1
NA	NA	NA	NA	NA	NA	NA	zimeldine	NA	NA	NA	NA	NA	1
NA	NA	NA	NA	NA	NA	NA	5248896	NA	NA	NA	NA	NA	1
NA	NA	NA	NA	NA	NA	NA	syrosingopine	NA	NA	NA	NA	NA	1
NA	NA	NA	NA	NA	NA	NA	ornidazole	NA	NA	NA	NA	NA	1
NA	NA	NA	NA	NA	NA	NA	testosterone	NA	NA	NA	NA	NA	1
NA	NA	NA	NA	NA	NA	NA	profenamine	NA	NA	NA	NA	NA	1
NA	NA	NA	NA	NA	NA	NA	papaverine	NA	NA	NA	NA	NA	1
NA	NA	NA	NA	NA	NA	NA	khellin	NA	NA	NA	NA	NA	1
NA	NA	NA	NA	NA	NA	NA	nystatin	NA	NA	NA	NA	NA	1
NA	NA	NA	NA	NA	NA	NA	tyrphostin AG-825	NA	NA	NA	NA	NA	1
NA	NA	NA	NA	NA	NA	NA	hydrastinine	NA	NA	NA	NA	NA	1
NA	NA	NA	NA	NA	NA	NA	pyrithyldione	NA	NA	NA	NA	NA	1
NA	NA	NA	NA	NA	NA	NA	NA	chlorprothixene	NA	NA	NA	NA	1
NA	NA	NA	NA	NA	NA	NA	NA	zuclopenthixol	NA	NA	NA	NA	1
NA	NA	NA	NA	NA	NA	NA	NA	halcinonide	NA	NA	NA	NA	1
NA	NA	NA	NA	NA	NA	NA	NA	ketoconazole	NA	NA	NA	NA	1
NA	NA	NA	NA	NA	NA	NA	NA	NA	0198306-0000	NA	NA	NA	1
NA	NA	NA	NA	NA	NA	NA	NA	NA	iproniazid	NA	NA	NA	1
NA	NA	NA	NA	NA	NA	NA	NA	NA	nialamide	NA	NA	NA	1
NA	NA	NA	NA	NA	NA	NA	NA	NA	sulfathiazole	NA	NA	NA	1
NA	NA	NA	NA	NA	NA	NA	NA	NA	R-atenolol	NA	NA	NA	1
NA	NA	NA	NA	NA	NA	NA	NA	NA	staurosporine	NA	NA	NA	1
NA	NA	NA	NA	NA	NA	NA	NA	NA	Rapamycin	NA	NA	NA	1
NA	NA	NA	NA	NA	NA	NA	NA	NA	BAS-012416453	NA	NA	NA	1
NA	NA	NA	NA	NA	NA	NA	NA	NA	sulpiride	NA	NA	NA	1
NA	NA	NA	NA	NA	NA	NA	NA	NA	oxantel	NA	NA	NA	1
NA	NA	NA	NA	NA	NA	NA	NA	NA	NA	aminohippuric acid	NA	NA	1
NA	NA	NA	NA	NA	NA	NA	NA	NA	NA	sulfabenzamide	NA	NA	1
NA	NA	NA	NA	NA	NA	NA	NA	NA	NA	PF-00539758-00	NA	NA	1
NA	NA	NA	NA	NA	NA	NA	NA	NA	NA	NA	cinchocaine	NA	1
NA	NA	NA	NA	NA	NA	NA	NA	NA	NA	NA	fulvestrant	NA	1
NA	NA	NA	NA	NA	NA	NA	NA	NA	NA	NA	oxybutynin	NA	1
NA	NA	NA	NA	NA	NA	NA	NA	NA	NA	NA	azlocillin	NA	1
NA	NA	NA	NA	NA	NA	NA	NA	NA	NA	NA	dacarbazine	NA	1
NA	NA	NA	NA	NA	NA	NA	NA	NA	NA	NA	pentetrazol	NA	1
NA	NA	NA	NA	NA	NA	NA	NA	NA	NA	NA	calcium pantothenate	NA	1
NA	NA	NA	NA	NA	NA	NA	NA	NA	NA	NA	cefaclor	NA	1
NA	NA	NA	NA	NA	NA	NA	NA	NA	NA	NA	spectinomycin	NA	1

## Sheet: GSE23546_ConsensusMR
Master Regulators Connectivity Map Drug Candidates of all Case-Control Lung Adenocarcinoma Studies with Connectivity Score < 0 and FDR-adjusted p-value < 0.05
GSE10072	GSE11969	GSE21933	GSE27262	GSE31552	GSE32665	GSE32863	GSE40275	GSE43458	GSE62113	GSE74706	GSE102511	GSE87340	Presence Count
deptropine	deptropine	deptropine	deptropine	deptropine	deptropine	deptropine	deptropine	deptropine	deptropine	deptropine	deptropine	deptropine	13
metoprolol	metoprolol	metoprolol	metoprolol	metoprolol	metoprolol	metoprolol	metoprolol	metoprolol	metoprolol	metoprolol	metoprolol	metoprolol	13
8-azaguanine	8-azaguanine	8-azaguanine	8-azaguanine	8-azaguanine	8-azaguanine	8-azaguanine	8-azaguanine	8-azaguanine	8-azaguanine	8-azaguanine	8-azaguanine	8-azaguanine	13
cloperastine	cloperastine	cloperastine	cloperastine	cloperastine	cloperastine	cloperastine	cloperastine	cloperastine	cloperastine	cloperastine	cloperastine	cloperastine	13
glibenclamide	glibenclamide	glibenclamide	glibenclamide	glibenclamide	glibenclamide	glibenclamide	glibenclamide	glibenclamide	glibenclamide	glibenclamide	glibenclamide	glibenclamide	13
epivincamine	epivincamine	epivincamine	epivincamine	epivincamine	epivincamine	epivincamine	epivincamine	epivincamine	epivincamine	epivincamine	epivincamine	epivincamine	13
ajmaline	ajmaline	ajmaline	ajmaline	ajmaline	ajmaline	ajmaline	ajmaline	ajmaline	ajmaline	ajmaline	ajmaline	ajmaline	13
chlorzoxazone	chlorzoxazone	chlorzoxazone	chlorzoxazone	chlorzoxazone	chlorzoxazone	chlorzoxazone	chlorzoxazone	chlorzoxazone	chlorzoxazone	chlorzoxazone	chlorzoxazone	chlorzoxazone	13
valproic acid	valproic acid	valproic acid	valproic acid	valproic acid	valproic acid	valproic acid	valproic acid	valproic acid	valproic acid	valproic acid	valproic acid	valproic acid	13
clomipramine	clomipramine	clomipramine	clomipramine	clomipramine	clomipramine	clomipramine	clomipramine	clomipramine	clomipramine	clomipramine	clomipramine	clomipramine	13
rifabutin	rifabutin	rifabutin	rifabutin	rifabutin	rifabutin	rifabutin	rifabutin	rifabutin	rifabutin	rifabutin	rifabutin	rifabutin	13
nitrendipine	nitrendipine	nitrendipine	nitrendipine	nitrendipine	nitrendipine	nitrendipine	nitrendipine	nitrendipine	nitrendipine	nitrendipine	nitrendipine	nitrendipine	13
azacitidine	azacitidine	azacitidine	azacitidine	azacitidine	azacitidine	azacitidine	azacitidine	azacitidine	azacitidine	azacitidine	azacitidine	azacitidine	13
trichostatin A	trichostatin A	trichostatin A	trichostatin A	trichostatin A	trichostatin A	trichostatin A	trichostatin A	trichostatin A	trichostatin A	trichostatin A	trichostatin A	trichostatin A	13
verapamil	verapamil	verapamil	verapamil	verapamil	verapamil	verapamil	verapamil	verapamil	verapamil	verapamil	verapamil	verapamil	13
sulfapyridine	sulfapyridine	sulfapyridine	sulfapyridine	sulfapyridine	sulfapyridine	sulfapyridine	sulfapyridine	sulfapyridine	sulfapyridine	sulfapyridine	sulfapyridine	sulfapyridine	13
danazol	danazol	danazol	danazol	danazol	danazol	danazol	danazol	danazol	danazol	danazol	danazol	danazol	13
piribedil	piribedil	piribedil	piribedil	piribedil	piribedil	piribedil	piribedil	piribedil	piribedil	piribedil	piribedil	piribedil	13
acepromazine	acepromazine	acepromazine	acepromazine	acepromazine	acepromazine	acepromazine	acepromazine	acepromazine	acepromazine	acepromazine	acepromazine	acepromazine	13
ketanserin	ketanserin	ketanserin	ketanserin	ketanserin	ketanserin	ketanserin	ketanserin	ketanserin	ketanserin	ketanserin	ketanserin	ketanserin	13
mesalazine	mesalazine	mesalazine	mesalazine	mesalazine	mesalazine	mesalazine	mesalazine	mesalazine	mesalazine	mesalazine	mesalazine	mesalazine	13
ionomycin	ionomycin	ionomycin	ionomycin	ionomycin	ionomycin	ionomycin	ionomycin	ionomycin	ionomycin	ionomycin	ionomycin	ionomycin	13
promazine	promazine	promazine	promazine	promazine	promazine	promazine	promazine	promazine	promazine	promazine	promazine	promazine	13
Vorinostat	Vorinostat	Vorinostat	Vorinostat	Vorinostat	Vorinostat	Vorinostat	Vorinostat	Vorinostat	Vorinostat	Vorinostat	Vorinostat	Vorinostat	13
azacyclonol	azacyclonol	azacyclonol	azacyclonol	azacyclonol	azacyclonol	azacyclonol	azacyclonol	azacyclonol	azacyclonol	azacyclonol	azacyclonol	azacyclonol	13
seneciphylline	seneciphylline	seneciphylline	seneciphylline	seneciphylline	seneciphylline	seneciphylline	seneciphylline	seneciphylline	seneciphylline	seneciphylline	seneciphylline	seneciphylline	13
pentamidine	pentamidine	pentamidine	pentamidine	pentamidine	pentamidine	pentamidine	pentamidine	pentamidine	pentamidine	pentamidine	pentamidine	pentamidine	13
pimozide	pimozide	pimozide	pimozide	pimozide	pimozide	pimozide	pimozide	pimozide	pimozide	pimozide	pimozide	pimozide	13
0175029-0000	0175029-0000	0175029-0000	0175029-0000	0175029-0000	0175029-0000	0175029-0000	0175029-0000	0175029-0000	0175029-0000	0175029-0000	0175029-0000	0175029-0000	13
lobeline	lobeline	lobeline	lobeline	lobeline	lobeline	lobeline	lobeline	lobeline	lobeline	lobeline	lobeline	lobeline	13
resveratrol	resveratrol	resveratrol	resveratrol	resveratrol	resveratrol	resveratrol	resveratrol	resveratrol	resveratrol	resveratrol	resveratrol	resveratrol	13
chlorhexidine	chlorhexidine	chlorhexidine	chlorhexidine	chlorhexidine	chlorhexidine	chlorhexidine	chlorhexidine	chlorhexidine	chlorhexidine	chlorhexidine	chlorhexidine	chlorhexidine	13
ciclopirox	ciclopirox	ciclopirox	ciclopirox	ciclopirox	ciclopirox	ciclopirox	ciclopirox	ciclopirox	ciclopirox	ciclopirox	ciclopirox	ciclopirox	13
nifedipine	nifedipine	nifedipine	nifedipine	nifedipine	nifedipine	nifedipine	nifedipine	nifedipine	nifedipine	nifedipine	nifedipine	nifedipine	13
deferoxamine	deferoxamine	deferoxamine	deferoxamine	deferoxamine	deferoxamine	deferoxamine	deferoxamine	deferoxamine	deferoxamine	deferoxamine	deferoxamine	deferoxamine	13
bepridil	bepridil	bepridil	bepridil	bepridil	bepridil	bepridil	bepridil	bepridil	bepridil	bepridil	bepridil	bepridil	13
fluspirilene	fluspirilene	fluspirilene	fluspirilene	fluspirilene	fluspirilene	fluspirilene	fluspirilene	fluspirilene	fluspirilene	fluspirilene	fluspirilene	fluspirilene	13
methotrexate	methotrexate	methotrexate	methotrexate	methotrexate	methotrexate	methotrexate	methotrexate	methotrexate	methotrexate	methotrexate	methotrexate	methotrexate	13
monobenzone	monobenzone	monobenzone	monobenzone	monobenzone	monobenzone	monobenzone	monobenzone	monobenzone	monobenzone	monobenzone	monobenzone	monobenzone	13
chlorpromazine	chlorpromazine	chlorpromazine	chlorpromazine	chlorpromazine	chlorpromazine	chlorpromazine	chlorpromazine	chlorpromazine	chlorpromazine	chlorpromazine	chlorpromazine	chlorpromazine	13
etacrynic acid	etacrynic acid	etacrynic acid	etacrynic acid	etacrynic acid	etacrynic acid	etacrynic acid	etacrynic acid	etacrynic acid	etacrynic acid	etacrynic acid	etacrynic acid	etacrynic acid	13
thioguanosine	thioguanosine	thioguanosine	thioguanosine	thioguanosine	thioguanosine	thioguanosine	thioguanosine	thioguanosine	thioguanosine	thioguanosine	thioguanosine	thioguanosine	13
clindamycin	clindamycin	clindamycin	clindamycin	clindamycin	clindamycin	clindamycin	clindamycin	clindamycin	clindamycin	clindamycin	clindamycin	clindamycin	13
piperlongumine	piperlongumine	piperlongumine	piperlongumine	piperlongumine	piperlongumine	piperlongumine	piperlongumine	piperlongumine	piperlongumine	piperlongumine	piperlongumine	piperlongumine	13
butoconazole	butoconazole	butoconazole	butoconazole	butoconazole	butoconazole	butoconazole	butoconazole	butoconazole	butoconazole	butoconazole	butoconazole	butoconazole	13
calmidazolium	calmidazolium	calmidazolium	calmidazolium	calmidazolium	calmidazolium	calmidazolium	calmidazolium	calmidazolium	calmidazolium	calmidazolium	calmidazolium	calmidazolium	13
picrotoxinin	picrotoxinin	picrotoxinin	picrotoxinin	picrotoxinin	picrotoxinin	picrotoxinin	picrotoxinin	picrotoxinin	picrotoxinin	picrotoxinin	picrotoxinin	picrotoxinin	13
pyrvinium	pyrvinium	pyrvinium	pyrvinium	pyrvinium	pyrvinium	pyrvinium	pyrvinium	pyrvinium	pyrvinium	pyrvinium	pyrvinium	pyrvinium	13
talampicillin	talampicillin	talampicillin	talampicillin	talampicillin	talampicillin	talampicillin	talampicillin	talampicillin	talampicillin	talampicillin	talampicillin	talampicillin	13
zalcitabine	zalcitabine	zalcitabine	zalcitabine	zalcitabine	zalcitabine	zalcitabine	zalcitabine	zalcitabine	zalcitabine	zalcitabine	zalcitabine	zalcitabine	13
trifluridine	trifluridine	trifluridine	trifluridine	trifluridine	trifluridine	trifluridine	trifluridine	trifluridine	trifluridine	trifluridine	trifluridine	trifluridine	13
0173570-0000	0173570-0000	0173570-0000	0173570-0000	0173570-0000	0173570-0000	0173570-0000	0173570-0000	0173570-0000	0173570-0000	0173570-0000	0173570-0000	0173570-0000	13
niclosamide	niclosamide	niclosamide	niclosamide	niclosamide	niclosamide	niclosamide	niclosamide	niclosamide	niclosamide	niclosamide	niclosamide	niclosamide	13
vidarabine	vidarabine	vidarabine	vidarabine	vidarabine	vidarabine	vidarabine	vidarabine	vidarabine	vidarabine	vidarabine	vidarabine	vidarabine	13
5109870	5109870	5109870	5109870	5109870	5109870	5109870	5109870	5109870	5109870	5109870	5109870	5109870	13
hycanthone	hycanthone	hycanthone	hycanthone	hycanthone	hycanthone	hycanthone	hycanthone	hycanthone	hycanthone	hycanthone	hycanthone	hycanthone	13
mitoxantrone	mitoxantrone	mitoxantrone	mitoxantrone	mitoxantrone	mitoxantrone	mitoxantrone	mitoxantrone	mitoxantrone	mitoxantrone	mitoxantrone	mitoxantrone	mitoxantrone	13
thiostrepton	thiostrepton	thiostrepton	thiostrepton	thiostrepton	thiostrepton	thiostrepton	thiostrepton	thiostrepton	thiostrepton	thiostrepton	thiostrepton	thiostrepton	13
protriptyline	protriptyline	protriptyline	protriptyline	protriptyline	protriptyline	protriptyline	protriptyline	protriptyline	protriptyline	protriptyline	protriptyline	protriptyline	13
famprofazone	famprofazone	famprofazone	NA	famprofazone	famprofazone	famprofazone	famprofazone	famprofazone	famprofazone	famprofazone	famprofazone	famprofazone	12
practolol	practolol	practolol	NA	practolol	practolol	practolol	practolol	practolol	practolol	practolol	practolol	practolol	12
levonorgestrel	levonorgestrel	levonorgestrel	NA	levonorgestrel	levonorgestrel	levonorgestrel	levonorgestrel	levonorgestrel	levonorgestrel	levonorgestrel	levonorgestrel	levonorgestrel	12
loperamide	loperamide	loperamide	NA	loperamide	loperamide	loperamide	loperamide	loperamide	loperamide	loperamide	loperamide	loperamide	12
promethazine	promethazine	promethazine	NA	promethazine	promethazine	promethazine	promethazine	promethazine	promethazine	promethazine	promethazine	promethazine	12
ipratropium bromide	ipratropium bromide	ipratropium bromide	NA	ipratropium bromide	ipratropium bromide	ipratropium bromide	ipratropium bromide	ipratropium bromide	ipratropium bromide	ipratropium bromide	ipratropium bromide	ipratropium bromide	12
amiodarone	amiodarone	amiodarone	NA	amiodarone	amiodarone	amiodarone	amiodarone	amiodarone	amiodarone	amiodarone	amiodarone	amiodarone	12
SC-58125	NA	SC-58125	SC-58125	SC-58125	SC-58125	SC-58125	SC-58125	SC-58125	SC-58125	SC-58125	SC-58125	SC-58125	12
cimetidine	cimetidine	cimetidine	NA	cimetidine	cimetidine	cimetidine	cimetidine	cimetidine	cimetidine	cimetidine	cimetidine	cimetidine	12
Prestwick-1084	Prestwick-1084	Prestwick-1084	NA	Prestwick-1084	Prestwick-1084	Prestwick-1084	Prestwick-1084	Prestwick-1084	Prestwick-1084	Prestwick-1084	Prestwick-1084	Prestwick-1084	12
alimemazine	alimemazine	alimemazine	NA	alimemazine	alimemazine	alimemazine	alimemazine	alimemazine	alimemazine	alimemazine	alimemazine	alimemazine	12
medrysone	medrysone	medrysone	NA	medrysone	medrysone	medrysone	medrysone	medrysone	medrysone	medrysone	medrysone	medrysone	12
pioglitazone	pioglitazone	NA	pioglitazone	pioglitazone	pioglitazone	pioglitazone	pioglitazone	pioglitazone	pioglitazone	pioglitazone	pioglitazone	pioglitazone	12
pargyline	NA	pargyline	pargyline	pargyline	pargyline	pargyline	pargyline	pargyline	pargyline	pargyline	pargyline	pargyline	12
mephentermine	mephentermine	mephentermine	mephentermine	mephentermine	mephentermine	mephentermine	mephentermine	mephentermine	NA	mephentermine	mephentermine	mephentermine	12
hydrastine hydrochloride	NA	hydrastine hydrochloride	hydrastine hydrochloride	hydrastine hydrochloride	hydrastine hydrochloride	hydrastine hydrochloride	hydrastine hydrochloride	hydrastine hydrochloride	hydrastine hydrochloride	hydrastine hydrochloride	hydrastine hydrochloride	hydrastine hydrochloride	12
clomifene	clomifene	clomifene	NA	clomifene	clomifene	clomifene	clomifene	clomifene	clomifene	clomifene	clomifene	clomifene	12
capsaicin	capsaicin	capsaicin	NA	capsaicin	capsaicin	capsaicin	capsaicin	capsaicin	capsaicin	capsaicin	capsaicin	capsaicin	12
cefalotin	NA	cefalotin	cefalotin	cefalotin	cefalotin	cefalotin	cefalotin	cefalotin	cefalotin	cefalotin	cefalotin	cefalotin	12
meclofenoxate	meclofenoxate	meclofenoxate	NA	meclofenoxate	meclofenoxate	meclofenoxate	meclofenoxate	meclofenoxate	meclofenoxate	meclofenoxate	meclofenoxate	meclofenoxate	12
clioquinol	clioquinol	clioquinol	NA	clioquinol	clioquinol	clioquinol	clioquinol	clioquinol	clioquinol	clioquinol	clioquinol	clioquinol	12
fenspiride	NA	fenspiride	fenspiride	fenspiride	fenspiride	fenspiride	fenspiride	fenspiride	fenspiride	fenspiride	fenspiride	fenspiride	12
antimycin A	antimycin A	antimycin A	NA	antimycin A	antimycin A	antimycin A	antimycin A	antimycin A	antimycin A	antimycin A	antimycin A	antimycin A	12
racecadotril	NA	racecadotril	racecadotril	racecadotril	racecadotril	racecadotril	racecadotril	racecadotril	racecadotril	racecadotril	racecadotril	racecadotril	12
clobetasol	clobetasol	clobetasol	NA	clobetasol	clobetasol	clobetasol	clobetasol	clobetasol	clobetasol	clobetasol	clobetasol	clobetasol	12
irinotecan	irinotecan	irinotecan	irinotecan	irinotecan	irinotecan	NA	irinotecan	irinotecan	irinotecan	irinotecan	irinotecan	irinotecan	12
HC toxin	HC toxin	HC toxin	HC toxin	HC toxin	NA	HC toxin	HC toxin	HC toxin	HC toxin	HC toxin	HC toxin	HC toxin	12
sulconazole	sulconazole	sulconazole	NA	sulconazole	sulconazole	sulconazole	sulconazole	sulconazole	sulconazole	sulconazole	sulconazole	sulconazole	12
meclofenamic acid	meclofenamic acid	meclofenamic acid	NA	meclofenamic acid	meclofenamic acid	meclofenamic acid	meclofenamic acid	meclofenamic acid	meclofenamic acid	meclofenamic acid	meclofenamic acid	meclofenamic acid	12
oxprenolol	NA	oxprenolol	oxprenolol	oxprenolol	oxprenolol	oxprenolol	oxprenolol	oxprenolol	oxprenolol	oxprenolol	oxprenolol	oxprenolol	12
rottlerin	rottlerin	rottlerin	NA	rottlerin	rottlerin	rottlerin	rottlerin	rottlerin	rottlerin	rottlerin	rottlerin	rottlerin	12
spiperone	spiperone	spiperone	NA	spiperone	spiperone	spiperone	spiperone	spiperone	spiperone	spiperone	spiperone	spiperone	12
skimmianine	skimmianine	skimmianine	NA	skimmianine	skimmianine	skimmianine	skimmianine	skimmianine	skimmianine	skimmianine	skimmianine	skimmianine	12
perhexiline	perhexiline	perhexiline	NA	perhexiline	perhexiline	perhexiline	perhexiline	perhexiline	perhexiline	perhexiline	perhexiline	perhexiline	12
primaquine	primaquine	primaquine	NA	primaquine	primaquine	primaquine	primaquine	primaquine	primaquine	primaquine	primaquine	primaquine	12
GW-8510	GW-8510	GW-8510	GW-8510	GW-8510	NA	GW-8510	GW-8510	GW-8510	GW-8510	GW-8510	GW-8510	GW-8510	12
norcyclobenzaprine	norcyclobenzaprine	norcyclobenzaprine	NA	norcyclobenzaprine	norcyclobenzaprine	norcyclobenzaprine	norcyclobenzaprine	norcyclobenzaprine	norcyclobenzaprine	norcyclobenzaprine	norcyclobenzaprine	norcyclobenzaprine	12
nortriptyline	nortriptyline	nortriptyline	NA	nortriptyline	nortriptyline	nortriptyline	nortriptyline	nortriptyline	nortriptyline	nortriptyline	nortriptyline	nortriptyline	12
piperidolate	piperidolate	piperidolate	NA	piperidolate	piperidolate	piperidolate	piperidolate	piperidolate	piperidolate	piperidolate	piperidolate	piperidolate	12
rescinnamine	rescinnamine	rescinnamine	rescinnamine	rescinnamine	rescinnamine	rescinnamine	NA	rescinnamine	rescinnamine	rescinnamine	rescinnamine	rescinnamine	12
PNU-0293363	NA	PNU-0293363	PNU-0293363	PNU-0293363	PNU-0293363	PNU-0293363	PNU-0293363	PNU-0293363	PNU-0293363	PNU-0293363	PNU-0293363	PNU-0293363	12
metyrapone	NA	metyrapone	metyrapone	metyrapone	metyrapone	metyrapone	metyrapone	metyrapone	metyrapone	metyrapone	metyrapone	metyrapone	12
fluphenazine	fluphenazine	fluphenazine	NA	fluphenazine	fluphenazine	fluphenazine	fluphenazine	fluphenazine	fluphenazine	fluphenazine	fluphenazine	fluphenazine	12
PNU-0230031	PNU-0230031	PNU-0230031	PNU-0230031	NA	PNU-0230031	PNU-0230031	PNU-0230031	PNU-0230031	PNU-0230031	PNU-0230031	PNU-0230031	PNU-0230031	12
menadione	menadione	menadione	NA	menadione	menadione	menadione	menadione	menadione	menadione	menadione	menadione	menadione	12
chlortetracycline	chlortetracycline	chlortetracycline	NA	chlortetracycline	chlortetracycline	chlortetracycline	chlortetracycline	chlortetracycline	chlortetracycline	chlortetracycline	chlortetracycline	chlortetracycline	12
0179445-0000	0179445-0000	0179445-0000	0179445-0000	0179445-0000	NA	0179445-0000	0179445-0000	0179445-0000	0179445-0000	0179445-0000	0179445-0000	0179445-0000	12
repaglinide	NA	repaglinide	repaglinide	repaglinide	repaglinide	repaglinide	repaglinide	repaglinide	repaglinide	repaglinide	repaglinide	repaglinide	12
thioridazine	thioridazine	thioridazine	NA	thioridazine	thioridazine	thioridazine	thioridazine	thioridazine	thioridazine	thioridazine	thioridazine	thioridazine	12
cyproheptadine	cyproheptadine	cyproheptadine	NA	cyproheptadine	cyproheptadine	cyproheptadine	cyproheptadine	cyproheptadine	cyproheptadine	cyproheptadine	cyproheptadine	cyproheptadine	12
mycophenolic acid	mycophenolic acid	mycophenolic acid	mycophenolic acid	mycophenolic acid	NA	mycophenolic acid	mycophenolic acid	mycophenolic acid	mycophenolic acid	mycophenolic acid	mycophenolic acid	mycophenolic acid	12
triamterene	triamterene	triamterene	NA	triamterene	triamterene	triamterene	triamterene	triamterene	triamterene	triamterene	triamterene	triamterene	12
etoposide	etoposide	etoposide	etoposide	etoposide	NA	etoposide	etoposide	etoposide	etoposide	etoposide	etoposide	etoposide	12
dirithromycin	dirithromycin	dirithromycin	dirithromycin	dirithromycin	dirithromycin	NA	dirithromycin	dirithromycin	dirithromycin	dirithromycin	dirithromycin	dirithromycin	12
prenylamine	NA	prenylamine	prenylamine	prenylamine	prenylamine	prenylamine	prenylamine	prenylamine	prenylamine	prenylamine	prenylamine	prenylamine	12
phenoxybenzamine	phenoxybenzamine	phenoxybenzamine	phenoxybenzamine	phenoxybenzamine	NA	phenoxybenzamine	phenoxybenzamine	phenoxybenzamine	phenoxybenzamine	phenoxybenzamine	phenoxybenzamine	phenoxybenzamine	12
natamycin	natamycin	natamycin	NA	natamycin	natamycin	natamycin	natamycin	natamycin	natamycin	natamycin	natamycin	natamycin	12
PNU-0251126	PNU-0251126	PNU-0251126	PNU-0251126	PNU-0251126	PNU-0251126	PNU-0251126	PNU-0251126	PNU-0251126	PNU-0251126	NA	PNU-0251126	PNU-0251126	12
desoxycortone	desoxycortone	desoxycortone	NA	desoxycortone	desoxycortone	desoxycortone	desoxycortone	desoxycortone	desoxycortone	desoxycortone	desoxycortone	desoxycortone	12
trimipramine	NA	trimipramine	trimipramine	trimipramine	trimipramine	trimipramine	trimipramine	trimipramine	trimipramine	trimipramine	trimipramine	trimipramine	12
ellipticine	ellipticine	ellipticine	NA	ellipticine	ellipticine	ellipticine	ellipticine	ellipticine	ellipticine	ellipticine	ellipticine	ellipticine	12
camptothecin	camptothecin	camptothecin	camptothecin	camptothecin	NA	camptothecin	camptothecin	camptothecin	camptothecin	camptothecin	camptothecin	camptothecin	12
metronidazole	NA	metronidazole	NA	metronidazole	metronidazole	metronidazole	metronidazole	metronidazole	metronidazole	metronidazole	metronidazole	metronidazole	11
flunixin	NA	flunixin	NA	flunixin	flunixin	flunixin	flunixin	flunixin	flunixin	flunixin	flunixin	flunixin	11
meclozine	meclozine	meclozine	NA	meclozine	meclozine	NA	meclozine	meclozine	meclozine	meclozine	meclozine	meclozine	11
idoxuridine	NA	idoxuridine	idoxuridine	idoxuridine	idoxuridine	idoxuridine	NA	idoxuridine	idoxuridine	idoxuridine	idoxuridine	idoxuridine	11
bromperidol	NA	bromperidol	bromperidol	bromperidol	bromperidol	bromperidol	NA	bromperidol	bromperidol	bromperidol	bromperidol	bromperidol	11
quipazine	NA	quipazine	quipazine	quipazine	quipazine	NA	quipazine	quipazine	quipazine	quipazine	quipazine	quipazine	11
latamoxef	NA	latamoxef	NA	latamoxef	latamoxef	latamoxef	latamoxef	latamoxef	latamoxef	latamoxef	latamoxef	latamoxef	11
tropicamide	NA	tropicamide	tropicamide	tropicamide	tropicamide	NA	tropicamide	tropicamide	tropicamide	tropicamide	tropicamide	tropicamide	11
cefalexin	NA	cefalexin	NA	cefalexin	cefalexin	cefalexin	cefalexin	cefalexin	cefalexin	cefalexin	cefalexin	cefalexin	11
novobiocin	NA	novobiocin	novobiocin	novobiocin	novobiocin	novobiocin	NA	novobiocin	novobiocin	novobiocin	novobiocin	novobiocin	11
betaxolol	betaxolol	betaxolol	NA	betaxolol	betaxolol	NA	betaxolol	betaxolol	betaxolol	betaxolol	betaxolol	betaxolol	11
dicloxacillin	dicloxacillin	NA	NA	dicloxacillin	dicloxacillin	dicloxacillin	dicloxacillin	dicloxacillin	dicloxacillin	dicloxacillin	dicloxacillin	dicloxacillin	11
1,4-chrysenequinone	1,4-chrysenequinone	1,4-chrysenequinone	NA	1,4-chrysenequinone	1,4-chrysenequinone	NA	1,4-chrysenequinone	1,4-chrysenequinone	1,4-chrysenequinone	1,4-chrysenequinone	1,4-chrysenequinone	1,4-chrysenequinone	11
fipexide	NA	fipexide	NA	fipexide	fipexide	fipexide	fipexide	fipexide	fipexide	fipexide	fipexide	fipexide	11
sertaconazole	sertaconazole	NA	NA	sertaconazole	sertaconazole	sertaconazole	sertaconazole	sertaconazole	sertaconazole	sertaconazole	sertaconazole	sertaconazole	11
ampyrone	ampyrone	ampyrone	NA	ampyrone	ampyrone	NA	ampyrone	ampyrone	ampyrone	ampyrone	ampyrone	ampyrone	11
quinostatin	quinostatin	quinostatin	NA	quinostatin	quinostatin	NA	quinostatin	quinostatin	quinostatin	quinostatin	quinostatin	quinostatin	11
5279552	NA	5279552	NA	5279552	5279552	5279552	5279552	5279552	5279552	5279552	5279552	5279552	11
dioxybenzone	NA	dioxybenzone	NA	dioxybenzone	dioxybenzone	dioxybenzone	dioxybenzone	dioxybenzone	dioxybenzone	dioxybenzone	dioxybenzone	dioxybenzone	11
methylbenzethonium chloride	methylbenzethonium chloride	methylbenzethonium chloride	NA	methylbenzethonium chloride	methylbenzethonium chloride	NA	methylbenzethonium chloride	methylbenzethonium chloride	methylbenzethonium chloride	methylbenzethonium chloride	methylbenzethonium chloride	methylbenzethonium chloride	11
trifluoperazine	trifluoperazine	trifluoperazine	NA	trifluoperazine	trifluoperazine	NA	trifluoperazine	trifluoperazine	trifluoperazine	trifluoperazine	trifluoperazine	trifluoperazine	11
0297417-0002B	0297417-0002B	0297417-0002B	NA	0297417-0002B	0297417-0002B	0297417-0002B	NA	0297417-0002B	0297417-0002B	0297417-0002B	0297417-0002B	0297417-0002B	11
rimexolone	rimexolone	rimexolone	NA	rimexolone	rimexolone	NA	rimexolone	rimexolone	rimexolone	rimexolone	rimexolone	rimexolone	11
solanine	solanine	solanine	NA	solanine	solanine	NA	solanine	solanine	solanine	solanine	solanine	solanine	11
cetirizine	NA	cetirizine	NA	cetirizine	cetirizine	cetirizine	cetirizine	cetirizine	cetirizine	cetirizine	cetirizine	cetirizine	11
5224221	5224221	5224221	NA	5224221	5224221	NA	5224221	5224221	5224221	5224221	5224221	5224221	11
celastrol	NA	celastrol	NA	celastrol	celastrol	celastrol	celastrol	celastrol	celastrol	celastrol	celastrol	celastrol	11
phthalylsulfathiazole	phthalylsulfathiazole	phthalylsulfathiazole	NA	phthalylsulfathiazole	phthalylsulfathiazole	NA	phthalylsulfathiazole	phthalylsulfathiazole	phthalylsulfathiazole	phthalylsulfathiazole	phthalylsulfathiazole	phthalylsulfathiazole	11
bisacodyl	NA	bisacodyl	bisacodyl	bisacodyl	bisacodyl	NA	bisacodyl	bisacodyl	bisacodyl	bisacodyl	bisacodyl	bisacodyl	11
H-7	NA	H-7	H-7	H-7	NA	H-7	H-7	H-7	H-7	H-7	H-7	H-7	11
norethisterone	norethisterone	norethisterone	norethisterone	norethisterone	NA	norethisterone	norethisterone	norethisterone	NA	norethisterone	norethisterone	norethisterone	11
NA	Prestwick-1083	Prestwick-1083	Prestwick-1083	Prestwick-1083	Prestwick-1083	Prestwick-1083	Prestwick-1083	Prestwick-1083	Prestwick-1083	NA	Prestwick-1083	Prestwick-1083	11
omeprazole	NA	omeprazole	NA	omeprazole	omeprazole	omeprazole	omeprazole	omeprazole	omeprazole	omeprazole	NA	omeprazole	10
naringin	naringin	naringin	NA	naringin	naringin	NA	NA	naringin	naringin	naringin	naringin	naringin	10
methapyrilene	methapyrilene	NA	NA	methapyrilene	methapyrilene	NA	methapyrilene	methapyrilene	methapyrilene	methapyrilene	methapyrilene	methapyrilene	10
benserazide	benserazide	NA	benserazide	NA	benserazide	benserazide	benserazide	NA	benserazide	benserazide	benserazide	benserazide	10
propafenone	NA	propafenone	NA	propafenone	propafenone	propafenone	propafenone	propafenone	propafenone	propafenone	propafenone	NA	10
chlorphenesin	chlorphenesin	chlorphenesin	NA	chlorphenesin	NA	NA	chlorphenesin	chlorphenesin	chlorphenesin	chlorphenesin	chlorphenesin	chlorphenesin	10
rofecoxib	NA	rofecoxib	NA	rofecoxib	rofecoxib	NA	rofecoxib	rofecoxib	rofecoxib	rofecoxib	rofecoxib	rofecoxib	10
napelline	NA	NA	NA	napelline	napelline	napelline	napelline	napelline	napelline	napelline	napelline	napelline	10
beta-escin	NA	NA	NA	beta-escin	beta-escin	beta-escin	beta-escin	beta-escin	beta-escin	beta-escin	beta-escin	beta-escin	10
tonzonium bromide	tonzonium bromide	NA	NA	tonzonium bromide	tonzonium bromide	NA	tonzonium bromide	tonzonium bromide	tonzonium bromide	tonzonium bromide	tonzonium bromide	tonzonium bromide	10
prochlorperazine	NA	NA	NA	prochlorperazine	prochlorperazine	prochlorperazine	prochlorperazine	prochlorperazine	prochlorperazine	prochlorperazine	prochlorperazine	prochlorperazine	10
ronidazole	NA	ronidazole	NA	ronidazole	ronidazole	ronidazole	ronidazole	ronidazole	NA	ronidazole	ronidazole	ronidazole	10
pirinixic acid	pirinixic acid	pirinixic acid	pirinixic acid	NA	pirinixic acid	pirinixic acid	pirinixic acid	NA	pirinixic acid	NA	pirinixic acid	pirinixic acid	10
hydrocotarnine	NA	hydrocotarnine	NA	hydrocotarnine	hydrocotarnine	NA	hydrocotarnine	hydrocotarnine	hydrocotarnine	hydrocotarnine	hydrocotarnine	hydrocotarnine	10
wortmannin	NA	wortmannin	NA	wortmannin	wortmannin	wortmannin	wortmannin	wortmannin	wortmannin	NA	wortmannin	wortmannin	10
felodipine	NA	felodipine	NA	felodipine	felodipine	felodipine	felodipine	felodipine	NA	felodipine	felodipine	felodipine	10
saquinavir	NA	saquinavir	NA	saquinavir	saquinavir	NA	saquinavir	saquinavir	saquinavir	saquinavir	saquinavir	saquinavir	10
oxytetracycline	oxytetracycline	oxytetracycline	NA	oxytetracycline	NA	NA	oxytetracycline	oxytetracycline	oxytetracycline	oxytetracycline	oxytetracycline	oxytetracycline	10
estriol	NA	estriol	NA	estriol	estriol	estriol	estriol	estriol	NA	estriol	estriol	estriol	10
luteolin	luteolin	luteolin	luteolin	NA	luteolin	luteolin	luteolin	NA	luteolin	luteolin	luteolin	NA	10
benperidol	NA	benperidol	NA	benperidol	benperidol	NA	benperidol	benperidol	benperidol	benperidol	benperidol	benperidol	10
pararosaniline	pararosaniline	pararosaniline	NA	pararosaniline	pararosaniline	NA	pararosaniline	pararosaniline	pararosaniline	NA	pararosaniline	pararosaniline	10
NA	acetohexamide	NA	acetohexamide	acetohexamide	acetohexamide	acetohexamide	acetohexamide	NA	acetohexamide	acetohexamide	acetohexamide	acetohexamide	10
xylazine	NA	xylazine	NA	xylazine	NA	NA	xylazine	xylazine	xylazine	xylazine	xylazine	xylazine	9
ambroxol	NA	NA	ambroxol	ambroxol	ambroxol	NA	NA	ambroxol	ambroxol	ambroxol	ambroxol	ambroxol	9
PF-00562151-00	PF-00562151-00	NA	NA	PF-00562151-00	PF-00562151-00	PF-00562151-00	NA	PF-00562151-00	PF-00562151-00	NA	PF-00562151-00	PF-00562151-00	9
tretinoin	tretinoin	tretinoin	NA	NA	tretinoin	tretinoin	tretinoin	NA	tretinoin	tretinoin	tretinoin	NA	9
procainamide	NA	procainamide	NA	procainamide	procainamide	procainamide	NA	NA	procainamide	procainamide	procainamide	procainamide	9
mevalolactone	mevalolactone	NA	NA	mevalolactone	mevalolactone	NA	NA	mevalolactone	mevalolactone	mevalolactone	mevalolactone	mevalolactone	9
withaferin A	withaferin A	withaferin A	withaferin A	withaferin A	NA	withaferin A	NA	NA	NA	withaferin A	withaferin A	withaferin A	9
gliclazide	NA	gliclazide	NA	gliclazide	gliclazide	NA	gliclazide	NA	gliclazide	gliclazide	gliclazide	gliclazide	9
methazolamide	NA	methazolamide	NA	methazolamide	methazolamide	NA	methazolamide	methazolamide	methazolamide	NA	methazolamide	methazolamide	9
flufenamic acid	NA	flufenamic acid	NA	flufenamic acid	flufenamic acid	flufenamic acid	flufenamic acid	flufenamic acid	flufenamic acid	flufenamic acid	NA	NA	9
NA	6-benzylaminopurine	6-benzylaminopurine	NA	6-benzylaminopurine	6-benzylaminopurine	NA	6-benzylaminopurine	6-benzylaminopurine	6-benzylaminopurine	6-benzylaminopurine	6-benzylaminopurine	NA	9
NA	abamectin	NA	NA	abamectin	abamectin	abamectin	abamectin	abamectin	abamectin	NA	abamectin	abamectin	9
NA	BW-B70C	BW-B70C	NA	NA	BW-B70C	BW-B70C	BW-B70C	BW-B70C	BW-B70C	NA	BW-B70C	BW-B70C	9
NA	maprotiline	maprotiline	NA	NA	maprotiline	maprotiline	maprotiline	NA	maprotiline	maprotiline	maprotiline	maprotiline	9
NA	clopamide	clopamide	clopamide	clopamide	clopamide	NA	clopamide	NA	clopamide	clopamide	clopamide	NA	9
NA	noretynodrel	NA	noretynodrel	noretynodrel	noretynodrel	noretynodrel	noretynodrel	noretynodrel	NA	noretynodrel	noretynodrel	NA	9
NA	NA	sanguinarine	NA	sanguinarine	sanguinarine	NA	sanguinarine	sanguinarine	sanguinarine	sanguinarine	sanguinarine	sanguinarine	9
NA	NA	scriptaid	scriptaid	scriptaid	scriptaid	scriptaid	scriptaid	NA	scriptaid	scriptaid	NA	scriptaid	9
NA	NA	cortisone	NA	cortisone	cortisone	cortisone	cortisone	NA	cortisone	cortisone	cortisone	cortisone	9
NA	NA	dequalinium chloride	NA	dequalinium chloride	dequalinium chloride	NA	dequalinium chloride	dequalinium chloride	dequalinium chloride	dequalinium chloride	dequalinium chloride	dequalinium chloride	9
prazosin	NA	prazosin	prazosin	NA	NA	NA	prazosin	prazosin	NA	prazosin	prazosin	prazosin	8
bupropion	NA	bupropion	NA	NA	bupropion	NA	bupropion	bupropion	bupropion	bupropion	bupropion	NA	8
berberine	NA	berberine	NA	berberine	berberine	NA	berberine	NA	berberine	berberine	berberine	NA	8
zuclopenthixol	zuclopenthixol	NA	NA	zuclopenthixol	zuclopenthixol	NA	zuclopenthixol	zuclopenthixol	zuclopenthixol	NA	NA	zuclopenthixol	8
doxazosin	doxazosin	NA	doxazosin	NA	doxazosin	doxazosin	NA	NA	doxazosin	doxazosin	doxazosin	NA	8
tolfenamic acid	tolfenamic acid	tolfenamic acid	NA	tolfenamic acid	NA	NA	tolfenamic acid	tolfenamic acid	tolfenamic acid	tolfenamic acid	NA	NA	8
raloxifene	NA	raloxifene	NA	NA	raloxifene	NA	raloxifene	raloxifene	raloxifene	raloxifene	NA	raloxifene	8
colecalciferol	colecalciferol	NA	NA	colecalciferol	colecalciferol	NA	NA	colecalciferol	NA	colecalciferol	colecalciferol	colecalciferol	8
ifenprodil	ifenprodil	ifenprodil	NA	NA	ifenprodil	NA	NA	NA	ifenprodil	ifenprodil	ifenprodil	ifenprodil	8
emetine	emetine	emetine	NA	NA	emetine	NA	emetine	emetine	NA	emetine	emetine	NA	8
kinetin	kinetin	NA	NA	kinetin	kinetin	NA	kinetin	NA	kinetin	kinetin	kinetin	NA	8
trioxysalen	NA	trioxysalen	NA	trioxysalen	trioxysalen	NA	trioxysalen	trioxysalen	trioxysalen	NA	trioxysalen	NA	8
trimethylcolchicinic acid	NA	trimethylcolchicinic acid	NA	NA	trimethylcolchicinic acid	trimethylcolchicinic acid	trimethylcolchicinic acid	trimethylcolchicinic acid	NA	NA	trimethylcolchicinic acid	trimethylcolchicinic acid	8
chlorprothixene	chlorprothixene	NA	NA	chlorprothixene	chlorprothixene	NA	chlorprothixene	chlorprothixene	NA	chlorprothixene	chlorprothixene	NA	8
ethisterone	ethisterone	NA	NA	NA	NA	ethisterone	ethisterone	NA	ethisterone	ethisterone	ethisterone	ethisterone	8
alfaxalone	NA	NA	NA	alfaxalone	alfaxalone	NA	alfaxalone	alfaxalone	NA	alfaxalone	alfaxalone	alfaxalone	8
NA	apigenin	apigenin	apigenin	NA	apigenin	apigenin	apigenin	NA	apigenin	NA	apigenin	NA	8
NA	apomorphine	NA	apomorphine	NA	apomorphine	apomorphine	apomorphine	NA	apomorphine	apomorphine	apomorphine	NA	8
NA	pentoxyverine	pentoxyverine	NA	pentoxyverine	NA	NA	pentoxyverine	pentoxyverine	pentoxyverine	pentoxyverine	pentoxyverine	NA	8
NA	cyproterone	cyproterone	NA	NA	cyproterone	NA	cyproterone	NA	cyproterone	cyproterone	cyproterone	cyproterone	8
NA	NA	N-acetyl-L-leucine	NA	N-acetyl-L-leucine	N-acetyl-L-leucine	NA	N-acetyl-L-leucine	NA	N-acetyl-L-leucine	N-acetyl-L-leucine	N-acetyl-L-leucine	N-acetyl-L-leucine	8
NA	NA	apramycin	NA	apramycin	apramycin	NA	apramycin	apramycin	NA	apramycin	apramycin	apramycin	8
eticlopride	NA	NA	NA	eticlopride	eticlopride	NA	eticlopride	eticlopride	NA	NA	eticlopride	eticlopride	7
flutamide	NA	NA	NA	flutamide	NA	flutamide	NA	flutamide	flutamide	flutamide	NA	flutamide	7
chlorcyclizine	chlorcyclizine	NA	NA	NA	chlorcyclizine	NA	chlorcyclizine	chlorcyclizine	chlorcyclizine	NA	chlorcyclizine	NA	7
alexidine	NA	alexidine	NA	alexidine	NA	NA	NA	alexidine	alexidine	NA	alexidine	alexidine	7
tyrphostin AG-1478	NA	NA	NA	NA	tyrphostin AG-1478	NA	tyrphostin AG-1478	tyrphostin AG-1478	tyrphostin AG-1478	NA	tyrphostin AG-1478	tyrphostin AG-1478	7
etofenamate	NA	etofenamate	NA	etofenamate	etofenamate	NA	NA	etofenamate	NA	etofenamate	etofenamate	NA	7
mepyramine	NA	mepyramine	NA	mepyramine	NA	NA	NA	mepyramine	NA	mepyramine	mepyramine	mepyramine	7
xylometazoline	NA	xylometazoline	NA	NA	xylometazoline	NA	xylometazoline	xylometazoline	NA	xylometazoline	xylometazoline	NA	7
oxybutynin	oxybutynin	oxybutynin	NA	NA	oxybutynin	NA	oxybutynin	NA	oxybutynin	NA	oxybutynin	NA	7
NA	phenazopyridine	NA	NA	phenazopyridine	phenazopyridine	NA	phenazopyridine	phenazopyridine	phenazopyridine	NA	NA	phenazopyridine	7
NA	bufexamac	bufexamac	NA	NA	bufexamac	NA	bufexamac	NA	bufexamac	NA	bufexamac	bufexamac	7
NA	NA	Prestwick-685	NA	NA	Prestwick-685	NA	Prestwick-685	NA	Prestwick-685	Prestwick-685	Prestwick-685	Prestwick-685	7
NA	NA	thiethylperazine	NA	thiethylperazine	NA	NA	thiethylperazine	thiethylperazine	NA	thiethylperazine	thiethylperazine	thiethylperazine	7
NA	NA	pseudopelletierine	NA	pseudopelletierine	NA	NA	NA	pseudopelletierine	pseudopelletierine	pseudopelletierine	pseudopelletierine	pseudopelletierine	7
NA	NA	paracetamol	NA	paracetamol	NA	NA	paracetamol	paracetamol	paracetamol	paracetamol	NA	paracetamol	7
NA	NA	5186223	5186223	5186223	NA	NA	NA	5186223	NA	5186223	5186223	5186223	7
NA	NA	NA	Prestwick-559	NA	Prestwick-559	NA	Prestwick-559	NA	Prestwick-559	Prestwick-559	Prestwick-559	Prestwick-559	7
tranylcypromine	NA	NA	NA	NA	NA	tranylcypromine	NA	tranylcypromine	tranylcypromine	tranylcypromine	tranylcypromine	NA	6
tiapride	NA	NA	NA	tiapride	NA	NA	NA	tiapride	NA	tiapride	tiapride	tiapride	6
pivampicillin	pivampicillin	pivampicillin	NA	pivampicillin	NA	NA	pivampicillin	NA	NA	pivampicillin	NA	NA	6
fluocinonide	fluocinonide	fluocinonide	NA	NA	fluocinonide	NA	fluocinonide	NA	NA	fluocinonide	NA	NA	6
milrinone	NA	NA	NA	milrinone	milrinone	NA	NA	NA	NA	milrinone	milrinone	milrinone	6
glimepiride	NA	NA	glimepiride	glimepiride	NA	NA	NA	NA	glimepiride	glimepiride	NA	glimepiride	6
indapamide	NA	NA	NA	indapamide	indapamide	indapamide	NA	NA	NA	indapamide	NA	indapamide	6
5194442	NA	NA	NA	5194442	5194442	5194442	NA	5194442	NA	NA	5194442	NA	6
furazolidone	NA	NA	NA	furazolidone	NA	NA	furazolidone	furazolidone	furazolidone	NA	NA	furazolidone	6
NA	ginkgolide A	ginkgolide A	NA	NA	NA	NA	ginkgolide A	NA	ginkgolide A	NA	ginkgolide A	ginkgolide A	6
NA	mifepristone	mifepristone	NA	mifepristone	NA	NA	NA	mifepristone	mifepristone	NA	NA	mifepristone	6
NA	NA	dipyridamole	NA	NA	dipyridamole	NA	dipyridamole	NA	NA	dipyridamole	dipyridamole	dipyridamole	6
NA	NA	roxithromycin	NA	NA	roxithromycin	NA	roxithromycin	NA	roxithromycin	roxithromycin	roxithromycin	NA	6
NA	NA	valinomycin	NA	valinomycin	NA	NA	NA	valinomycin	valinomycin	NA	valinomycin	valinomycin	6
NA	NA	propoxycaine	NA	NA	NA	NA	propoxycaine	NA	propoxycaine	propoxycaine	propoxycaine	propoxycaine	6
NA	NA	NA	diclofenac	NA	NA	NA	diclofenac	diclofenac	diclofenac	diclofenac	diclofenac	NA	6
NA	NA	NA	NA	tyloxapol	tyloxapol	NA	NA	tyloxapol	NA	tyloxapol	tyloxapol	tyloxapol	6
NA	NA	NA	NA	beclometasone	NA	NA	beclometasone	beclometasone	NA	beclometasone	beclometasone	beclometasone	6
zidovudine	NA	zidovudine	zidovudine	NA	zidovudine	NA	zidovudine	NA	NA	NA	NA	NA	5
puromycin	NA	NA	NA	puromycin	NA	NA	NA	NA	NA	puromycin	puromycin	puromycin	5
levomepromazine	NA	NA	NA	levomepromazine	NA	NA	NA	levomepromazine	NA	NA	levomepromazine	levomepromazine	5
imidurea	NA	imidurea	NA	imidurea	NA	NA	NA	imidurea	NA	NA	imidurea	NA	5
ethotoin	NA	ethotoin	NA	NA	ethotoin	NA	ethotoin	NA	ethotoin	NA	NA	NA	5
tracazolate	NA	tracazolate	NA	NA	tracazolate	NA	tracazolate	NA	NA	tracazolate	NA	NA	5
meticrane	NA	NA	NA	meticrane	NA	meticrane	NA	meticrane	NA	meticrane	NA	NA	5
Prestwick-665	NA	NA	NA	NA	Prestwick-665	Prestwick-665	NA	NA	Prestwick-665	NA	Prestwick-665	NA	5
ciclacillin	NA	NA	NA	ciclacillin	NA	NA	NA	ciclacillin	NA	NA	ciclacillin	ciclacillin	5
amoxapine	amoxapine	NA	NA	NA	NA	NA	NA	NA	amoxapine	NA	amoxapine	amoxapine	5
cantharidin	NA	NA	NA	NA	cantharidin	NA	NA	cantharidin	NA	cantharidin	cantharidin	NA	5
NA	doxorubicin	doxorubicin	NA	NA	NA	NA	NA	NA	doxorubicin	doxorubicin	doxorubicin	NA	5
NA	enilconazole	enilconazole	NA	NA	NA	NA	enilconazole	enilconazole	enilconazole	NA	NA	NA	5
NA	NA	metamizole sodium	NA	NA	metamizole sodium	NA	metamizole sodium	NA	NA	metamizole sodium	metamizole sodium	NA	5
NA	NA	cycloserine	NA	NA	cycloserine	NA	cycloserine	NA	cycloserine	cycloserine	NA	NA	5
NA	NA	nisoxetine	NA	NA	NA	NA	nisoxetine	nisoxetine	NA	nisoxetine	nisoxetine	NA	5
NA	NA	NA	pentetrazol	NA	NA	NA	NA	pentetrazol	pentetrazol	NA	pentetrazol	pentetrazol	5
NA	NA	NA	NA	kanamycin	NA	NA	kanamycin	kanamycin	NA	NA	kanamycin	kanamycin	5
NA	NA	NA	NA	MG-262	MG-262	NA	NA	NA	MG-262	MG-262	NA	MG-262	5
NA	NA	NA	NA	azaperone	azaperone	NA	NA	NA	NA	azaperone	azaperone	azaperone	5
NA	NA	NA	NA	NA	clofazimine	NA	clofazimine	clofazimine	NA	NA	clofazimine	clofazimine	5
NA	NA	NA	NA	NA	NA	lidoflazine	lidoflazine	NA	lidoflazine	NA	lidoflazine	lidoflazine	5
troglitazone	troglitazone	NA	NA	troglitazone	troglitazone	NA	NA	NA	NA	NA	NA	NA	4
tribenoside	NA	NA	NA	NA	NA	tribenoside	NA	tribenoside	NA	NA	NA	tribenoside	4
hydralazine	NA	hydralazine	NA	NA	NA	NA	NA	hydralazine	NA	hydralazine	NA	NA	4
AG-012559	NA	NA	NA	AG-012559	NA	AG-012559	NA	AG-012559	NA	NA	NA	NA	4
NA	prednicarbate	NA	NA	NA	NA	NA	NA	prednicarbate	prednicarbate	NA	NA	prednicarbate	4
NA	nicergoline	NA	NA	NA	nicergoline	NA	nicergoline	NA	nicergoline	NA	NA	NA	4
NA	dexpropranolol	dexpropranolol	NA	NA	dexpropranolol	NA	NA	NA	dexpropranolol	NA	NA	NA	4
NA	NA	lorglumide	NA	NA	NA	NA	lorglumide	NA	NA	lorglumide	lorglumide	NA	4
NA	NA	amodiaquine	NA	NA	NA	NA	NA	amodiaquine	NA	amodiaquine	NA	amodiaquine	4
NA	NA	Prestwick-860	NA	NA	NA	NA	Prestwick-860	NA	Prestwick-860	NA	Prestwick-860	NA	4
NA	NA	lanatoside C	lanatoside C	NA	NA	NA	lanatoside C	lanatoside C	NA	NA	NA	NA	4
NA	NA	sulfamethoxypyridazine	NA	NA	NA	NA	sulfamethoxypyridazine	NA	sulfamethoxypyridazine	sulfamethoxypyridazine	NA	NA	4
NA	NA	daunorubicin	NA	NA	NA	NA	daunorubicin	NA	daunorubicin	daunorubicin	NA	NA	4
NA	NA	cinchocaine	NA	NA	cinchocaine	NA	cinchocaine	NA	NA	NA	cinchocaine	NA	4
NA	NA	SB-202190	NA	SB-202190	NA	SB-202190	SB-202190	NA	NA	NA	NA	NA	4
NA	NA	NA	iopanoic acid	NA	NA	iopanoic acid	NA	NA	NA	iopanoic acid	iopanoic acid	NA	4
NA	NA	NA	NA	NA	etamsylate	NA	etamsylate	NA	etamsylate	NA	etamsylate	NA	4
NA	NA	NA	NA	NA	oxyphenbutazone	oxyphenbutazone	oxyphenbutazone	NA	NA	oxyphenbutazone	NA	NA	4
NA	NA	NA	NA	NA	labetalol	NA	labetalol	labetalol	labetalol	NA	NA	NA	4
NA	NA	NA	NA	NA	NA	NA	succinylsulfathiazole	NA	succinylsulfathiazole	succinylsulfathiazole	succinylsulfathiazole	NA	4
dicycloverine	NA	NA	NA	NA	NA	dicycloverine	NA	dicycloverine	NA	NA	NA	NA	3
metixene	NA	NA	NA	NA	NA	NA	metixene	NA	metixene	NA	NA	NA	3
hyoscyamine	NA	NA	NA	NA	NA	NA	NA	NA	hyoscyamine	hyoscyamine	NA	NA	3
ketoprofen	NA	NA	ketoprofen	NA	NA	ketoprofen	NA	NA	NA	NA	NA	NA	3
NA	fluorometholone	NA	NA	NA	fluorometholone	NA	NA	NA	NA	fluorometholone	NA	NA	3
NA	vanoxerine	NA	NA	NA	NA	NA	vanoxerine	NA	NA	NA	vanoxerine	NA	3
NA	kaempferol	NA	NA	kaempferol	NA	kaempferol	NA	NA	NA	NA	NA	NA	3
NA	methylprednisolone	methylprednisolone	NA	NA	NA	NA	NA	NA	methylprednisolone	NA	NA	NA	3
NA	NA	reserpine	NA	NA	NA	NA	reserpine	NA	NA	NA	NA	reserpine	3
NA	NA	benzylpenicillin	NA	NA	NA	NA	benzylpenicillin	NA	benzylpenicillin	NA	NA	NA	3
NA	NA	eucatropine	NA	NA	eucatropine	NA	eucatropine	NA	NA	NA	NA	NA	3
NA	NA	dextromethorphan	NA	NA	NA	NA	NA	NA	dextromethorphan	dextromethorphan	NA	NA	3
NA	NA	semustine	NA	NA	NA	NA	semustine	NA	semustine	NA	NA	NA	3
NA	NA	flunisolide	NA	NA	flunisolide	NA	NA	NA	NA	NA	NA	flunisolide	3
NA	NA	phenformin	NA	NA	NA	NA	phenformin	NA	NA	NA	phenformin	NA	3
NA	NA	lobelanidine	NA	NA	lobelanidine	NA	lobelanidine	NA	NA	NA	NA	NA	3
NA	NA	copper sulfate	NA	NA	copper sulfate	NA	copper sulfate	NA	NA	NA	NA	NA	3
NA	NA	NA	droperidol	droperidol	NA	droperidol	NA	NA	NA	NA	NA	NA	3
NA	NA	NA	NA	NA	proadifen	NA	proadifen	NA	NA	NA	proadifen	NA	3
NA	NA	NA	NA	NA	NA	clemizole	clemizole	clemizole	NA	NA	NA	NA	3
NA	NA	NA	NA	NA	NA	NA	naftidrofuryl	naftidrofuryl	NA	NA	naftidrofuryl	NA	3
NA	NA	NA	NA	NA	NA	NA	hesperetin	NA	hesperetin	NA	NA	hesperetin	3
NA	NA	NA	NA	NA	NA	NA	altizide	altizide	NA	NA	NA	altizide	3
NA	NA	NA	NA	NA	NA	NA	NA	NA	2,6-dimethylpiperidine	2,6-dimethylpiperidine	NA	2,6-dimethylpiperidine	3
metoclopramide	NA	NA	NA	NA	NA	NA	NA	metoclopramide	NA	NA	NA	NA	2
midodrine	NA	NA	NA	NA	NA	NA	midodrine	NA	NA	NA	NA	NA	2
nitrofural	NA	NA	NA	NA	nitrofural	NA	NA	NA	NA	NA	NA	NA	2
captopril	NA	NA	NA	NA	NA	NA	NA	NA	captopril	NA	NA	NA	2
pipemidic acid	NA	NA	NA	NA	NA	NA	NA	NA	NA	pipemidic acid	NA	NA	2
alclometasone	NA	NA	alclometasone	NA	NA	NA	NA	NA	NA	NA	NA	NA	2
erastin	NA	erastin	NA	NA	NA	NA	NA	NA	NA	NA	NA	NA	2
NA	fluoxetine	NA	NA	NA	NA	NA	NA	NA	fluoxetine	NA	NA	NA	2
NA	chrysin	NA	NA	NA	NA	NA	NA	NA	NA	chrysin	NA	NA	2
NA	nilutamide	NA	NA	NA	NA	NA	nilutamide	NA	NA	NA	NA	NA	2
NA	flupentixol	NA	NA	NA	NA	NA	flupentixol	NA	NA	NA	NA	NA	2
NA	AG-013608	NA	NA	NA	NA	NA	NA	NA	AG-013608	NA	NA	NA	2
NA	ikarugamycin	NA	ikarugamycin	NA	NA	NA	NA	NA	NA	NA	NA	NA	2
NA	tubocurarine chloride	NA	NA	NA	NA	NA	NA	NA	NA	NA	tubocurarine chloride	NA	2
NA	BCB000038	NA	NA	NA	NA	NA	BCB000038	NA	NA	NA	NA	NA	2
NA	NA	cyclopentolate	NA	cyclopentolate	NA	NA	NA	NA	NA	NA	NA	NA	2
NA	NA	crotamiton	NA	NA	NA	NA	crotamiton	NA	NA	NA	NA	NA	2
NA	NA	bromopride	NA	NA	NA	NA	NA	NA	NA	bromopride	NA	NA	2
NA	NA	scopolamine	NA	NA	NA	NA	NA	NA	scopolamine	NA	NA	NA	2
NA	NA	liothyronine	NA	NA	NA	NA	NA	NA	NA	liothyronine	NA	NA	2
NA	NA	syrosingopine	NA	NA	NA	NA	syrosingopine	NA	NA	NA	NA	NA	2
NA	NA	staurosporine	NA	NA	NA	NA	NA	NA	staurosporine	NA	NA	NA	2
NA	NA	NA	benfluorex	NA	NA	NA	NA	benfluorex	NA	NA	NA	NA	2
NA	NA	NA	NA	alpha-estradiol	NA	NA	NA	NA	NA	alpha-estradiol	NA	NA	2
NA	NA	NA	NA	NA	orphenadrine	NA	NA	NA	NA	orphenadrine	NA	NA	2
NA	NA	NA	NA	NA	domperidone	NA	NA	NA	NA	domperidone	NA	NA	2
NA	NA	NA	NA	NA	bezafibrate	NA	NA	NA	NA	bezafibrate	NA	NA	2
NA	NA	NA	NA	NA	androsterone	NA	androsterone	NA	NA	NA	NA	NA	2
NA	NA	NA	NA	NA	11-deoxy-16,16-dimethylprostaglandin E2	NA	11-deoxy-16,16-dimethylprostaglandin E2	NA	NA	NA	NA	NA	2
NA	NA	NA	NA	NA	NA	ticarcillin	ticarcillin	NA	NA	NA	NA	NA	2
NA	NA	NA	NA	NA	NA	nordihydroguaiaretic acid	NA	NA	NA	nordihydroguaiaretic acid	NA	NA	2
NA	NA	NA	NA	NA	NA	NA	16-phenyltetranorprostaglandin E2	NA	NA	16-phenyltetranorprostaglandin E2	NA	NA	2
NA	NA	NA	NA	NA	NA	NA	atovaquone	NA	atovaquone	NA	NA	NA	2
NA	NA	NA	NA	NA	NA	NA	pyrithyldione	NA	pyrithyldione	NA	NA	NA	2
NA	NA	NA	NA	NA	NA	NA	CP-645525-01	NA	CP-645525-01	NA	NA	NA	2
NA	NA	NA	NA	NA	NA	NA	ramipril	NA	NA	NA	NA	ramipril	2
NA	NA	NA	NA	NA	NA	NA	benzamil	benzamil	NA	NA	NA	NA	2
NA	NA	NA	NA	NA	NA	NA	amoxicillin	NA	amoxicillin	NA	NA	NA	2
NA	NA	NA	NA	NA	NA	NA	fursultiamine	NA	NA	fursultiamine	NA	NA	2
NA	NA	NA	NA	NA	NA	NA	NA	orlistat	orlistat	NA	NA	NA	2
NA	NA	NA	NA	NA	NA	NA	NA	NA	acetylsalicylic acid	acetylsalicylic acid	NA	NA	2
NA	NA	NA	NA	NA	NA	NA	NA	NA	vinpocetine	NA	vinpocetine	NA	2
NA	NA	NA	NA	NA	NA	NA	NA	NA	pimethixene	NA	pimethixene	NA	2
NA	NA	NA	NA	NA	NA	NA	NA	NA	methocarbamol	methocarbamol	NA	NA	2
NA	NA	NA	NA	NA	NA	NA	NA	NA	lysergol	lysergol	NA	NA	2
NA	NA	NA	NA	NA	NA	NA	NA	NA	NA	solasodine	NA	solasodine	2
NA	NA	NA	NA	NA	NA	NA	NA	NA	NA	NA	0225151-0000	0225151-0000	2
nalidixic acid	NA	NA	NA	NA	NA	NA	NA	NA	NA	NA	NA	NA	1
amphotericin B	NA	NA	NA	NA	NA	NA	NA	NA	NA	NA	NA	NA	1
metergoline	NA	NA	NA	NA	NA	NA	NA	NA	NA	NA	NA	NA	1
NA	risperidone	NA	NA	NA	NA	NA	NA	NA	NA	NA	NA	NA	1
NA	thioproperazine	NA	NA	NA	NA	NA	NA	NA	NA	NA	NA	NA	1
NA	tolazamide	NA	NA	NA	NA	NA	NA	NA	NA	NA	NA	NA	1
NA	colforsin	NA	NA	NA	NA	NA	NA	NA	NA	NA	NA	NA	1
NA	etamivan	NA	NA	NA	NA	NA	NA	NA	NA	NA	NA	NA	1
NA	6-bromoindirubin-3'-oxime	NA	NA	NA	NA	NA	NA	NA	NA	NA	NA	NA	1
NA	CP-690334-01	NA	NA	NA	NA	NA	NA	NA	NA	NA	NA	NA	1
NA	ciclosporin	NA	NA	NA	NA	NA	NA	NA	NA	NA	NA	NA	1
NA	sotalol	NA	NA	NA	NA	NA	NA	NA	NA	NA	NA	NA	1
NA	hydrastinine	NA	NA	NA	NA	NA	NA	NA	NA	NA	NA	NA	1
NA	triflupromazine	NA	NA	NA	NA	NA	NA	NA	NA	NA	NA	NA	1
NA	NA	protoveratrine A	NA	NA	NA	NA	NA	NA	NA	NA	NA	NA	1
NA	NA	progesterone	NA	NA	NA	NA	NA	NA	NA	NA	NA	NA	1
NA	NA	Y-27632	NA	NA	NA	NA	NA	NA	NA	NA	NA	NA	1
NA	NA	NA	esculetin	NA	NA	NA	NA	NA	NA	NA	NA	NA	1
NA	NA	NA	DL-thiorphan	NA	NA	NA	NA	NA	NA	NA	NA	NA	1
NA	NA	NA	anisomycin	NA	NA	NA	NA	NA	NA	NA	NA	NA	1
NA	NA	NA	STOCK1N-35215	NA	NA	NA	NA	NA	NA	NA	NA	NA	1
NA	NA	NA	3-nitropropionic acid	NA	NA	NA	NA	NA	NA	NA	NA	NA	1
NA	NA	NA	rolitetracycline	NA	NA	NA	NA	NA	NA	NA	NA	NA	1
NA	NA	NA	helveticoside	NA	NA	NA	NA	NA	NA	NA	NA	NA	1
NA	NA	NA	ouabain	NA	NA	NA	NA	NA	NA	NA	NA	NA	1
NA	NA	NA	diphenylpyraline	NA	NA	NA	NA	NA	NA	NA	NA	NA	1
NA	NA	NA	NA	chloropyramine	NA	NA	NA	NA	NA	NA	NA	NA	1
NA	NA	NA	NA	NA	fluvastatin	NA	NA	NA	NA	NA	NA	NA	1
NA	NA	NA	NA	NA	sulfadimidine	NA	NA	NA	NA	NA	NA	NA	1
NA	NA	NA	NA	NA	SR-95531	NA	NA	NA	NA	NA	NA	NA	1
NA	NA	NA	NA	NA	Prestwick-1085	NA	NA	NA	NA	NA	NA	NA	1
NA	NA	NA	NA	NA	NA	gossypol	NA	NA	NA	NA	NA	NA	1
NA	NA	NA	NA	NA	NA	naproxen	NA	NA	NA	NA	NA	NA	1
NA	NA	NA	NA	NA	NA	nomegestrol	NA	NA	NA	NA	NA	NA	1
NA	NA	NA	NA	NA	NA	piperacetazine	NA	NA	NA	NA	NA	NA	1
NA	NA	NA	NA	NA	NA	NA	mephenytoin	NA	NA	NA	NA	NA	1
NA	NA	NA	NA	NA	NA	NA	aminocaproic acid	NA	NA	NA	NA	NA	1
NA	NA	NA	NA	NA	NA	NA	canavanine	NA	NA	NA	NA	NA	1
NA	NA	NA	NA	NA	NA	NA	isoxsuprine	NA	NA	NA	NA	NA	1
NA	NA	NA	NA	NA	NA	NA	proscillaridin	NA	NA	NA	NA	NA	1
NA	NA	NA	NA	NA	NA	NA	sulfafurazole	NA	NA	NA	NA	NA	1
NA	NA	NA	NA	NA	NA	NA	hexestrol	NA	NA	NA	NA	NA	1
NA	NA	NA	NA	NA	NA	NA	pirenperone	NA	NA	NA	NA	NA	1
NA	NA	NA	NA	NA	NA	NA	propantheline bromide	NA	NA	NA	NA	NA	1
NA	NA	NA	NA	NA	NA	NA	remoxipride	NA	NA	NA	NA	NA	1
NA	NA	NA	NA	NA	NA	NA	6-azathymine	NA	NA	NA	NA	NA	1
NA	NA	NA	NA	NA	NA	NA	zimeldine	NA	NA	NA	NA	NA	1
NA	NA	NA	NA	NA	NA	NA	tobramycin	NA	NA	NA	NA	NA	1
NA	NA	NA	NA	NA	NA	NA	strophanthidin	NA	NA	NA	NA	NA	1
NA	NA	NA	NA	NA	NA	NA	ebselen	NA	NA	NA	NA	NA	1
NA	NA	NA	NA	NA	NA	NA	dizocilpine	NA	NA	NA	NA	NA	1
NA	NA	NA	NA	NA	NA	NA	pizotifen	NA	NA	NA	NA	NA	1
NA	NA	NA	NA	NA	NA	NA	trimetazidine	NA	NA	NA	NA	NA	1
NA	NA	NA	NA	NA	NA	NA	ritodrine	NA	NA	NA	NA	NA	1
NA	NA	NA	NA	NA	NA	NA	5248896	NA	NA	NA	NA	NA	1
NA	NA	NA	NA	NA	NA	NA	mephenesin	NA	NA	NA	NA	NA	1
NA	NA	NA	NA	NA	NA	NA	dihydroergocristine	NA	NA	NA	NA	NA	1
NA	NA	NA	NA	NA	NA	NA	blebbistatin	NA	NA	NA	NA	NA	1
NA	NA	NA	NA	NA	NA	NA	econazole	NA	NA	NA	NA	NA	1
NA	NA	NA	NA	NA	NA	NA	clotrimazole	NA	NA	NA	NA	NA	1
NA	NA	NA	NA	NA	NA	NA	astemizole	NA	NA	NA	NA	NA	1
NA	NA	NA	NA	NA	NA	NA	perphenazine	NA	NA	NA	NA	NA	1
NA	NA	NA	NA	NA	NA	NA	cephaeline	NA	NA	NA	NA	NA	1
NA	NA	NA	NA	NA	NA	NA	profenamine	NA	NA	NA	NA	NA	1
NA	NA	NA	NA	NA	NA	NA	papaverine	NA	NA	NA	NA	NA	1
NA	NA	NA	NA	NA	NA	NA	propylthiouracil	NA	NA	NA	NA	NA	1
NA	NA	NA	NA	NA	NA	NA	propranolol	NA	NA	NA	NA	NA	1
NA	NA	NA	NA	NA	NA	NA	digitoxigenin	NA	NA	NA	NA	NA	1
NA	NA	NA	NA	NA	NA	NA	carbamazepine	NA	NA	NA	NA	NA	1
NA	NA	NA	NA	NA	NA	NA	troleandomycin	NA	NA	NA	NA	NA	1
NA	NA	NA	NA	NA	NA	NA	miconazole	NA	NA	NA	NA	NA	1
NA	NA	NA	NA	NA	NA	NA	mebhydrolin	NA	NA	NA	NA	NA	1
NA	NA	NA	NA	NA	NA	NA	imipenem	NA	NA	NA	NA	NA	1
NA	NA	NA	NA	NA	NA	NA	dicoumarol	NA	NA	NA	NA	NA	1
NA	NA	NA	NA	NA	NA	NA	terfenadine	NA	NA	NA	NA	NA	1
NA	NA	NA	NA	NA	NA	NA	aminohippuric acid	NA	NA	NA	NA	NA	1
NA	NA	NA	NA	NA	NA	NA	azlocillin	NA	NA	NA	NA	NA	1
NA	NA	NA	NA	NA	NA	NA	testosterone	NA	NA	NA	NA	NA	1
NA	NA	NA	NA	NA	NA	NA	NA	alverine	NA	NA	NA	NA	1
NA	NA	NA	NA	NA	NA	NA	NA	clofilium tosylate	NA	NA	NA	NA	1
NA	NA	NA	NA	NA	NA	NA	NA	NA	0198306-0000	NA	NA	NA	1
NA	NA	NA	NA	NA	NA	NA	NA	NA	parthenolide	NA	NA	NA	1
NA	NA	NA	NA	NA	NA	NA	NA	NA	F0447-0125	NA	NA	NA	1
NA	NA	NA	NA	NA	NA	NA	NA	NA	nialamide	NA	NA	NA	1
NA	NA	NA	NA	NA	NA	NA	NA	NA	fenoprofen	NA	NA	NA	1
NA	NA	NA	NA	NA	NA	NA	NA	NA	3-acetylcoumarin	NA	NA	NA	1
NA	NA	NA	NA	NA	NA	NA	NA	NA	fulvestrant	NA	NA	NA	1
NA	NA	NA	NA	NA	NA	NA	NA	NA	methoxsalen	NA	NA	NA	1
NA	NA	NA	NA	NA	NA	NA	NA	NA	nimesulide	NA	NA	NA	1
NA	NA	NA	NA	NA	NA	NA	NA	NA	SB-203580	NA	NA	NA	1
NA	NA	NA	NA	NA	NA	NA	NA	NA	pinacidil	NA	NA	NA	1
NA	NA	NA	NA	NA	NA	NA	NA	NA	BAS-012416453	NA	NA	NA	1
NA	NA	NA	NA	NA	NA	NA	NA	NA	NA	methacholine chloride	NA	NA	1
NA	NA	NA	NA	NA	NA	NA	NA	NA	NA	furaltadone	NA	NA	1
NA	NA	NA	NA	NA	NA	NA	NA	NA	NA	retrorsine	NA	NA	1
NA	NA	NA	NA	NA	NA	NA	NA	NA	NA	betahistine	NA	NA	1
NA	NA	NA	NA	NA	NA	NA	NA	NA	NA	NA	NA	sulfadiazine	1

## Sheet: GSE23546_SurvivalMR
Master Regulators Connectivity Map Drug Candidates of all Case-Control Lung Adenocarcinoma Studies with Connectivity Score < 0 and FDR-adjusted p-value < 0.05
GSE10072	GSE11969	GSE21933	GSE27262	GSE31552	GSE32665	GSE32863	GSE40275	GSE43458	GSE62113	GSE74706	GSE102511	GSE87340	Presence Count
deptropine	deptropine	deptropine	deptropine	deptropine	deptropine	deptropine	deptropine	deptropine	deptropine	deptropine	deptropine	deptropine	13
piribedil	piribedil	piribedil	piribedil	piribedil	piribedil	piribedil	piribedil	piribedil	piribedil	piribedil	piribedil	piribedil	13
sulfapyridine	sulfapyridine	sulfapyridine	sulfapyridine	sulfapyridine	sulfapyridine	sulfapyridine	sulfapyridine	sulfapyridine	sulfapyridine	sulfapyridine	sulfapyridine	sulfapyridine	13
omeprazole	omeprazole	omeprazole	omeprazole	omeprazole	omeprazole	omeprazole	omeprazole	omeprazole	omeprazole	omeprazole	omeprazole	omeprazole	13
chlorprothixene	chlorprothixene	chlorprothixene	chlorprothixene	chlorprothixene	chlorprothixene	chlorprothixene	chlorprothixene	chlorprothixene	chlorprothixene	chlorprothixene	chlorprothixene	chlorprothixene	13
cloperastine	cloperastine	cloperastine	cloperastine	cloperastine	cloperastine	cloperastine	cloperastine	cloperastine	cloperastine	cloperastine	cloperastine	cloperastine	13
medrysone	medrysone	medrysone	medrysone	medrysone	medrysone	medrysone	medrysone	medrysone	medrysone	medrysone	medrysone	medrysone	13
glibenclamide	glibenclamide	glibenclamide	glibenclamide	glibenclamide	glibenclamide	glibenclamide	glibenclamide	glibenclamide	glibenclamide	glibenclamide	glibenclamide	glibenclamide	13
acepromazine	acepromazine	acepromazine	acepromazine	acepromazine	acepromazine	acepromazine	acepromazine	acepromazine	acepromazine	acepromazine	acepromazine	acepromazine	13
danazol	danazol	danazol	danazol	danazol	danazol	danazol	danazol	danazol	danazol	danazol	danazol	danazol	13
promazine	promazine	promazine	promazine	promazine	promazine	promazine	promazine	promazine	promazine	promazine	promazine	promazine	13
promethazine	promethazine	promethazine	promethazine	promethazine	promethazine	promethazine	promethazine	promethazine	promethazine	promethazine	promethazine	promethazine	13
azacyclonol	azacyclonol	azacyclonol	azacyclonol	azacyclonol	azacyclonol	azacyclonol	azacyclonol	azacyclonol	azacyclonol	azacyclonol	azacyclonol	azacyclonol	13
lobeline	lobeline	lobeline	lobeline	lobeline	lobeline	lobeline	lobeline	lobeline	lobeline	lobeline	lobeline	lobeline	13
clindamycin	clindamycin	clindamycin	clindamycin	clindamycin	clindamycin	clindamycin	clindamycin	clindamycin	clindamycin	clindamycin	clindamycin	clindamycin	13
trichostatin A	trichostatin A	trichostatin A	trichostatin A	trichostatin A	trichostatin A	trichostatin A	trichostatin A	trichostatin A	trichostatin A	trichostatin A	trichostatin A	trichostatin A	13
ajmaline	ajmaline	ajmaline	ajmaline	ajmaline	ajmaline	ajmaline	ajmaline	ajmaline	ajmaline	ajmaline	ajmaline	ajmaline	13
ampyrone	ampyrone	ampyrone	ampyrone	ampyrone	ampyrone	ampyrone	ampyrone	ampyrone	ampyrone	ampyrone	ampyrone	ampyrone	13
spiperone	spiperone	spiperone	spiperone	spiperone	spiperone	spiperone	spiperone	spiperone	spiperone	spiperone	spiperone	spiperone	13
nortriptyline	nortriptyline	nortriptyline	nortriptyline	nortriptyline	nortriptyline	nortriptyline	nortriptyline	nortriptyline	nortriptyline	nortriptyline	nortriptyline	nortriptyline	13
tropicamide	tropicamide	tropicamide	tropicamide	tropicamide	tropicamide	tropicamide	tropicamide	tropicamide	tropicamide	tropicamide	tropicamide	tropicamide	13
seneciphylline	seneciphylline	seneciphylline	seneciphylline	seneciphylline	seneciphylline	seneciphylline	seneciphylline	seneciphylline	seneciphylline	seneciphylline	seneciphylline	seneciphylline	13
monobenzone	monobenzone	monobenzone	monobenzone	monobenzone	monobenzone	monobenzone	monobenzone	monobenzone	monobenzone	monobenzone	monobenzone	monobenzone	13
alimemazine	alimemazine	alimemazine	alimemazine	alimemazine	alimemazine	alimemazine	alimemazine	alimemazine	alimemazine	alimemazine	alimemazine	alimemazine	13
pimozide	pimozide	pimozide	pimozide	pimozide	pimozide	pimozide	pimozide	pimozide	pimozide	pimozide	pimozide	pimozide	13
sulconazole	sulconazole	sulconazole	sulconazole	sulconazole	sulconazole	sulconazole	sulconazole	sulconazole	sulconazole	sulconazole	sulconazole	sulconazole	13
bepridil	bepridil	bepridil	bepridil	bepridil	bepridil	bepridil	bepridil	bepridil	bepridil	bepridil	bepridil	bepridil	13
clomifene	clomifene	clomifene	clomifene	clomifene	clomifene	clomifene	clomifene	clomifene	clomifene	clomifene	clomifene	clomifene	13
amiodarone	amiodarone	amiodarone	amiodarone	amiodarone	amiodarone	amiodarone	amiodarone	amiodarone	amiodarone	amiodarone	amiodarone	amiodarone	13
fluspirilene	fluspirilene	fluspirilene	fluspirilene	fluspirilene	fluspirilene	fluspirilene	fluspirilene	fluspirilene	fluspirilene	fluspirilene	fluspirilene	fluspirilene	13
metoprolol	metoprolol	metoprolol	metoprolol	metoprolol	metoprolol	metoprolol	metoprolol	metoprolol	metoprolol	metoprolol	metoprolol	metoprolol	13
epivincamine	epivincamine	epivincamine	epivincamine	epivincamine	epivincamine	epivincamine	epivincamine	epivincamine	epivincamine	epivincamine	epivincamine	epivincamine	13
dirithromycin	dirithromycin	dirithromycin	dirithromycin	dirithromycin	dirithromycin	dirithromycin	dirithromycin	dirithromycin	dirithromycin	dirithromycin	dirithromycin	dirithromycin	13
rescinnamine	rescinnamine	rescinnamine	rescinnamine	rescinnamine	rescinnamine	rescinnamine	rescinnamine	rescinnamine	rescinnamine	rescinnamine	rescinnamine	rescinnamine	13
chlorcyclizine	chlorcyclizine	chlorcyclizine	chlorcyclizine	chlorcyclizine	chlorcyclizine	chlorcyclizine	chlorcyclizine	chlorcyclizine	chlorcyclizine	chlorcyclizine	chlorcyclizine	chlorcyclizine	13
bisacodyl	bisacodyl	bisacodyl	bisacodyl	bisacodyl	bisacodyl	bisacodyl	bisacodyl	bisacodyl	bisacodyl	bisacodyl	bisacodyl	bisacodyl	13
ketanserin	ketanserin	ketanserin	ketanserin	ketanserin	ketanserin	ketanserin	ketanserin	ketanserin	ketanserin	ketanserin	ketanserin	ketanserin	13
homochlorcyclizine	homochlorcyclizine	homochlorcyclizine	homochlorcyclizine	homochlorcyclizine	homochlorcyclizine	homochlorcyclizine	homochlorcyclizine	homochlorcyclizine	homochlorcyclizine	homochlorcyclizine	homochlorcyclizine	homochlorcyclizine	13
5279552	5279552	5279552	5279552	5279552	5279552	5279552	5279552	5279552	5279552	5279552	5279552	5279552	13
clomipramine	clomipramine	clomipramine	clomipramine	clomipramine	clomipramine	clomipramine	clomipramine	clomipramine	clomipramine	clomipramine	clomipramine	clomipramine	13
Vorinostat	Vorinostat	Vorinostat	Vorinostat	Vorinostat	Vorinostat	Vorinostat	Vorinostat	Vorinostat	Vorinostat	Vorinostat	Vorinostat	Vorinostat	13
ethotoin	ethotoin	ethotoin	ethotoin	ethotoin	ethotoin	ethotoin	ethotoin	ethotoin	ethotoin	ethotoin	ethotoin	ethotoin	13
valproic acid	valproic acid	valproic acid	valproic acid	valproic acid	valproic acid	valproic acid	valproic acid	valproic acid	valproic acid	valproic acid	valproic acid	valproic acid	13
chlorpromazine	chlorpromazine	chlorpromazine	chlorpromazine	chlorpromazine	chlorpromazine	chlorpromazine	chlorpromazine	chlorpromazine	chlorpromazine	chlorpromazine	chlorpromazine	chlorpromazine	13
norcyclobenzaprine	norcyclobenzaprine	norcyclobenzaprine	norcyclobenzaprine	norcyclobenzaprine	norcyclobenzaprine	norcyclobenzaprine	norcyclobenzaprine	norcyclobenzaprine	norcyclobenzaprine	norcyclobenzaprine	norcyclobenzaprine	norcyclobenzaprine	13
thioguanosine	thioguanosine	thioguanosine	thioguanosine	thioguanosine	thioguanosine	thioguanosine	thioguanosine	thioguanosine	thioguanosine	thioguanosine	thioguanosine	thioguanosine	13
ionomycin	ionomycin	ionomycin	ionomycin	ionomycin	ionomycin	ionomycin	ionomycin	ionomycin	ionomycin	ionomycin	ionomycin	ionomycin	13
chlortetracycline	chlortetracycline	chlortetracycline	chlortetracycline	chlortetracycline	chlortetracycline	chlortetracycline	chlortetracycline	chlortetracycline	chlortetracycline	chlortetracycline	chlortetracycline	chlortetracycline	13
8-azaguanine	8-azaguanine	8-azaguanine	8-azaguanine	8-azaguanine	8-azaguanine	8-azaguanine	8-azaguanine	8-azaguanine	8-azaguanine	8-azaguanine	8-azaguanine	8-azaguanine	13
tretinoin	tretinoin	tretinoin	tretinoin	tretinoin	tretinoin	tretinoin	tretinoin	tretinoin	tretinoin	tretinoin	tretinoin	tretinoin	13
hycanthone	hycanthone	hycanthone	hycanthone	hycanthone	hycanthone	hycanthone	hycanthone	hycanthone	hycanthone	hycanthone	hycanthone	hycanthone	13
prochlorperazine	prochlorperazine	prochlorperazine	prochlorperazine	prochlorperazine	prochlorperazine	prochlorperazine	prochlorperazine	prochlorperazine	prochlorperazine	prochlorperazine	prochlorperazine	prochlorperazine	13
pirinixic acid	pirinixic acid	pirinixic acid	pirinixic acid	pirinixic acid	pirinixic acid	pirinixic acid	pirinixic acid	pirinixic acid	pirinixic acid	pirinixic acid	pirinixic acid	pirinixic acid	13
methotrexate	methotrexate	methotrexate	methotrexate	methotrexate	methotrexate	methotrexate	methotrexate	methotrexate	methotrexate	methotrexate	methotrexate	methotrexate	13
PNU-0230031	PNU-0230031	PNU-0230031	PNU-0230031	PNU-0230031	PNU-0230031	PNU-0230031	PNU-0230031	PNU-0230031	PNU-0230031	PNU-0230031	PNU-0230031	PNU-0230031	13
azacitidine	azacitidine	azacitidine	azacitidine	azacitidine	azacitidine	azacitidine	azacitidine	azacitidine	azacitidine	azacitidine	azacitidine	azacitidine	13
resveratrol	resveratrol	resveratrol	resveratrol	resveratrol	resveratrol	resveratrol	resveratrol	resveratrol	resveratrol	resveratrol	resveratrol	resveratrol	13
thioridazine	thioridazine	thioridazine	thioridazine	thioridazine	thioridazine	thioridazine	thioridazine	thioridazine	thioridazine	thioridazine	thioridazine	thioridazine	13
H-7	H-7	H-7	H-7	H-7	H-7	H-7	H-7	H-7	H-7	H-7	H-7	H-7	13
butoconazole	butoconazole	butoconazole	butoconazole	butoconazole	butoconazole	butoconazole	butoconazole	butoconazole	butoconazole	butoconazole	butoconazole	butoconazole	13
hydrocotarnine	hydrocotarnine	hydrocotarnine	hydrocotarnine	hydrocotarnine	hydrocotarnine	hydrocotarnine	hydrocotarnine	hydrocotarnine	hydrocotarnine	hydrocotarnine	hydrocotarnine	hydrocotarnine	13
trifluridine	trifluridine	trifluridine	trifluridine	trifluridine	trifluridine	trifluridine	trifluridine	trifluridine	trifluridine	trifluridine	trifluridine	trifluridine	13
calmidazolium	calmidazolium	calmidazolium	calmidazolium	calmidazolium	calmidazolium	calmidazolium	calmidazolium	calmidazolium	calmidazolium	calmidazolium	calmidazolium	calmidazolium	13
piperidolate	piperidolate	piperidolate	piperidolate	piperidolate	piperidolate	piperidolate	piperidolate	piperidolate	piperidolate	piperidolate	piperidolate	piperidolate	13
PNU-0293363	PNU-0293363	PNU-0293363	PNU-0293363	PNU-0293363	PNU-0293363	PNU-0293363	PNU-0293363	PNU-0293363	PNU-0293363	PNU-0293363	PNU-0293363	PNU-0293363	13
cefalotin	cefalotin	cefalotin	cefalotin	cefalotin	cefalotin	cefalotin	cefalotin	cefalotin	cefalotin	cefalotin	cefalotin	cefalotin	13
piperlongumine	piperlongumine	piperlongumine	piperlongumine	piperlongumine	piperlongumine	piperlongumine	piperlongumine	piperlongumine	piperlongumine	piperlongumine	piperlongumine	piperlongumine	13
pyrvinium	pyrvinium	pyrvinium	pyrvinium	pyrvinium	pyrvinium	pyrvinium	pyrvinium	pyrvinium	pyrvinium	pyrvinium	pyrvinium	pyrvinium	13
prenylamine	prenylamine	prenylamine	prenylamine	prenylamine	prenylamine	prenylamine	prenylamine	prenylamine	prenylamine	prenylamine	prenylamine	prenylamine	13
astemizole	astemizole	astemizole	astemizole	astemizole	astemizole	astemizole	astemizole	astemizole	astemizole	astemizole	astemizole	astemizole	13
picrotoxinin	picrotoxinin	picrotoxinin	picrotoxinin	picrotoxinin	picrotoxinin	picrotoxinin	picrotoxinin	picrotoxinin	picrotoxinin	picrotoxinin	picrotoxinin	picrotoxinin	13
protriptyline	protriptyline	protriptyline	protriptyline	protriptyline	protriptyline	protriptyline	protriptyline	protriptyline	protriptyline	protriptyline	protriptyline	protriptyline	13
niclosamide	niclosamide	niclosamide	niclosamide	niclosamide	niclosamide	niclosamide	niclosamide	niclosamide	niclosamide	niclosamide	niclosamide	niclosamide	13
irinotecan	irinotecan	irinotecan	irinotecan	irinotecan	irinotecan	irinotecan	irinotecan	irinotecan	irinotecan	irinotecan	irinotecan	irinotecan	13
oxprenolol	oxprenolol	oxprenolol	oxprenolol	oxprenolol	oxprenolol	oxprenolol	oxprenolol	oxprenolol	oxprenolol	oxprenolol	oxprenolol	oxprenolol	13
mitoxantrone	mitoxantrone	mitoxantrone	mitoxantrone	mitoxantrone	mitoxantrone	mitoxantrone	mitoxantrone	mitoxantrone	mitoxantrone	mitoxantrone	mitoxantrone	mitoxantrone	13
ciclopirox	ciclopirox	ciclopirox	ciclopirox	ciclopirox	ciclopirox	ciclopirox	ciclopirox	ciclopirox	ciclopirox	ciclopirox	ciclopirox	ciclopirox	13
etoposide	etoposide	etoposide	etoposide	etoposide	etoposide	etoposide	etoposide	etoposide	etoposide	etoposide	etoposide	etoposide	13
thiethylperazine	thiethylperazine	thiethylperazine	thiethylperazine	thiethylperazine	thiethylperazine	thiethylperazine	thiethylperazine	thiethylperazine	thiethylperazine	thiethylperazine	thiethylperazine	thiethylperazine	13
trimipramine	trimipramine	trimipramine	trimipramine	trimipramine	trimipramine	trimipramine	trimipramine	trimipramine	trimipramine	trimipramine	trimipramine	trimipramine	13
GW-8510	GW-8510	GW-8510	GW-8510	GW-8510	GW-8510	GW-8510	GW-8510	GW-8510	GW-8510	GW-8510	GW-8510	GW-8510	13
vidarabine	vidarabine	vidarabine	vidarabine	vidarabine	vidarabine	vidarabine	vidarabine	vidarabine	vidarabine	vidarabine	vidarabine	vidarabine	13
5109870	5109870	5109870	5109870	5109870	5109870	5109870	5109870	5109870	5109870	5109870	5109870	5109870	13
thiostrepton	thiostrepton	thiostrepton	thiostrepton	thiostrepton	thiostrepton	thiostrepton	thiostrepton	thiostrepton	thiostrepton	thiostrepton	thiostrepton	thiostrepton	13
menadione	menadione	menadione	menadione	menadione	menadione	menadione	menadione	menadione	menadione	menadione	menadione	menadione	13
parthenolide	parthenolide	parthenolide	parthenolide	parthenolide	parthenolide	parthenolide	parthenolide	parthenolide	parthenolide	parthenolide	parthenolide	parthenolide	13
deferoxamine	deferoxamine	deferoxamine	deferoxamine	deferoxamine	deferoxamine	deferoxamine	deferoxamine	deferoxamine	deferoxamine	deferoxamine	deferoxamine	deferoxamine	13
triamterene	triamterene	triamterene	triamterene	triamterene	triamterene	triamterene	triamterene	triamterene	triamterene	triamterene	triamterene	triamterene	13
apomorphine	apomorphine	apomorphine	apomorphine	apomorphine	apomorphine	apomorphine	apomorphine	apomorphine	apomorphine	apomorphine	apomorphine	apomorphine	13
ipratropium bromide	ipratropium bromide	ipratropium bromide	NA	ipratropium bromide	ipratropium bromide	ipratropium bromide	ipratropium bromide	ipratropium bromide	ipratropium bromide	ipratropium bromide	ipratropium bromide	ipratropium bromide	12
bupropion	bupropion	bupropion	NA	bupropion	bupropion	bupropion	bupropion	bupropion	bupropion	bupropion	bupropion	bupropion	12
Prestwick-1084	Prestwick-1084	Prestwick-1084	NA	Prestwick-1084	Prestwick-1084	Prestwick-1084	Prestwick-1084	Prestwick-1084	Prestwick-1084	Prestwick-1084	Prestwick-1084	Prestwick-1084	12
famprofazone	famprofazone	famprofazone	NA	famprofazone	famprofazone	famprofazone	famprofazone	famprofazone	famprofazone	famprofazone	famprofazone	famprofazone	12
chlorzoxazone	chlorzoxazone	chlorzoxazone	NA	chlorzoxazone	chlorzoxazone	chlorzoxazone	chlorzoxazone	chlorzoxazone	chlorzoxazone	chlorzoxazone	chlorzoxazone	chlorzoxazone	12
benperidol	benperidol	benperidol	benperidol	benperidol	benperidol	NA	benperidol	benperidol	benperidol	benperidol	benperidol	benperidol	12
meclofenoxate	meclofenoxate	meclofenoxate	NA	meclofenoxate	meclofenoxate	meclofenoxate	meclofenoxate	meclofenoxate	meclofenoxate	meclofenoxate	meclofenoxate	meclofenoxate	12
tolfenamic acid	tolfenamic acid	tolfenamic acid	tolfenamic acid	tolfenamic acid	tolfenamic acid	tolfenamic acid	tolfenamic acid	tolfenamic acid	tolfenamic acid	tolfenamic acid	NA	tolfenamic acid	12
cetirizine	cetirizine	cetirizine	NA	cetirizine	cetirizine	cetirizine	cetirizine	cetirizine	cetirizine	cetirizine	cetirizine	cetirizine	12
desoxycortone	desoxycortone	desoxycortone	NA	desoxycortone	desoxycortone	desoxycortone	desoxycortone	desoxycortone	desoxycortone	desoxycortone	desoxycortone	desoxycortone	12
propafenone	propafenone	propafenone	NA	propafenone	propafenone	propafenone	propafenone	propafenone	propafenone	propafenone	propafenone	propafenone	12
nisoxetine	nisoxetine	nisoxetine	NA	nisoxetine	nisoxetine	nisoxetine	nisoxetine	nisoxetine	nisoxetine	nisoxetine	nisoxetine	nisoxetine	12
perhexiline	perhexiline	perhexiline	NA	perhexiline	perhexiline	perhexiline	perhexiline	perhexiline	perhexiline	perhexiline	perhexiline	perhexiline	12
cortisone	cortisone	cortisone	NA	cortisone	cortisone	cortisone	cortisone	cortisone	cortisone	cortisone	cortisone	cortisone	12
beta-escin	beta-escin	beta-escin	beta-escin	beta-escin	beta-escin	beta-escin	beta-escin	beta-escin	NA	beta-escin	beta-escin	beta-escin	12
clioquinol	clioquinol	clioquinol	NA	clioquinol	clioquinol	clioquinol	clioquinol	clioquinol	clioquinol	clioquinol	clioquinol	clioquinol	12
clobetasol	clobetasol	clobetasol	NA	clobetasol	clobetasol	clobetasol	clobetasol	clobetasol	clobetasol	clobetasol	clobetasol	clobetasol	12
loperamide	loperamide	loperamide	NA	loperamide	loperamide	loperamide	loperamide	loperamide	loperamide	loperamide	loperamide	loperamide	12
saquinavir	saquinavir	saquinavir	NA	saquinavir	saquinavir	saquinavir	saquinavir	saquinavir	saquinavir	saquinavir	saquinavir	saquinavir	12
methylbenzethonium chloride	methylbenzethonium chloride	methylbenzethonium chloride	NA	methylbenzethonium chloride	methylbenzethonium chloride	methylbenzethonium chloride	methylbenzethonium chloride	methylbenzethonium chloride	methylbenzethonium chloride	methylbenzethonium chloride	methylbenzethonium chloride	methylbenzethonium chloride	12
tolazamide	tolazamide	tolazamide	tolazamide	tolazamide	tolazamide	tolazamide	tolazamide	tolazamide	NA	tolazamide	tolazamide	tolazamide	12
clopamide	clopamide	clopamide	clopamide	clopamide	clopamide	NA	clopamide	clopamide	clopamide	clopamide	clopamide	clopamide	12
betaxolol	betaxolol	betaxolol	NA	betaxolol	betaxolol	betaxolol	betaxolol	betaxolol	betaxolol	betaxolol	betaxolol	betaxolol	12
felodipine	felodipine	felodipine	NA	felodipine	felodipine	felodipine	felodipine	felodipine	felodipine	felodipine	felodipine	felodipine	12
cromoglicic acid	cromoglicic acid	cromoglicic acid	cromoglicic acid	cromoglicic acid	NA	cromoglicic acid	cromoglicic acid	cromoglicic acid	cromoglicic acid	cromoglicic acid	cromoglicic acid	cromoglicic acid	12
tribenoside	tribenoside	tribenoside	tribenoside	tribenoside	tribenoside	tribenoside	tribenoside	tribenoside	NA	tribenoside	tribenoside	tribenoside	12
raloxifene	raloxifene	raloxifene	NA	raloxifene	raloxifene	raloxifene	raloxifene	raloxifene	raloxifene	raloxifene	raloxifene	raloxifene	12
levonorgestrel	levonorgestrel	levonorgestrel	NA	levonorgestrel	levonorgestrel	levonorgestrel	levonorgestrel	levonorgestrel	levonorgestrel	levonorgestrel	levonorgestrel	levonorgestrel	12
repaglinide	NA	repaglinide	repaglinide	repaglinide	repaglinide	repaglinide	repaglinide	repaglinide	repaglinide	repaglinide	repaglinide	repaglinide	12
natamycin	natamycin	natamycin	natamycin	natamycin	natamycin	natamycin	natamycin	natamycin	NA	natamycin	natamycin	natamycin	12
5194442	5194442	NA	5194442	5194442	5194442	5194442	5194442	5194442	5194442	5194442	5194442	5194442	12
0173570-0000	0173570-0000	0173570-0000	0173570-0000	0173570-0000	0173570-0000	0173570-0000	0173570-0000	0173570-0000	0173570-0000	NA	0173570-0000	0173570-0000	12
amodiaquine	amodiaquine	amodiaquine	NA	amodiaquine	amodiaquine	amodiaquine	amodiaquine	amodiaquine	amodiaquine	amodiaquine	amodiaquine	amodiaquine	12
pararosaniline	pararosaniline	pararosaniline	NA	pararosaniline	pararosaniline	pararosaniline	pararosaniline	pararosaniline	pararosaniline	pararosaniline	pararosaniline	pararosaniline	12
fluphenazine	fluphenazine	fluphenazine	fluphenazine	fluphenazine	fluphenazine	NA	fluphenazine	fluphenazine	fluphenazine	fluphenazine	fluphenazine	fluphenazine	12
latamoxef	latamoxef	latamoxef	NA	latamoxef	latamoxef	latamoxef	latamoxef	latamoxef	latamoxef	latamoxef	latamoxef	latamoxef	12
miconazole	miconazole	miconazole	NA	miconazole	miconazole	miconazole	miconazole	miconazole	miconazole	miconazole	miconazole	miconazole	12
zidovudine	NA	zidovudine	zidovudine	zidovudine	zidovudine	zidovudine	zidovudine	zidovudine	zidovudine	zidovudine	zidovudine	zidovudine	12
pizotifen	pizotifen	pizotifen	pizotifen	pizotifen	NA	pizotifen	pizotifen	pizotifen	pizotifen	pizotifen	pizotifen	pizotifen	12
talampicillin	NA	talampicillin	talampicillin	talampicillin	talampicillin	talampicillin	talampicillin	talampicillin	talampicillin	talampicillin	talampicillin	talampicillin	12
antimycin A	antimycin A	antimycin A	NA	antimycin A	antimycin A	antimycin A	antimycin A	antimycin A	antimycin A	antimycin A	antimycin A	antimycin A	12
flufenamic acid	flufenamic acid	flufenamic acid	NA	flufenamic acid	flufenamic acid	flufenamic acid	flufenamic acid	flufenamic acid	flufenamic acid	flufenamic acid	flufenamic acid	flufenamic acid	12
econazole	econazole	econazole	NA	econazole	econazole	econazole	econazole	econazole	econazole	econazole	econazole	econazole	12
rifabutin	rifabutin	rifabutin	rifabutin	rifabutin	NA	rifabutin	rifabutin	rifabutin	rifabutin	rifabutin	rifabutin	rifabutin	12
5224221	5224221	5224221	NA	5224221	5224221	5224221	5224221	5224221	5224221	5224221	5224221	5224221	12
flupentixol	flupentixol	flupentixol	NA	flupentixol	flupentixol	flupentixol	flupentixol	flupentixol	flupentixol	flupentixol	flupentixol	flupentixol	12
hesperetin	hesperetin	hesperetin	NA	hesperetin	hesperetin	hesperetin	hesperetin	hesperetin	hesperetin	hesperetin	hesperetin	hesperetin	12
capsaicin	capsaicin	NA	capsaicin	capsaicin	capsaicin	capsaicin	capsaicin	capsaicin	capsaicin	capsaicin	capsaicin	capsaicin	12
clotrimazole	clotrimazole	clotrimazole	NA	clotrimazole	clotrimazole	clotrimazole	clotrimazole	clotrimazole	clotrimazole	clotrimazole	clotrimazole	clotrimazole	12
dipyridamole	NA	dipyridamole	dipyridamole	dipyridamole	dipyridamole	dipyridamole	dipyridamole	dipyridamole	dipyridamole	dipyridamole	dipyridamole	dipyridamole	12
PNU-0251126	PNU-0251126	PNU-0251126	PNU-0251126	PNU-0251126	PNU-0251126	PNU-0251126	PNU-0251126	PNU-0251126	PNU-0251126	NA	PNU-0251126	PNU-0251126	12
pentamidine	pentamidine	pentamidine	pentamidine	pentamidine	pentamidine	NA	pentamidine	pentamidine	pentamidine	pentamidine	pentamidine	pentamidine	12
1,4-chrysenequinone	1,4-chrysenequinone	1,4-chrysenequinone	1,4-chrysenequinone	1,4-chrysenequinone	NA	1,4-chrysenequinone	1,4-chrysenequinone	1,4-chrysenequinone	1,4-chrysenequinone	1,4-chrysenequinone	1,4-chrysenequinone	1,4-chrysenequinone	12
fipexide	fipexide	fipexide	NA	fipexide	fipexide	fipexide	fipexide	fipexide	fipexide	fipexide	fipexide	fipexide	12
enilconazole	enilconazole	enilconazole	NA	enilconazole	enilconazole	enilconazole	enilconazole	enilconazole	enilconazole	enilconazole	enilconazole	enilconazole	12
norethisterone	norethisterone	norethisterone	norethisterone	norethisterone	NA	norethisterone	norethisterone	norethisterone	norethisterone	norethisterone	norethisterone	norethisterone	12
MS-275	MS-275	NA	MS-275	MS-275	MS-275	MS-275	MS-275	MS-275	MS-275	MS-275	MS-275	MS-275	12
NA	mesalazine	mesalazine	mesalazine	mesalazine	mesalazine	mesalazine	mesalazine	mesalazine	mesalazine	mesalazine	mesalazine	mesalazine	12
meclozine	meclozine	meclozine	NA	meclozine	meclozine	NA	meclozine	meclozine	meclozine	meclozine	meclozine	meclozine	11
quinostatin	quinostatin	quinostatin	NA	quinostatin	quinostatin	NA	quinostatin	quinostatin	quinostatin	quinostatin	quinostatin	quinostatin	11
prazosin	prazosin	prazosin	prazosin	prazosin	NA	NA	prazosin	prazosin	prazosin	prazosin	prazosin	prazosin	11
flunixin	NA	flunixin	flunixin	flunixin	flunixin	NA	flunixin	flunixin	flunixin	flunixin	flunixin	flunixin	11
Prestwick-674	NA	Prestwick-674	Prestwick-674	Prestwick-674	Prestwick-674	Prestwick-674	Prestwick-674	Prestwick-674	Prestwick-674	Prestwick-674	NA	Prestwick-674	11
reserpine	reserpine	reserpine	NA	reserpine	NA	reserpine	reserpine	reserpine	reserpine	reserpine	reserpine	reserpine	11
tubocurarine chloride	tubocurarine chloride	tubocurarine chloride	NA	tubocurarine chloride	tubocurarine chloride	tubocurarine chloride	NA	tubocurarine chloride	tubocurarine chloride	tubocurarine chloride	tubocurarine chloride	tubocurarine chloride	11
trifluoperazine	trifluoperazine	trifluoperazine	NA	trifluoperazine	trifluoperazine	NA	trifluoperazine	trifluoperazine	trifluoperazine	trifluoperazine	trifluoperazine	trifluoperazine	11
emetine	emetine	emetine	NA	emetine	emetine	NA	emetine	emetine	emetine	emetine	emetine	emetine	11
benfluorex	benfluorex	benfluorex	NA	benfluorex	benfluorex	benfluorex	benfluorex	benfluorex	NA	benfluorex	benfluorex	benfluorex	11
idoxuridine	NA	idoxuridine	NA	idoxuridine	idoxuridine	idoxuridine	idoxuridine	idoxuridine	idoxuridine	idoxuridine	idoxuridine	idoxuridine	11
metyrapone	NA	metyrapone	metyrapone	metyrapone	metyrapone	metyrapone	NA	metyrapone	metyrapone	metyrapone	metyrapone	metyrapone	11
nicergoline	nicergoline	nicergoline	nicergoline	nicergoline	NA	NA	nicergoline	nicergoline	nicergoline	nicergoline	nicergoline	nicergoline	11
mephentermine	NA	mephentermine	NA	mephentermine	mephentermine	mephentermine	mephentermine	mephentermine	mephentermine	mephentermine	mephentermine	mephentermine	11
tonzonium bromide	NA	tonzonium bromide	NA	tonzonium bromide	tonzonium bromide	tonzonium bromide	tonzonium bromide	tonzonium bromide	tonzonium bromide	tonzonium bromide	tonzonium bromide	tonzonium bromide	11
verapamil	verapamil	verapamil	verapamil	verapamil	verapamil	verapamil	verapamil	NA	verapamil	NA	verapamil	verapamil	11
perphenazine	perphenazine	perphenazine	NA	perphenazine	perphenazine	NA	perphenazine	perphenazine	perphenazine	perphenazine	perphenazine	perphenazine	11
clozapine	clozapine	clozapine	clozapine	clozapine	NA	NA	clozapine	clozapine	clozapine	clozapine	clozapine	clozapine	11
terfenadine	terfenadine	terfenadine	NA	terfenadine	terfenadine	NA	terfenadine	terfenadine	terfenadine	terfenadine	terfenadine	terfenadine	11
pimethixene	pimethixene	pimethixene	NA	pimethixene	pimethixene	pimethixene	pimethixene	pimethixene	pimethixene	NA	pimethixene	pimethixene	11
withaferin A	withaferin A	withaferin A	withaferin A	withaferin A	NA	withaferin A	withaferin A	withaferin A	NA	withaferin A	withaferin A	withaferin A	11
celastrol	celastrol	celastrol	NA	celastrol	celastrol	NA	celastrol	celastrol	celastrol	celastrol	celastrol	celastrol	11
estriol	estriol	estriol	NA	estriol	estriol	estriol	estriol	NA	estriol	estriol	estriol	estriol	11
roxithromycin	NA	roxithromycin	NA	roxithromycin	roxithromycin	roxithromycin	roxithromycin	roxithromycin	roxithromycin	roxithromycin	roxithromycin	roxithromycin	11
novobiocin	novobiocin	novobiocin	novobiocin	novobiocin	novobiocin	NA	NA	novobiocin	novobiocin	novobiocin	novobiocin	novobiocin	11
racecadotril	racecadotril	racecadotril	racecadotril	racecadotril	racecadotril	NA	NA	racecadotril	racecadotril	racecadotril	racecadotril	racecadotril	11
pentoxyverine	pentoxyverine	pentoxyverine	NA	pentoxyverine	pentoxyverine	NA	pentoxyverine	pentoxyverine	pentoxyverine	pentoxyverine	pentoxyverine	pentoxyverine	11
NA	spectinomycin	spectinomycin	NA	spectinomycin	spectinomycin	spectinomycin	spectinomycin	spectinomycin	spectinomycin	spectinomycin	spectinomycin	spectinomycin	11
tranylcypromine	NA	NA	NA	tranylcypromine	tranylcypromine	tranylcypromine	tranylcypromine	tranylcypromine	tranylcypromine	tranylcypromine	tranylcypromine	tranylcypromine	10
ronidazole	NA	ronidazole	NA	ronidazole	ronidazole	ronidazole	ronidazole	ronidazole	NA	ronidazole	ronidazole	ronidazole	10
fluoxetine	fluoxetine	fluoxetine	fluoxetine	fluoxetine	NA	NA	fluoxetine	fluoxetine	fluoxetine	NA	fluoxetine	fluoxetine	10
milrinone	NA	NA	milrinone	milrinone	milrinone	milrinone	milrinone	milrinone	milrinone	milrinone	NA	milrinone	10
dicycloverine	NA	NA	NA	dicycloverine	dicycloverine	dicycloverine	dicycloverine	dicycloverine	dicycloverine	dicycloverine	dicycloverine	dicycloverine	10
fenspiride	NA	fenspiride	fenspiride	fenspiride	NA	NA	fenspiride	fenspiride	fenspiride	fenspiride	fenspiride	fenspiride	10
solanine	solanine	solanine	NA	solanine	solanine	NA	solanine	solanine	NA	solanine	solanine	solanine	10
erastin	erastin	erastin	NA	erastin	erastin	NA	erastin	erastin	erastin	erastin	erastin	NA	10
zalcitabine	zalcitabine	zalcitabine	zalcitabine	zalcitabine	NA	zalcitabine	NA	zalcitabine	NA	zalcitabine	zalcitabine	zalcitabine	10
proadifen	proadifen	proadifen	NA	proadifen	proadifen	NA	proadifen	proadifen	NA	proadifen	proadifen	proadifen	10
orphenadrine	NA	orphenadrine	NA	orphenadrine	orphenadrine	NA	orphenadrine	orphenadrine	orphenadrine	orphenadrine	orphenadrine	orphenadrine	10
cyproterone	cyproterone	cyproterone	NA	cyproterone	cyproterone	NA	NA	cyproterone	cyproterone	cyproterone	cyproterone	cyproterone	10
methapyrilene	methapyrilene	methapyrilene	NA	methapyrilene	methapyrilene	NA	methapyrilene	methapyrilene	NA	methapyrilene	methapyrilene	methapyrilene	10
rimexolone	rimexolone	rimexolone	NA	rimexolone	rimexolone	NA	rimexolone	rimexolone	rimexolone	rimexolone	rimexolone	NA	10
wortmannin	NA	wortmannin	NA	wortmannin	wortmannin	NA	wortmannin	wortmannin	wortmannin	wortmannin	wortmannin	wortmannin	10
maprotiline	maprotiline	maprotiline	NA	maprotiline	maprotiline	NA	maprotiline	maprotiline	maprotiline	maprotiline	NA	maprotiline	10
hydralazine	hydralazine	hydralazine	NA	hydralazine	hydralazine	hydralazine	NA	hydralazine	NA	hydralazine	hydralazine	hydralazine	10
puromycin	NA	puromycin	NA	puromycin	puromycin	NA	puromycin	puromycin	puromycin	puromycin	puromycin	puromycin	10
metergoline	NA	metergoline	NA	metergoline	metergoline	NA	metergoline	metergoline	metergoline	metergoline	metergoline	metergoline	10
alexidine	alexidine	alexidine	NA	alexidine	NA	NA	alexidine	alexidine	alexidine	alexidine	alexidine	alexidine	10
anisomycin	NA	anisomycin	anisomycin	anisomycin	anisomycin	NA	anisomycin	anisomycin	NA	anisomycin	anisomycin	anisomycin	10
doxazosin	doxazosin	doxazosin	doxazosin	doxazosin	doxazosin	doxazosin	NA	NA	doxazosin	doxazosin	doxazosin	NA	10
phenoxybenzamine	phenoxybenzamine	phenoxybenzamine	phenoxybenzamine	phenoxybenzamine	NA	phenoxybenzamine	NA	phenoxybenzamine	NA	phenoxybenzamine	phenoxybenzamine	phenoxybenzamine	10
ikarugamycin	ikarugamycin	ikarugamycin	NA	ikarugamycin	ikarugamycin	ikarugamycin	ikarugamycin	NA	NA	ikarugamycin	ikarugamycin	ikarugamycin	10
mycophenolic acid	mycophenolic acid	NA	mycophenolic acid	mycophenolic acid	NA	mycophenolic acid	NA	mycophenolic acid	mycophenolic acid	mycophenolic acid	mycophenolic acid	mycophenolic acid	10
chlorphenesin	chlorphenesin	chlorphenesin	NA	chlorphenesin	NA	NA	chlorphenesin	chlorphenesin	chlorphenesin	chlorphenesin	chlorphenesin	chlorphenesin	10
diclofenac	NA	diclofenac	diclofenac	diclofenac	NA	NA	diclofenac	diclofenac	diclofenac	diclofenac	diclofenac	diclofenac	10
sertaconazole	NA	NA	NA	sertaconazole	sertaconazole	sertaconazole	sertaconazole	sertaconazole	sertaconazole	sertaconazole	sertaconazole	sertaconazole	10
mevalolactone	NA	NA	NA	mevalolactone	mevalolactone	mevalolactone	mevalolactone	mevalolactone	mevalolactone	mevalolactone	mevalolactone	mevalolactone	10
vanoxerine	NA	vanoxerine	NA	vanoxerine	vanoxerine	NA	vanoxerine	vanoxerine	vanoxerine	vanoxerine	vanoxerine	vanoxerine	10
suloctidil	suloctidil	suloctidil	NA	suloctidil	suloctidil	NA	suloctidil	suloctidil	suloctidil	suloctidil	NA	suloctidil	10
dequalinium chloride	NA	dequalinium chloride	NA	dequalinium chloride	dequalinium chloride	NA	dequalinium chloride	dequalinium chloride	dequalinium chloride	dequalinium chloride	dequalinium chloride	dequalinium chloride	10
NA	primaquine	primaquine	NA	primaquine	primaquine	primaquine	primaquine	primaquine	primaquine	NA	primaquine	primaquine	10
NA	colforsin	NA	NA	colforsin	colforsin	colforsin	colforsin	colforsin	colforsin	colforsin	colforsin	colforsin	10
NA	NA	metronidazole	NA	metronidazole	metronidazole	metronidazole	metronidazole	metronidazole	metronidazole	metronidazole	metronidazole	metronidazole	10
practolol	NA	practolol	NA	practolol	practolol	NA	NA	practolol	practolol	practolol	practolol	practolol	9
fluocinonide	NA	fluocinonide	NA	fluocinonide	fluocinonide	NA	fluocinonide	fluocinonide	fluocinonide	fluocinonide	fluocinonide	NA	9
beclometasone	NA	beclometasone	NA	beclometasone	NA	beclometasone	beclometasone	NA	beclometasone	beclometasone	beclometasone	beclometasone	9
chlorhexidine	chlorhexidine	NA	NA	chlorhexidine	chlorhexidine	NA	chlorhexidine	NA	chlorhexidine	chlorhexidine	chlorhexidine	chlorhexidine	9
naftifine	NA	NA	NA	naftifine	naftifine	NA	naftifine	naftifine	naftifine	naftifine	naftifine	naftifine	9
hydrastinine	NA	NA	NA	hydrastinine	hydrastinine	hydrastinine	hydrastinine	hydrastinine	NA	hydrastinine	hydrastinine	hydrastinine	9
cyproheptadine	cyproheptadine	cyproheptadine	cyproheptadine	cyproheptadine	NA	cyproheptadine	NA	cyproheptadine	NA	cyproheptadine	NA	cyproheptadine	9
isotretinoin	NA	isotretinoin	isotretinoin	NA	isotretinoin	isotretinoin	isotretinoin	isotretinoin	isotretinoin	isotretinoin	NA	NA	9
lanatoside C	NA	lanatoside C	NA	lanatoside C	lanatoside C	NA	lanatoside C	lanatoside C	NA	lanatoside C	lanatoside C	lanatoside C	9
rofecoxib	rofecoxib	NA	NA	rofecoxib	rofecoxib	NA	NA	rofecoxib	rofecoxib	rofecoxib	rofecoxib	rofecoxib	9
disulfiram	NA	disulfiram	NA	disulfiram	disulfiram	disulfiram	NA	disulfiram	NA	disulfiram	disulfiram	disulfiram	9
pivampicillin	pivampicillin	pivampicillin	NA	pivampicillin	pivampicillin	pivampicillin	pivampicillin	NA	pivampicillin	pivampicillin	NA	NA	9
16-phenyltetranorprostaglandin E2	NA	16-phenyltetranorprostaglandin E2	NA	16-phenyltetranorprostaglandin E2	16-phenyltetranorprostaglandin E2	16-phenyltetranorprostaglandin E2	16-phenyltetranorprostaglandin E2	16-phenyltetranorprostaglandin E2	NA	NA	16-phenyltetranorprostaglandin E2	16-phenyltetranorprostaglandin E2	9
NA	camptothecin	NA	camptothecin	camptothecin	NA	NA	camptothecin	camptothecin	camptothecin	camptothecin	camptothecin	camptothecin	9
NA	rottlerin	rottlerin	NA	rottlerin	rottlerin	NA	rottlerin	rottlerin	rottlerin	rottlerin	NA	rottlerin	9
NA	ellipticine	ellipticine	ellipticine	ellipticine	NA	ellipticine	NA	ellipticine	NA	ellipticine	ellipticine	ellipticine	9
NA	Prestwick-1083	Prestwick-1083	NA	NA	Prestwick-1083	Prestwick-1083	Prestwick-1083	NA	Prestwick-1083	Prestwick-1083	Prestwick-1083	Prestwick-1083	9
NA	NA	cyclobenzaprine	NA	cyclobenzaprine	cyclobenzaprine	cyclobenzaprine	cyclobenzaprine	cyclobenzaprine	cyclobenzaprine	cyclobenzaprine	NA	cyclobenzaprine	9
NA	NA	NA	NA	meclofenamic acid	meclofenamic acid	meclofenamic acid	meclofenamic acid	meclofenamic acid	meclofenamic acid	meclofenamic acid	meclofenamic acid	meclofenamic acid	9
dioxybenzone	NA	dioxybenzone	NA	dioxybenzone	NA	NA	dioxybenzone	dioxybenzone	NA	dioxybenzone	dioxybenzone	dioxybenzone	8
dizocilpine	NA	NA	dizocilpine	dizocilpine	NA	NA	dizocilpine	dizocilpine	NA	dizocilpine	dizocilpine	dizocilpine	8
SC-58125	NA	NA	NA	NA	SC-58125	NA	SC-58125	SC-58125	SC-58125	SC-58125	SC-58125	SC-58125	8
fluorometholone	fluorometholone	NA	fluorometholone	fluorometholone	NA	NA	fluorometholone	NA	NA	fluorometholone	fluorometholone	fluorometholone	8
bromperidol	NA	bromperidol	NA	bromperidol	bromperidol	NA	NA	bromperidol	NA	bromperidol	bromperidol	bromperidol	8
profenamine	profenamine	profenamine	NA	profenamine	NA	NA	profenamine	profenamine	NA	profenamine	profenamine	NA	8
tyrphostin AG-1478	tyrphostin AG-1478	NA	NA	NA	tyrphostin AG-1478	tyrphostin AG-1478	tyrphostin AG-1478	tyrphostin AG-1478	tyrphostin AG-1478	NA	NA	tyrphostin AG-1478	8
metixene	metixene	NA	NA	metixene	NA	NA	metixene	metixene	metixene	metixene	NA	metixene	8
mefloquine	NA	mefloquine	NA	mefloquine	mefloquine	mefloquine	NA	mefloquine	NA	NA	mefloquine	mefloquine	8
pargyline	pargyline	NA	pargyline	NA	pargyline	NA	pargyline	pargyline	pargyline	NA	pargyline	NA	8
quinisocaine	NA	quinisocaine	NA	quinisocaine	quinisocaine	NA	quinisocaine	quinisocaine	quinisocaine	quinisocaine	NA	NA	8
napelline	napelline	NA	NA	NA	napelline	napelline	napelline	napelline	NA	NA	napelline	napelline	8
canrenoic acid	canrenoic acid	canrenoic acid	canrenoic acid	NA	canrenoic acid	NA	canrenoic acid	canrenoic acid	NA	canrenoic acid	NA	NA	8
nimesulide	nimesulide	NA	NA	nimesulide	NA	nimesulide	NA	nimesulide	nimesulide	nimesulide	nimesulide	NA	8
0198306-0000	0198306-0000	0198306-0000	NA	NA	0198306-0000	NA	0198306-0000	0198306-0000	0198306-0000	0198306-0000	NA	NA	8
ethisterone	ethisterone	ethisterone	NA	ethisterone	ethisterone	ethisterone	NA	NA	ethisterone	NA	NA	ethisterone	8
hydrastine hydrochloride	hydrastine hydrochloride	NA	hydrastine hydrochloride	hydrastine hydrochloride	NA	NA	NA	hydrastine hydrochloride	NA	hydrastine hydrochloride	hydrastine hydrochloride	hydrastine hydrochloride	8
NA	doxorubicin	NA	NA	doxorubicin	NA	doxorubicin	doxorubicin	doxorubicin	doxorubicin	NA	doxorubicin	doxorubicin	8
NA	BW-B70C	BW-B70C	NA	BW-B70C	BW-B70C	BW-B70C	BW-B70C	NA	BW-B70C	NA	NA	BW-B70C	8
NA	abamectin	NA	NA	abamectin	abamectin	abamectin	abamectin	abamectin	abamectin	NA	NA	abamectin	8
NA	prednicarbate	prednicarbate	NA	NA	prednicarbate	prednicarbate	NA	prednicarbate	prednicarbate	prednicarbate	NA	prednicarbate	8
NA	NA	digitoxigenin	NA	digitoxigenin	digitoxigenin	digitoxigenin	digitoxigenin	digitoxigenin	NA	NA	digitoxigenin	digitoxigenin	8
NA	NA	NA	NA	domperidone	domperidone	domperidone	domperidone	domperidone	domperidone	domperidone	domperidone	NA	8
tracazolate	NA	tracazolate	NA	tracazolate	tracazolate	NA	tracazolate	tracazolate	tracazolate	NA	NA	NA	7
oxybutynin	oxybutynin	NA	NA	NA	oxybutynin	oxybutynin	oxybutynin	NA	oxybutynin	NA	NA	oxybutynin	7
gliclazide	gliclazide	NA	NA	gliclazide	NA	gliclazide	NA	NA	gliclazide	gliclazide	NA	gliclazide	7
naringin	naringin	NA	NA	NA	naringin	NA	NA	NA	naringin	naringin	naringin	naringin	7
lorglumide	lorglumide	lorglumide	NA	NA	NA	lorglumide	lorglumide	NA	NA	lorglumide	lorglumide	NA	7
tobramycin	NA	NA	NA	tobramycin	tobramycin	NA	tobramycin	tobramycin	NA	tobramycin	tobramycin	NA	7
5230742	NA	5230742	NA	5230742	5230742	5230742	5230742	NA	NA	NA	NA	5230742	7
BCB000038	NA	BCB000038	NA	NA	BCB000038	NA	BCB000038	BCB000038	BCB000038	NA	BCB000038	NA	7
digoxin	NA	digoxin	NA	digoxin	NA	NA	digoxin	digoxin	NA	digoxin	NA	digoxin	7
cefalexin	NA	cefalexin	NA	NA	cefalexin	cefalexin	cefalexin	cefalexin	NA	cefalexin	NA	NA	7
berberine	berberine	berberine	NA	NA	berberine	NA	berberine	NA	berberine	berberine	NA	NA	7
NA	pseudopelletierine	pseudopelletierine	NA	pseudopelletierine	NA	NA	pseudopelletierine	pseudopelletierine	NA	pseudopelletierine	NA	pseudopelletierine	7
NA	syrosingopine	syrosingopine	syrosingopine	syrosingopine	NA	NA	syrosingopine	syrosingopine	NA	NA	NA	syrosingopine	7
NA	NA	dicloxacillin	NA	dicloxacillin	NA	dicloxacillin	NA	dicloxacillin	dicloxacillin	dicloxacillin	NA	dicloxacillin	7
NA	NA	sulfasalazine	sulfasalazine	NA	sulfasalazine	sulfasalazine	sulfasalazine	NA	NA	sulfasalazine	NA	sulfasalazine	7
NA	NA	lynestrenol	NA	lynestrenol	NA	lynestrenol	lynestrenol	lynestrenol	NA	NA	lynestrenol	lynestrenol	7
NA	NA	NA	NA	kaempferol	kaempferol	kaempferol	kaempferol	kaempferol	NA	kaempferol	NA	kaempferol	7
sulfafurazole	sulfafurazole	sulfafurazole	NA	NA	sulfafurazole	NA	sulfafurazole	sulfafurazole	NA	NA	NA	NA	6
alclometasone	NA	alclometasone	NA	NA	NA	alclometasone	alclometasone	alclometasone	NA	NA	NA	alclometasone	6
ifenprodil	NA	NA	NA	NA	ifenprodil	NA	NA	ifenprodil	ifenprodil	ifenprodil	NA	ifenprodil	6
AG-012559	NA	NA	NA	AG-012559	AG-012559	AG-012559	NA	AG-012559	NA	NA	NA	AG-012559	6
quipazine	NA	NA	NA	quipazine	NA	NA	quipazine	quipazine	quipazine	NA	NA	quipazine	6
metolazone	NA	metolazone	NA	NA	NA	NA	metolazone	metolazone	NA	metolazone	metolazone	NA	6
halcinonide	halcinonide	halcinonide	NA	NA	NA	NA	halcinonide	halcinonide	halcinonide	NA	NA	NA	6
dacarbazine	NA	NA	dacarbazine	NA	NA	NA	dacarbazine	NA	NA	dacarbazine	dacarbazine	dacarbazine	6
alfaxalone	NA	NA	NA	NA	NA	NA	alfaxalone	NA	alfaxalone	alfaxalone	alfaxalone	alfaxalone	6
drofenine	NA	NA	NA	drofenine	NA	NA	drofenine	drofenine	drofenine	NA	drofenine	NA	6
NA	HC toxin	HC toxin	NA	HC toxin	NA	NA	HC toxin	NA	HC toxin	NA	NA	HC toxin	6
NA	furazolidone	NA	furazolidone	furazolidone	NA	furazolidone	NA	furazolidone	NA	NA	NA	furazolidone	6
NA	luteolin	luteolin	NA	NA	luteolin	luteolin	luteolin	NA	luteolin	NA	NA	NA	6
NA	equilin	NA	NA	equilin	equilin	equilin	NA	NA	NA	equilin	NA	equilin	6
NA	5248896	NA	NA	5248896	5248896	NA	5248896	5248896	NA	5248896	NA	NA	6
NA	NA	ticlopidine	NA	NA	ticlopidine	ticlopidine	NA	NA	ticlopidine	ticlopidine	ticlopidine	NA	6
NA	NA	ouabain	NA	ouabain	ouabain	NA	ouabain	ouabain	NA	NA	NA	ouabain	6
NA	NA	proscillaridin	NA	proscillaridin	proscillaridin	NA	proscillaridin	proscillaridin	NA	NA	NA	proscillaridin	6
NA	NA	phenazopyridine	NA	NA	phenazopyridine	NA	phenazopyridine	phenazopyridine	phenazopyridine	NA	NA	phenazopyridine	6
NA	NA	cantharidin	NA	cantharidin	cantharidin	NA	cantharidin	NA	NA	cantharidin	cantharidin	NA	6
NA	NA	NA	acetohexamide	acetohexamide	NA	acetohexamide	NA	NA	acetohexamide	acetohexamide	NA	acetohexamide	6
NA	NA	NA	NA	chloropyramine	NA	NA	chloropyramine	chloropyramine	chloropyramine	chloropyramine	chloropyramine	NA	6
zuclopenthixol	zuclopenthixol	NA	NA	zuclopenthixol	NA	NA	zuclopenthixol	NA	NA	NA	NA	zuclopenthixol	5
tiapride	NA	NA	NA	tiapride	NA	NA	NA	tiapride	NA	tiapride	NA	tiapride	5
xylazine	NA	xylazine	NA	NA	xylazine	NA	NA	NA	xylazine	xylazine	NA	NA	5
xylometazoline	xylometazoline	NA	NA	NA	NA	NA	xylometazoline	xylometazoline	NA	NA	xylometazoline	NA	5
SR-95531	NA	NA	NA	NA	SR-95531	NA	NA	SR-95531	SR-95531	SR-95531	NA	NA	5
levamisole	NA	NA	levamisole	levamisole	NA	NA	NA	NA	levamisole	levamisole	NA	NA	5
bezafibrate	NA	NA	NA	NA	bezafibrate	NA	bezafibrate	bezafibrate	bezafibrate	NA	NA	NA	5
AG-013608	AG-013608	AG-013608	NA	NA	NA	NA	AG-013608	NA	AG-013608	NA	NA	NA	5
STOCK1N-35215	STOCK1N-35215	NA	NA	NA	NA	NA	NA	NA	NA	STOCK1N-35215	STOCK1N-35215	STOCK1N-35215	5
cimetidine	NA	NA	NA	cimetidine	NA	NA	NA	NA	cimetidine	NA	cimetidine	cimetidine	5
benserazide	benserazide	NA	benserazide	NA	NA	benserazide	benserazide	NA	NA	NA	NA	NA	5
flumetasone	NA	NA	NA	flumetasone	NA	NA	flumetasone	flumetasone	NA	NA	flumetasone	NA	5
NA	etofenamate	etofenamate	NA	NA	etofenamate	NA	etofenamate	etofenamate	NA	NA	NA	NA	5
NA	testosterone	testosterone	NA	NA	testosterone	NA	testosterone	testosterone	NA	NA	NA	NA	5
NA	phthalylsulfathiazole	phthalylsulfathiazole	NA	NA	phthalylsulfathiazole	NA	NA	NA	phthalylsulfathiazole	phthalylsulfathiazole	NA	NA	5
NA	clofilium tosylate	clofilium tosylate	NA	NA	NA	NA	clofilium tosylate	clofilium tosylate	clofilium tosylate	NA	NA	NA	5
NA	fluvastatin	NA	NA	NA	fluvastatin	fluvastatin	fluvastatin	NA	fluvastatin	NA	NA	NA	5
NA	NA	sanguinarine	NA	sanguinarine	NA	NA	NA	sanguinarine	sanguinarine	NA	NA	sanguinarine	5
NA	NA	valinomycin	NA	NA	valinomycin	NA	valinomycin	valinomycin	NA	NA	valinomycin	NA	5
NA	NA	cycloserine	NA	NA	cycloserine	NA	cycloserine	NA	cycloserine	cycloserine	NA	NA	5
NA	NA	Prestwick-685	NA	NA	Prestwick-685	NA	Prestwick-685	NA	Prestwick-685	NA	Prestwick-685	NA	5
NA	NA	strophanthidin	NA	strophanthidin	NA	NA	strophanthidin	strophanthidin	NA	NA	NA	strophanthidin	5
NA	NA	fursultiamine	NA	fursultiamine	NA	NA	NA	fursultiamine	fursultiamine	fursultiamine	NA	NA	5
NA	NA	amoxapine	NA	NA	NA	NA	amoxapine	amoxapine	amoxapine	amoxapine	NA	NA	5
NA	NA	helveticoside	NA	helveticoside	NA	NA	helveticoside	helveticoside	NA	NA	NA	helveticoside	5
NA	NA	mepyramine	NA	mepyramine	NA	NA	NA	mepyramine	NA	mepyramine	NA	mepyramine	5
NA	NA	digoxigenin	NA	digoxigenin	digoxigenin	NA	digoxigenin	NA	NA	NA	NA	digoxigenin	5
NA	NA	NA	NA	oxyphenbutazone	oxyphenbutazone	NA	oxyphenbutazone	NA	NA	NA	oxyphenbutazone	oxyphenbutazone	5
NA	NA	NA	NA	NA	morantel	NA	morantel	morantel	NA	morantel	morantel	NA	5
pipemidic acid	pipemidic acid	NA	NA	NA	NA	pipemidic acid	NA	NA	pipemidic acid	NA	NA	NA	4
eucatropine	NA	NA	NA	NA	NA	NA	eucatropine	NA	NA	eucatropine	NA	eucatropine	4
CP-690334-01	CP-690334-01	CP-690334-01	CP-690334-01	NA	NA	NA	NA	NA	NA	NA	NA	NA	4
kinetin	kinetin	NA	NA	NA	NA	NA	kinetin	kinetin	NA	NA	NA	NA	4
skimmianine	NA	NA	NA	NA	NA	NA	skimmianine	NA	skimmianine	skimmianine	NA	NA	4
sulfamethoxypyridazine	NA	NA	NA	NA	NA	NA	sulfamethoxypyridazine	NA	sulfamethoxypyridazine	NA	sulfamethoxypyridazine	NA	4
pinacidil	NA	NA	NA	pinacidil	NA	pinacidil	NA	NA	NA	NA	NA	pinacidil	4
NA	thioproperazine	thioproperazine	NA	NA	NA	NA	thioproperazine	NA	thioproperazine	NA	NA	NA	4
NA	ginkgolide A	ginkgolide A	NA	NA	NA	NA	ginkgolide A	NA	NA	NA	NA	ginkgolide A	4
NA	0175029-0000	NA	0175029-0000	NA	NA	0175029-0000	NA	NA	0175029-0000	NA	NA	NA	4
NA	nitrendipine	nitrendipine	NA	NA	NA	nitrendipine	NA	NA	NA	NA	nitrendipine	NA	4
NA	Prestwick-559	NA	NA	NA	NA	NA	Prestwick-559	NA	Prestwick-559	Prestwick-559	NA	NA	4
NA	oxetacaine	oxetacaine	NA	NA	NA	oxetacaine	NA	NA	oxetacaine	NA	NA	NA	4
NA	NA	ticarcillin	NA	NA	ticarcillin	ticarcillin	ticarcillin	NA	NA	NA	NA	NA	4
NA	NA	gossypol	NA	gossypol	NA	NA	gossypol	gossypol	NA	NA	NA	NA	4
NA	NA	myosmine	NA	NA	NA	NA	NA	myosmine	myosmine	myosmine	NA	NA	4
NA	NA	fendiline	NA	NA	fendiline	NA	NA	NA	NA	NA	fendiline	fendiline	4
NA	NA	NA	NA	lovastatin	NA	NA	lovastatin	lovastatin	NA	NA	NA	lovastatin	4
NA	NA	NA	NA	metoclopramide	NA	NA	NA	metoclopramide	NA	NA	metoclopramide	metoclopramide	4
NA	NA	NA	NA	NA	cefadroxil	NA	cefadroxil	NA	cefadroxil	NA	cefadroxil	NA	4
NA	NA	NA	NA	NA	ebselen	NA	ebselen	ebselen	ebselen	NA	NA	NA	4
NA	NA	NA	NA	NA	alverine	NA	alverine	alverine	NA	NA	alverine	NA	4
NA	NA	NA	NA	NA	NA	NA	kanamycin	kanamycin	kanamycin	NA	kanamycin	NA	4
SB-202190	NA	SB-202190	NA	NA	NA	NA	SB-202190	NA	NA	NA	NA	NA	3
griseofulvin	NA	griseofulvin	NA	NA	griseofulvin	NA	NA	NA	NA	NA	NA	NA	3
procainamide	procainamide	NA	NA	NA	NA	procainamide	NA	NA	NA	NA	NA	NA	3
NA	apigenin	apigenin	NA	NA	NA	NA	apigenin	NA	NA	NA	NA	NA	3
NA	chrysin	NA	NA	NA	chrysin	NA	NA	NA	NA	chrysin	NA	NA	3
NA	6-bromoindirubin-3'-oxime	NA	NA	NA	6-bromoindirubin-3'-oxime	6-bromoindirubin-3'-oxime	NA	NA	NA	NA	NA	NA	3
NA	6-benzylaminopurine	NA	NA	NA	NA	NA	6-benzylaminopurine	NA	6-benzylaminopurine	NA	NA	NA	3
NA	propranolol	NA	NA	NA	NA	NA	propranolol	NA	propranolol	NA	NA	NA	3
NA	CP-645525-01	NA	NA	NA	NA	NA	CP-645525-01	NA	CP-645525-01	NA	NA	NA	3
NA	NA	phenformin	NA	NA	NA	NA	phenformin	NA	NA	NA	phenformin	NA	3
NA	NA	physostigmine	NA	physostigmine	NA	NA	NA	NA	NA	physostigmine	NA	NA	3
NA	NA	succinylsulfathiazole	NA	NA	NA	NA	NA	NA	succinylsulfathiazole	NA	succinylsulfathiazole	NA	3
NA	NA	NA	nifedipine	NA	NA	NA	nifedipine	NA	nifedipine	NA	NA	NA	3
NA	NA	NA	NA	azaperone	NA	NA	NA	NA	azaperone	azaperone	NA	NA	3
NA	NA	NA	NA	daunorubicin	NA	NA	NA	NA	daunorubicin	daunorubicin	NA	NA	3
NA	NA	NA	NA	NA	nomegestrol	nomegestrol	NA	NA	NA	NA	nomegestrol	NA	3
NA	NA	NA	NA	NA	noretynodrel	noretynodrel	noretynodrel	NA	NA	NA	NA	NA	3
NA	NA	NA	NA	NA	captopril	captopril	captopril	NA	NA	NA	NA	NA	3
NA	NA	NA	NA	NA	NA	NA	cephaeline	NA	NA	NA	cephaeline	cephaeline	3
NA	NA	NA	NA	NA	NA	NA	semustine	NA	semustine	NA	semustine	NA	3
NA	NA	NA	NA	NA	NA	NA	NA	5186223	NA	NA	5186223	5186223	3
nitrofural	NA	NA	NA	NA	NA	NA	NA	NA	NA	NA	NA	nitrofural	2
benfotiamine	NA	NA	NA	NA	NA	NA	NA	benfotiamine	NA	NA	NA	NA	2
furaltadone	NA	NA	NA	NA	NA	NA	NA	NA	NA	furaltadone	NA	NA	2
iopanoic acid	NA	NA	NA	NA	NA	NA	NA	NA	iopanoic acid	NA	NA	NA	2
scriptaid	scriptaid	NA	NA	NA	NA	NA	NA	NA	NA	NA	NA	NA	2
NA	tyrphostin AG-825	NA	NA	NA	NA	NA	tyrphostin AG-825	NA	NA	NA	NA	NA	2
NA	propantheline bromide	NA	NA	NA	NA	NA	propantheline bromide	NA	NA	NA	NA	NA	2
NA	0179445-0000	NA	NA	NA	NA	NA	NA	NA	NA	0179445-0000	NA	NA	2
NA	etacrynic acid	NA	NA	NA	NA	NA	NA	NA	etacrynic acid	NA	NA	NA	2
NA	0297417-0002B	NA	NA	NA	NA	NA	0297417-0002B	NA	NA	NA	NA	NA	2
NA	ciclosporin	NA	NA	NA	NA	NA	ciclosporin	NA	NA	NA	NA	NA	2
NA	nilutamide	NA	NA	NA	NA	NA	nilutamide	NA	NA	NA	NA	NA	2
NA	piperine	NA	NA	NA	piperine	NA	NA	NA	NA	NA	NA	NA	2
NA	mephenesin	NA	NA	NA	NA	NA	mephenesin	NA	NA	NA	NA	NA	2
NA	glycocholic acid	NA	NA	NA	glycocholic acid	NA	NA	NA	NA	NA	NA	NA	2
NA	NA	budesonide	NA	NA	NA	NA	budesonide	NA	NA	NA	NA	NA	2
NA	NA	risperidone	NA	NA	risperidone	NA	NA	NA	NA	NA	NA	NA	2
NA	NA	metamizole sodium	NA	NA	NA	NA	NA	NA	NA	metamizole sodium	NA	NA	2
NA	NA	orlistat	NA	NA	NA	NA	NA	orlistat	NA	NA	NA	NA	2
NA	NA	NA	trioxysalen	NA	NA	NA	NA	NA	NA	NA	trioxysalen	NA	2
NA	NA	NA	NA	quercetin	quercetin	NA	NA	NA	NA	NA	NA	NA	2
NA	NA	NA	NA	oxantel	NA	NA	NA	NA	oxantel	NA	NA	NA	2
NA	NA	NA	NA	glimepiride	NA	NA	NA	NA	glimepiride	NA	NA	NA	2
NA	NA	NA	NA	NA	esculetin	NA	NA	NA	NA	NA	esculetin	NA	2
NA	NA	NA	NA	NA	phenanthridinone	phenanthridinone	NA	NA	NA	NA	NA	NA	2
NA	NA	NA	NA	NA	Prestwick-1085	Prestwick-1085	NA	NA	NA	NA	NA	NA	2
NA	NA	NA	NA	NA	bufexamac	NA	NA	NA	bufexamac	NA	NA	NA	2
NA	NA	NA	NA	NA	harmaline	NA	harmaline	NA	NA	NA	NA	NA	2
NA	NA	NA	NA	NA	monensin	NA	monensin	NA	NA	NA	NA	NA	2
NA	NA	NA	NA	NA	alpha-estradiol	NA	NA	NA	NA	alpha-estradiol	NA	NA	2
NA	NA	NA	NA	NA	trimethylcolchicinic acid	NA	NA	NA	trimethylcolchicinic acid	NA	NA	NA	2
NA	NA	NA	NA	NA	CP-319743	NA	NA	NA	NA	NA	CP-319743	NA	2
NA	NA	NA	NA	NA	NA	ethoxyquin	ethoxyquin	NA	NA	NA	NA	NA	2
NA	NA	NA	NA	NA	NA	staurosporine	NA	staurosporine	NA	NA	NA	NA	2
NA	NA	NA	NA	NA	NA	betahistine	NA	NA	betahistine	NA	NA	NA	2
NA	NA	NA	NA	NA	NA	NA	ethosuximide	NA	NA	NA	ethosuximide	NA	2
NA	NA	NA	NA	NA	NA	NA	aminocaproic acid	NA	aminocaproic acid	NA	NA	NA	2
NA	NA	NA	NA	NA	NA	NA	PF-00562151-00	NA	PF-00562151-00	NA	NA	NA	2
NA	NA	NA	NA	NA	NA	NA	11-deoxy-16,16-dimethylprostaglandin E2	NA	NA	NA	11-deoxy-16,16-dimethylprostaglandin E2	NA	2
NA	NA	NA	NA	NA	NA	NA	atovaquone	NA	atovaquone	NA	NA	NA	2
NA	NA	NA	NA	NA	NA	NA	mebhydrolin	NA	mebhydrolin	NA	NA	NA	2
NA	NA	NA	NA	NA	NA	NA	zimeldine	NA	zimeldine	NA	NA	NA	2
NA	NA	NA	NA	NA	NA	NA	NA	hexetidine	NA	NA	NA	hexetidine	2
NA	NA	NA	NA	NA	NA	NA	NA	NA	midecamycin	midecamycin	NA	NA	2
NA	NA	NA	NA	NA	NA	NA	NA	NA	oxytetracycline	NA	oxytetracycline	NA	2
NA	NA	NA	NA	NA	NA	NA	NA	NA	NA	crotamiton	crotamiton	NA	2
nalidixic acid	NA	NA	NA	NA	NA	NA	NA	NA	NA	NA	NA	NA	1
pioglitazone	NA	NA	NA	NA	NA	NA	NA	NA	NA	NA	NA	NA	1
cefixime	NA	NA	NA	NA	NA	NA	NA	NA	NA	NA	NA	NA	1
NA	etamivan	NA	NA	NA	NA	NA	NA	NA	NA	NA	NA	NA	1
NA	tetroquinone	NA	NA	NA	NA	NA	NA	NA	NA	NA	NA	NA	1
NA	celecoxib	NA	NA	NA	NA	NA	NA	NA	NA	NA	NA	NA	1
NA	mebeverine	NA	NA	NA	NA	NA	NA	NA	NA	NA	NA	NA	1
NA	lysergol	NA	NA	NA	NA	NA	NA	NA	NA	NA	NA	NA	1
NA	fluvoxamine	NA	NA	NA	NA	NA	NA	NA	NA	NA	NA	NA	1
NA	sotalol	NA	NA	NA	NA	NA	NA	NA	NA	NA	NA	NA	1
NA	proglumide	NA	NA	NA	NA	NA	NA	NA	NA	NA	NA	NA	1
NA	NA	protoveratrine A	NA	NA	NA	NA	NA	NA	NA	NA	NA	NA	1
NA	NA	rolitetracycline	NA	NA	NA	NA	NA	NA	NA	NA	NA	NA	1
NA	NA	nystatin	NA	NA	NA	NA	NA	NA	NA	NA	NA	NA	1
NA	NA	NA	diphenylpyraline	NA	NA	NA	NA	NA	NA	NA	NA	NA	1
NA	NA	NA	prasterone	NA	NA	NA	NA	NA	NA	NA	NA	NA	1
NA	NA	NA	NA	NA	MG-262	NA	NA	NA	NA	NA	NA	NA	1
NA	NA	NA	NA	NA	aconitine	NA	NA	NA	NA	NA	NA	NA	1
NA	NA	NA	NA	NA	NA	pyrimethamine	NA	NA	NA	NA	NA	NA	1
NA	NA	NA	NA	NA	NA	Y-27632	NA	NA	NA	NA	NA	NA	1
NA	NA	NA	NA	NA	NA	nordihydroguaiaretic acid	NA	NA	NA	NA	NA	NA	1
NA	NA	NA	NA	NA	NA	amylocaine	NA	NA	NA	NA	NA	NA	1
NA	NA	NA	NA	NA	NA	ranitidine	NA	NA	NA	NA	NA	NA	1
NA	NA	NA	NA	NA	NA	NA	canavanine	NA	NA	NA	NA	NA	1
NA	NA	NA	NA	NA	NA	NA	benzamil	NA	NA	NA	NA	NA	1
NA	NA	NA	NA	NA	NA	NA	clofazimine	NA	NA	NA	NA	NA	1
NA	NA	NA	NA	NA	NA	NA	dihydrostreptomycin	NA	NA	NA	NA	NA	1
NA	NA	NA	NA	NA	NA	NA	lidoflazine	NA	NA	NA	NA	NA	1
NA	NA	NA	NA	NA	NA	NA	blebbistatin	NA	NA	NA	NA	NA	1
NA	NA	NA	NA	NA	NA	NA	nifuroxazide	NA	NA	NA	NA	NA	1
NA	NA	NA	NA	NA	NA	NA	levomepromazine	NA	NA	NA	NA	NA	1
NA	NA	NA	NA	NA	NA	NA	laudanosine	NA	NA	NA	NA	NA	1
NA	NA	NA	NA	NA	NA	NA	midodrine	NA	NA	NA	NA	NA	1
NA	NA	NA	NA	NA	NA	NA	remoxipride	NA	NA	NA	NA	NA	1
NA	NA	NA	NA	NA	NA	NA	khellin	NA	NA	NA	NA	NA	1
NA	NA	NA	NA	NA	NA	NA	6-azathymine	NA	NA	NA	NA	NA	1
NA	NA	NA	NA	NA	NA	NA	lasalocid	NA	NA	NA	NA	NA	1
NA	NA	NA	NA	NA	NA	NA	methyldopa	NA	NA	NA	NA	NA	1
NA	NA	NA	NA	NA	NA	NA	5114445	NA	NA	NA	NA	NA	1
NA	NA	NA	NA	NA	NA	NA	trimetazidine	NA	NA	NA	NA	NA	1
NA	NA	NA	NA	NA	NA	NA	altizide	NA	NA	NA	NA	NA	1
NA	NA	NA	NA	NA	NA	NA	niridazole	NA	NA	NA	NA	NA	1
NA	NA	NA	NA	NA	NA	NA	LM-1685	NA	NA	NA	NA	NA	1
NA	NA	NA	NA	NA	NA	NA	baclofen	NA	NA	NA	NA	NA	1
NA	NA	NA	NA	NA	NA	NA	hexestrol	NA	NA	NA	NA	NA	1
NA	NA	NA	NA	NA	NA	NA	NA	NA	fulvestrant	NA	NA	NA	1
NA	NA	NA	NA	NA	NA	NA	NA	NA	pentetrazol	NA	NA	NA	1
NA	NA	NA	NA	NA	NA	NA	NA	NA	mifepristone	NA	NA	NA	1
NA	NA	NA	NA	NA	NA	NA	NA	NA	cisapride	NA	NA	NA	1
NA	NA	NA	NA	NA	NA	NA	NA	NA	methylprednisolone	NA	NA	NA	1
NA	NA	NA	NA	NA	NA	NA	NA	NA	nitrofurantoin	NA	NA	NA	1
NA	NA	NA	NA	NA	NA	NA	NA	NA	monastrol	NA	NA	NA	1
NA	NA	NA	NA	NA	NA	NA	NA	NA	isradipine	NA	NA	NA	1
NA	NA	NA	NA	NA	NA	NA	NA	NA	NA	bromopride	NA	NA	1
NA	NA	NA	NA	NA	NA	NA	NA	NA	NA	15-delta prostaglandin J2	NA	NA	1
NA	NA	NA	NA	NA	NA	NA	NA	NA	NA	acetylsalicylic acid	NA	NA	1
NA	NA	NA	NA	NA	NA	NA	NA	NA	NA	retrorsine	NA	NA	1
NA	NA	NA	NA	NA	NA	NA	NA	NA	NA	NA	(-)-atenolol	NA	1
NA	NA	NA	NA	NA	NA	NA	NA	NA	NA	NA	vinpocetine	NA	1
NA	NA	NA	NA	NA	NA	NA	NA	NA	NA	NA	cinchocaine	NA	1
NA	NA	NA	NA	NA	NA	NA	NA	NA	NA	NA	NA	haloperidol	1
NA	NA	NA	NA	NA	NA	NA	NA	NA	NA	NA	NA	metitepine	1
NA	NA	NA	NA	NA	NA	NA	NA	NA	NA	NA	NA	sulfadiazine	1
NA	NA	NA	NA	NA	NA	NA	NA	NA	NA	NA	NA	butyl hydroxybenzoate	1
NA	NA	NA	NA	NA	NA	NA	NA	NA	NA	NA	NA	meprylcaine	1
NA	NA	NA	NA	NA	NA	NA	NA	NA	NA	NA	NA	meticrane	1
NA	NA	NA	NA	NA	NA	NA	NA	NA	NA	NA	NA	2,6-dimethylpiperidine	1

## Sheet: GSE23546_DrugAnnotation
Master Regulators Connectivity Map Drug Candidates Expanded Drug Annotation
MRCMp_CommonMR	MRCMap_SurvivalMR	MRCMap_ConsensusMR	Presence Count	keggID	Description	ATClevel1	ATClevel2	ATClevel3	CAS	PUBCHEM
piribedil	piribedil	piribedil	3	dr:D07305	Piribedil (INN); Trivastal (TN)	N=NERVOUS_SYSTEM	N04=ANTI-PARKINSON_DRUGS	N04B=DOPAMINERGIC_AGENTS	622744	51091642
sulfapyridine	sulfapyridine	sulfapyridine	3	dr:D02434	Sulfapyridine (USP/INN); Sulfapyridine (TN)	J=ANTIINFECTIVES_FOR_SYSTEMIC_USE	J01=ANTIBACTERIALS_FOR_SYSTEMIC_USE	J01E=SULFONAMIDES_AND_TRIMETHOPRIM	144-83-2	7849492
deptropine	deptropine	deptropine	3	dr:D07404	Deptropine (INN)	R=RESPIRATORY_SYSTEM	R06=ANTIHISTAMINES_FOR_SYSTEMIC_USE	R06A=ANTIHISTAMINES_FOR_SYSTEMIC_USE	604-51-3	51091740
8-azaguanine	8-azaguanine	8-azaguanine	3	NA	NA	NA	NA	NA	NA	NA
cloperastine	cloperastine	cloperastine	3	dr:D03557	Cloperastine (INN)	R=RESPIRATORY_SYSTEM	R05=COUGH_AND_COLD_PREPARATIONS	R05D=COUGH_SUPPRESSANTS,_EXCL._COMBINATIONS_WITH_EXPECTORANTS	3703-76-2	17397677
glibenclamide	glibenclamide	glibenclamide	3	dr:D00336	Glyburide (USP); Glibenclamide (JP17/INN); Diabeta (TN); Glynase (TN); Micronase (TN)	A=ALIMENTARY_TRACT_AND_METABOLISM	A10=DRUGS_USED_IN_DIABETES	A10B=BLOOD_GLUCOSE_LOWERING_DRUGS,_EXCL._INSULINS	10238-21-8	7847402
ketanserin	ketanserin	ketanserin	3	dr:D02363	Ketanserin (USAN/INN)	C=CARDIOVASCULAR_SYSTEM	C02=ANTIHYPERTENSIVES	C02K=OTHER_ANTIHYPERTENSIVES	74050-98-9	7849422
promazine	promazine	promazine	3	dr:D08430	Promazine (INN); Combelen [veterinary] (TN)	N=NERVOUS_SYSTEM	N05=PSYCHOLEPTICS	N05A=ANTIPSYCHOTICS	58-40-2	96025116
valproic acid	valproic acid	valproic acid	3	dr:D00399	Valproic acid (USP); Depakene (TN)	N=NERVOUS_SYSTEM	N03=ANTIEPILEPTICS	N03A=ANTIEPILEPTICS	99-66-1	7847465
clomipramine	clomipramine	clomipramine	3	dr:D07727	Clomipramine (INN); Anafranil (TN)	N=NERVOUS_SYSTEM	N06=PSYCHOANALEPTICS	N06A=ANTIDEPRESSANTS	303-49-1	51092023
acepromazine	acepromazine	acepromazine	3	dr:D07065	Acepromazine (INN); Concentrat vo34 (TN)	N=NERVOUS_SYSTEM	N05=PSYCHOLEPTICS	N05A=ANTIPSYCHOTICS	61-00-7	51091407
monobenzone	monobenzone	monobenzone	3	dr:D05072	Monobenzone (USP/INN); Benoquin (TN)	D=DERMATOLOGICALS	D11=OTHER_DERMATOLOGICAL_PREPARATIONS	D11A=OTHER_DERMATOLOGICAL_PREPARATIONS	103-16-2	47206799
metoprolol	metoprolol	metoprolol	3	dr:D02358	Metoprolol (USAN/INN)	C=CARDIOVASCULAR_SYSTEM	C07=BETA_BLOCKING_AGENTS	C07A=BETA_BLOCKING_AGENTS	51384-51-1	7849417
trichostatin A	trichostatin A	trichostatin A	3	NA	NA	NA	NA	NA	NA	NA
seneciphylline	seneciphylline	seneciphylline	3	NA	NA	NA	NA	NA	NA	NA
Vorinostat	Vorinostat	Vorinostat	3	dr:D06320	Vorinostat (JAN/USAN); Zolinza (TN)	L=ANTINEOPLASTIC_AND_IMMUNOMODULATING_AGENTS	L01=ANTINEOPLASTIC_AGENTS	L01X=OTHER_ANTINEOPLASTIC_AGENTS	149647-78-9	47207977
deferoxamine	deferoxamine	deferoxamine	3	dr:D03670	Deferoxamine (USAN)	V=VARIOUS	V03=ALL_OTHER_THERAPEUTIC_PRODUCTS	V03A=ALL_OTHER_THERAPEUTIC_PRODUCTS	70-51-9	17397766
azacitidine	azacitidine	azacitidine	3	dr:D03021	Azacitidine (JAN/USAN/INN); Vidaza (TN)	L=ANTINEOPLASTIC_AND_IMMUNOMODULATING_AGENTS	L01=ANTINEOPLASTIC_AGENTS	L01B=ANTIMETABOLITES	320-67-2	17397176
ionomycin	ionomycin	ionomycin	3	NA	NA	NA	NA	NA	NA	NA
azacyclonol	azacyclonol	azacyclonol	3	NA	NA	NA	NA	NA	NA	NA
fluspirilene	fluspirilene	fluspirilene	3	dr:D02629	Fluspirilene (USAN/INN); Imap (TN)	N=NERVOUS_SYSTEM	N05=PSYCHOLEPTICS	N05A=ANTIPSYCHOTICS	1841-19-6	17396799
ajmaline	ajmaline	ajmaline	3	dr:D00199	Ajmaline (JP17); Ajimalin (TN)	C=CARDIOVASCULAR_SYSTEM	C01=CARDIAC_THERAPY	C01B=ANTIARRHYTHMICS,_CLASS_I_AND_III	898839	7847267
bepridil	bepridil	bepridil	3	dr:D07520	Bepridil (INN); Bepadin (TN)	C=CARDIOVASCULAR_SYSTEM	C08=CALCIUM_CHANNEL_BLOCKERS	C08E=NON-SELECTIVE_CALCIUM_CHANNEL_BLOCKERS	64706-54-3	51091843
butoconazole	butoconazole	butoconazole	3	dr:D07598	Butoconazole (INN); Gynofort (TN)	G=GENITO_URINARY_SYSTEM_AND_SEX_HORMONES	G01=GYNECOLOGICAL_ANTIINFECTIVES_AND_ANTISEPTICS	G01A=ANTIINFECTIVES_AND_ANTISEPTICS,_EXCL._COMBINATIONS_WITH_CORTICOSTEROIDS	64872-76-0	51091909
calmidazolium	calmidazolium	calmidazolium	3	NA	NA	NA	NA	NA	NA	NA
resveratrol	resveratrol	resveratrol	3	NA	NA	NA	NA	NA	NA	NA
pyrvinium	pyrvinium	pyrvinium	3	NA	NA	NA	NA	NA	NA	NA
trifluridine	trifluridine	trifluridine	3	dr:D00391	Trifluridine (JAN/USP/INN); Viroptic (TN)	S=SENSORY_ORGANS	S01=OPHTHALMOLOGICALS	S01A=ANTIINFECTIVES	70-00-8	7847457
vidarabine	vidarabine	vidarabine	3	dr:D00406	Vidarabine (USP); Vidarabine monohydrate; Vira-A (TN)	J=ANTIINFECTIVES_FOR_SYSTEMIC_USE	J05=ANTIVIRALS_FOR_SYSTEMIC_USE	J05A=DIRECT_ACTING_ANTIVIRALS	24356-66-9	7847472
thioguanosine	thioguanosine	thioguanosine	3	NA	NA	NA	NA	NA	NA	NA
niclosamide	niclosamide	niclosamide	3	dr:D00436	Niclosamide (USAN/INN); Niclocide (TN)	P=ANTIPARASITIC_PRODUCTS,_INSECTICIDES_AND_REPELLENTS	P02=ANTHELMINTICS	P02D=ANTICESTODALS	50-65-7	7847502
ciclopirox	ciclopirox	ciclopirox	3	dr:D03488	Ciclopirox (USP/INN); Loprox (TN); Penlac (TN)	D=DERMATOLOGICALS	D01=ANTIFUNGALS_FOR_DERMATOLOGICAL_USE	D01A=ANTIFUNGALS_FOR_TOPICAL_USE	29342-05-0	17397624
protriptyline	protriptyline	protriptyline	3	dr:D08447	Protriptyline (INN)	N=NERVOUS_SYSTEM	N06=PSYCHOANALEPTICS	N06A=ANTIDEPRESSANTS	438-60-8	96025133
methotrexate	methotrexate	methotrexate	3	dr:D00142	Methotrexate (JP17/USP/INN); Otrexup (TN); Xatmep (TN)	L=ANTINEOPLASTIC_AND_IMMUNOMODULATING_AGENTS	L01=ANTINEOPLASTIC_AGENTS	L01B=ANTIMETABOLITES	59-05-2	7847210
thiostrepton	thiostrepton	thiostrepton	3	dr:D06111	Thiostrepton (USP)	NA	NA	NA	1393-48-2	47207769
5109870	5109870	5109870	3	NA	NA	NA	NA	NA	NA	NA
clindamycin	clindamycin	clindamycin	3	dr:D00277	Clindamycin (USAN/INN); CLDM; Cleocin (TN)	D=DERMATOLOGICALS	D10=ANTI-ACNE_PREPARATIONS	D10A=ANTI-ACNE_PREPARATIONS_FOR_TOPICAL_USE	18323-44-9	7847343
verapamil	NA	verapamil	2	dr:D02356	Verapamil (USAN/INN)	C=CARDIOVASCULAR_SYSTEM	C08=CALCIUM_CHANNEL_BLOCKERS	C08D=SELECTIVE_CALCIUM_CHANNEL_BLOCKERS_WITH_DIRECT_CARDIAC_EFFECTS	52-53-9	7849415
medrysone	medrysone	NA	2	dr:D02289	Medrysone (USAN); HMS (TN)	S=SENSORY_ORGANS	S01=OPHTHALMOLOGICALS	S01B=ANTIINFLAMMATORY_AGENTS	2668-66-8	7849348
mesalazine	NA	mesalazine	2	dr:D00377	Mesalamine (USP); Mesalazine (JAN/INN); Apriso (TN); Asacol (TN); Canasa (TN); Delzicol (TN); Lialda (TN); Mesalamine (TN); Pentasa (TN); Rowasa (TN); Sfrowasa (TN)	A=ALIMENTARY_TRACT_AND_METABOLISM	A07=ANTIDIARRHEALS,_INTESTINAL_ANTIINFLAMMATORY/ANTIINFECTIVE_AGENTS	A07E=INTESTINAL_ANTIINFLAMMATORY_AGENTS	89-57-6	7847443
chlorzoxazone	NA	chlorzoxazone	2	dr:D00771	Chlorzoxazone (JAN/USP/INN); Paraflex (TN)	M=MUSCULO-SKELETAL_SYSTEM	M03=MUSCLE_RELAXANTS	M03B=MUSCLE_RELAXANTS,_CENTRALLY_ACTING_AGENTS	95-25-0	7847836
piperidolate	piperidolate	NA	2	dr:D08382	Piperidolate (INN)	A=ALIMENTARY_TRACT_AND_METABOLISM	A03=DRUGS_FOR_FUNCTIONAL_GASTROINTESTINAL_DISORDERS	A03A=DRUGS_FOR_FUNCTIONAL_GASTROINTESTINAL_DISORDERS	82-98-4	96025068
rifabutin	NA	rifabutin	2	dr:D00424	Rifabutin (JAN/USP/INN); Mycobutin (TN)	J=ANTIINFECTIVES_FOR_SYSTEMIC_USE	J04=ANTIMYCOBACTERIALS	J04A=DRUGS_FOR_TREATMENT_OF_TUBERCULOSIS	72559-06-9	7847490
etacrynic acid	NA	etacrynic acid	2	dr:D00313	Ethacrynic acid (USP); Etacrynic acid (JP17/INN)	C=CARDIOVASCULAR_SYSTEM	C03=DIURETICS	C03C=HIGH-CEILING_DIURETICS	58-54-8	7847379
nortriptyline	nortriptyline	NA	2	dr:D08288	Nortriptyline (INN); Nortrilen (TN)	N=NERVOUS_SYSTEM	N06=PSYCHOANALEPTICS	N06A=ANTIDEPRESSANTS	72-69-5	96024975
chlorhexidine	NA	chlorhexidine	2	dr:D07668	Chlorhexidine (INN); Dentisept [veterinary] (TN); Merfen-incolore (TN)	A=ALIMENTARY_TRACT_AND_METABOLISM	A01=STOMATOLOGICAL_PREPARATIONS	A01A=STOMATOLOGICAL_PREPARATIONS	55-56-1	51091970
spiperone	spiperone	NA	2	dr:D01051	Spiperone (JAN/USAN); Spiropitan (TN)	NA	NA	NA	749-02-0	7848114
zalcitabine	NA	zalcitabine	2	dr:D00412	Zalcitabine (JAN/USP/INN); Hivid (TN)	J=ANTIINFECTIVES_FOR_SYSTEMIC_USE	J05=ANTIVIRALS_FOR_SYSTEMIC_USE	J05A=DIRECT_ACTING_ANTIVIRALS	7481-89-2	7847478
cefalotin	cefalotin	NA	2	dr:D07635	Cefalotin (BAN); Cephalothin; CET; Cefalotina fabra (TN)	J=ANTIINFECTIVES_FOR_SYSTEMIC_USE	J01=ANTIBACTERIALS_FOR_SYSTEMIC_USE	J01D=OTHER_BETA-LACTAM_ANTIBACTERIALS	153-61-7	51091939
PNU-0230031	PNU-0230031	NA	2	NA	NA	NA	NA	NA	NA	NA
thioridazine	thioridazine	NA	2	dr:D00373	Thioridazine (USP/INN); Mellaril-S (TN)	N=NERVOUS_SYSTEM	N05=PSYCHOLEPTICS	N05A=ANTIPSYCHOTICS	50-52-2	7847439
pentamidine	NA	pentamidine	2	dr:D08333	Pentamidine (INN); Lomidine (TN)	NA	NA	NA	100-33-4	96025020
prenylamine	prenylamine	NA	2	dr:D02383	Prenylamine (USAN/INN)	C=CARDIOVASCULAR_SYSTEM	C01=CARDIAC_THERAPY	C01D=VASODILATORS_USED_IN_CARDIAC_DISEASES	390-64-7	7849442
PNU-0293363	PNU-0293363	NA	2	NA	NA	NA	NA	NA	NA	NA
NA	danazol	danazol	2	dr:D00289	Danazol (JP17/USP/INN); Danocrine (TN)	G=GENITO_URINARY_SYSTEM_AND_SEX_HORMONES	G03=SEX_HORMONES_AND_MODULATORS_OF_THE_GENITAL_SYSTEM	G03X=OTHER_SEX_HORMONES_AND_MODULATORS_OF_THE_GENITAL_SYSTEM	17230-88-5	7847355
NA	lobeline	lobeline	2	dr:D02364	Lobeline (INN)	NA	NA	NA	90-69-7	7849423
NA	pimozide	pimozide	2	dr:D00560	Pimozide (JP17/USP/INN); Orap (TN)	N=NERVOUS_SYSTEM	N05=PSYCHOLEPTICS	N05A=ANTIPSYCHOTICS	2062-78-4	7847626
NA	epivincamine	epivincamine	2	NA	NA	NA	NA	NA	NA	NA
NA	chlorpromazine	chlorpromazine	2	dr:D00270	Chlorpromazine (USP/INN); Thorazine (TN)	N=NERVOUS_SYSTEM	N05=PSYCHOLEPTICS	N05A=ANTIPSYCHOTICS	50-53-3	7847336
NA	hycanthone	hycanthone	2	dr:D00541	Hycanthone (USAN/INN)	NA	NA	NA	3105-97-3	7847607
NA	piperlongumine	piperlongumine	2	NA	NA	NA	NA	NA	NA	NA
NA	picrotoxinin	picrotoxinin	2	NA	NA	NA	NA	NA	NA	NA
NA	mitoxantrone	mitoxantrone	2	dr:D08224	Mitoxantrone (INN); Misostol (TN)	L=ANTINEOPLASTIC_AND_IMMUNOMODULATING_AGENTS	L01=ANTINEOPLASTIC_AGENTS	L01D=CYTOTOXIC_ANTIBIOTICS_AND_RELATED_SUBSTANCES	65271-80-9	96024912
levonorgestrel	NA	NA	1	dr:D00950	Levonorgestrel (JAN/USP/INN); Mirena (TN); Norplant (TN); Skyla (TN)	G=GENITO_URINARY_SYSTEM_AND_SEX_HORMONES	G03=SEX_HORMONES_AND_MODULATORS_OF_THE_GENITAL_SYSTEM	G03A=HORMONAL_CONTRACEPTIVES_FOR_SYSTEMIC_USE	797-63-7	7848013
famprofazone	NA	NA	1	NA	NA	NA	NA	NA	NA	NA
metronidazole	NA	NA	1	dr:D00409	Metronidazole (JP17/USP/INN); Flagyl (TN); Metrogel-vaginal (TN); Noritate (TN)	A=ALIMENTARY_TRACT_AND_METABOLISM	A01=STOMATOLOGICAL_PREPARATIONS	A01A=STOMATOLOGICAL_PREPARATIONS	443-48-1	7847475
antimycin A	NA	NA	1	NA	NA	NA	NA	NA	NA	NA
pioglitazone	NA	NA	1	dr:D08378	Pioglitazone (INN); Actos (TN)	A=ALIMENTARY_TRACT_AND_METABOLISM	A10=DRUGS_USED_IN_DIABETES	A10B=BLOOD_GLUCOSE_LOWERING_DRUGS,_EXCL._INSULINS	111025-46-8	96025064
metyrapone	NA	NA	1	dr:D00410	Metyrapone (JP17/USP/INN); Metopirone (TN)	V=VARIOUS	V04=DIAGNOSTIC_AGENTS	V04C=OTHER_DIAGNOSTIC_AGENTS	54-36-4	7847476
novobiocin	NA	NA	1	NA	NA	NA	NA	NA	NA	NA
doxazosin	NA	NA	1	dr:D07874	Doxazosin (INN); Cardura XL (TN)	C=CARDIOVASCULAR_SYSTEM	C02=ANTIHYPERTENSIVES	C02C=ANTIADRENERGIC_AGENTS,_PERIPHERALLY_ACTING	74191-85-8	96024570
0179445-0000	NA	NA	1	NA	NA	NA	NA	NA	NA	NA
diclofenac	NA	NA	1	dr:D07816	Diclofenac (USAN/INN); Solaraze (TN); Zorvolex (TN)	D=DERMATOLOGICALS	D11=OTHER_DERMATOLOGICAL_PREPARATIONS	D11A=OTHER_DERMATOLOGICAL_PREPARATIONS	15307-86-5	96024513
clioquinol	NA	NA	1	dr:D03538	Clioquinol (USP/INN)	D=DERMATOLOGICALS	D08=ANTISEPTICS_AND_DISINFECTANTS	D08A=ANTISEPTICS_AND_DISINFECTANTS	130-26-7	47205849
0297417-0002B	NA	NA	1	NA	NA	NA	NA	NA	NA	NA
fluphenazine	NA	NA	1	dr:D07977	Fluphenazine (INN); Moditen (TN)	N=NERVOUS_SYSTEM	N05=PSYCHOLEPTICS	N05A=ANTIPSYCHOTICS	69-23-8	96024672
trifluoperazine	NA	NA	1	dr:D01448	Trifluoperazine maleate (JAN); Trifluoperazine (TN)	N=NERVOUS_SYSTEM	N05=PSYCHOLEPTICS	N05A=ANTIPSYCHOTICS	605-75-4	7848511
cortisone	NA	NA	1	dr:D07749	Cortisone (INN); Cortisone (TN)	H=SYSTEMIC_HORMONAL_PREPARATIONS,_EXCL._SEX_HORMONES_AND_INSULINS	H02=CORTICOSTEROIDS_FOR_SYSTEMIC_USE	H02A=CORTICOSTEROIDS_FOR_SYSTEMIC_USE,_PLAIN	53-06-5	51092041
Prestwick-1083	NA	NA	1	NA	NA	NA	NA	NA	NA	NA
rottlerin	NA	NA	1	NA	NA	NA	NA	NA	NA	NA
NA	omeprazole	NA	1	dr:D00455	Omeprazole (JP17/USP/INN); Prilosec (TN)	A=ALIMENTARY_TRACT_AND_METABOLISM	A02=DRUGS_FOR_ACID_RELATED_DISORDERS	A02B=DRUGS_FOR_PEPTIC_ULCER_AND_GASTRO-OESOPHAGEAL_REFLUX_DISEASE_(GORD)	73590-58-6	7847521
NA	chlorprothixene	NA	1	dr:D00790	Chlorprothixene (JAN/USAN/INN); Taractan (TN)	N=NERVOUS_SYSTEM	N05=PSYCHOLEPTICS	N05A=ANTIPSYCHOTICS	113-59-7	7847855
NA	promethazine	NA	1	dr:D00494	Promethazine (JAN/INN)	D=DERMATOLOGICALS	D04=ANTIPRURITICS,_INCL._ANTIHISTAMINES,_ANESTHETICS,_ETC.	D04A=ANTIPRURITICS,_INCL._ANTIHISTAMINES,_ANESTHETICS,_ETC.	60-87-7	7847560
NA	ampyrone	NA	1	NA	NA	NA	NA	NA	NA	NA
NA	tropicamide	NA	1	dr:D00397	Tropicamide (JP17/USP/INN); Mydriacyl (TN)	S=SENSORY_ORGANS	S01=OPHTHALMOLOGICALS	S01F=MYDRIATICS_AND_CYCLOPLEGICS	1508-75-4	7847463
NA	alimemazine	NA	1	dr:D07125	Alimemazine (INN); Trimeprazine (BAN); Repeltin (TN)	R=RESPIRATORY_SYSTEM	R06=ANTIHISTAMINES_FOR_SYSTEMIC_USE	R06A=ANTIHISTAMINES_FOR_SYSTEMIC_USE	84-96-8	51091464
NA	sulconazole	NA	1	dr:D08535	Sulconazole (INN)	D=DERMATOLOGICALS	D01=ANTIFUNGALS_FOR_DERMATOLOGICAL_USE	D01A=ANTIFUNGALS_FOR_TOPICAL_USE	61318-90-9	96025220
NA	clomifene	NA	1	dr:D07726	Clomifene (INN); Clomiphene; Clomifene (TN)	G=GENITO_URINARY_SYSTEM_AND_SEX_HORMONES	G03=SEX_HORMONES_AND_MODULATORS_OF_THE_GENITAL_SYSTEM	G03G=GONADOTROPINS_AND_OTHER_OVULATION_STIMULANTS	911-45-5	51092022
NA	amiodarone	NA	1	dr:D02910	Amiodarone (USAN/INN)	C=CARDIOVASCULAR_SYSTEM	C01=CARDIAC_THERAPY	C01B=ANTIARRHYTHMICS,_CLASS_I_AND_III	1951-25-3	17397067
NA	dirithromycin	NA	1	dr:D03865	Dirithromycin (USP/INN); Dynabac (TN)	J=ANTIINFECTIVES_FOR_SYSTEMIC_USE	J01=ANTIBACTERIALS_FOR_SYSTEMIC_USE	J01F=MACROLIDES,_LINCOSAMIDES_AND_STREPTOGRAMINS	62013-04-1	47205894
NA	rescinnamine	NA	1	dr:D00198	Rescinnamine (JAN/INN); Tsuruselpi S (TN)	C=CARDIOVASCULAR_SYSTEM	C02=ANTIHYPERTENSIVES	C02A=ANTIADRENERGIC_AGENTS,_CENTRALLY_ACTING	24815-24-5	7847266
NA	chlorcyclizine	NA	1	NA	NA	NA	NA	NA	NA	NA
NA	bisacodyl	NA	1	dr:D00245	Bisacodyl (JP17/USP/INN); Dulcolax (TN)	A=ALIMENTARY_TRACT_AND_METABOLISM	A06=DRUGS_FOR_CONSTIPATION	A06A=DRUGS_FOR_CONSTIPATION	603-50-9	7847311
NA	homochlorcyclizine	NA	1	dr:D08041	Homochlorcyclizine (INN)	NA	NA	NA	848-53-3	96024734
NA	5279552	NA	1	NA	NA	NA	NA	NA	NA	NA
NA	ethotoin	NA	1	dr:D00708	Ethotoin (JAN/USP/INN); Accenon (TN); Peganone (TN)	N=NERVOUS_SYSTEM	N03=ANTIEPILEPTICS	N03A=ANTIEPILEPTICS	86-35-1	7847773
NA	norcyclobenzaprine	NA	1	NA	NA	NA	NA	NA	NA	NA
NA	chlortetracycline	NA	1	dr:D07689	Chlortetracycline (INN); Aureomycin (TN)	A=ALIMENTARY_TRACT_AND_METABOLISM	A01=STOMATOLOGICAL_PREPARATIONS	A01A=STOMATOLOGICAL_PREPARATIONS	57-62-5	51091990
NA	tretinoin	NA	1	dr:D00094	Tretinoin (JAN/USP/INN); Avita (TN); Renova (TN); Retin A (TN); Tretinoin (TN); Vesanoid (TN)	D=DERMATOLOGICALS	D10=ANTI-ACNE_PREPARATIONS	D10A=ANTI-ACNE_PREPARATIONS_FOR_TOPICAL_USE	302-79-4	7847162
NA	prochlorperazine	NA	1	dr:D00493	Prochlorperazine (JAN/USP/INN); Compro (TN)	N=NERVOUS_SYSTEM	N05=PSYCHOLEPTICS	N05A=ANTIPSYCHOTICS	58-38-8	7847559
NA	pirinixic acid	NA	1	NA	NA	NA	NA	NA	NA	NA
NA	H-7	NA	1	NA	NA	NA	NA	NA	NA	NA
NA	hydrocotarnine	NA	1	NA	NA	NA	NA	NA	NA	NA
NA	astemizole	NA	1	dr:D00234	Astemizole (JAN/USP/INN); Hismanal (TN)	R=RESPIRATORY_SYSTEM	R06=ANTIHISTAMINES_FOR_SYSTEMIC_USE	R06A=ANTIHISTAMINES_FOR_SYSTEMIC_USE	68844-77-9	7847301
NA	irinotecan	NA	1	dr:D08086	Irinotecan (INN); Biotecan (TN)	L=ANTINEOPLASTIC_AND_IMMUNOMODULATING_AGENTS	L01=ANTINEOPLASTIC_AGENTS	L01X=OTHER_ANTINEOPLASTIC_AGENTS	97682-44-5	96024776
NA	oxprenolol	NA	1	dr:D08318	Oxprenolol (INN); Oxprenolol (TN)	C=CARDIOVASCULAR_SYSTEM	C07=BETA_BLOCKING_AGENTS	C07A=BETA_BLOCKING_AGENTS	6452-71-7	96025005
NA	etoposide	NA	1	dr:D00125	Etoposide (JP17/USP/INN); Vepesid (TN)	L=ANTINEOPLASTIC_AND_IMMUNOMODULATING_AGENTS	L01=ANTINEOPLASTIC_AGENTS	L01C=PLANT_ALKALOIDS_AND_OTHER_NATURAL_PRODUCTS	33419-42-0	7847193
NA	thiethylperazine	NA	1	dr:D02354	Thiethylperazine (USAN/INN)	R=RESPIRATORY_SYSTEM	R06=ANTIHISTAMINES_FOR_SYSTEMIC_USE	R06A=ANTIHISTAMINES_FOR_SYSTEMIC_USE	1420-55-9	7849413
NA	trimipramine	NA	1	dr:D00394	Trimipramine (USAN/INN)	N=NERVOUS_SYSTEM	N06=PSYCHOANALEPTICS	N06A=ANTIDEPRESSANTS	739-71-9	7847460
NA	GW-8510	NA	1	NA	NA	NA	NA	NA	NA	NA
NA	menadione	NA	1	dr:D02335	Menadione (USP); Kappaxin (TN)	B=BLOOD_AND_BLOOD_FORMING_ORGANS	B02=ANTIHEMORRHAGICS	B02B=VITAMIN_K_AND_OTHER_HEMOSTATICS	58-27-5	7849394
NA	parthenolide	NA	1	NA	NA	NA	NA	NA	NA	NA
NA	triamterene	NA	1	dr:D00386	Triamterene (JP17/USP/INN); Dyrenium (TN)	C=CARDIOVASCULAR_SYSTEM	C03=DIURETICS	C03D=POTASSIUM-SPARING_AGENTS	396-01-0	7847452
NA	apomorphine	NA	1	dr:D07460	Apomorphine (BAN); Uprima (TN)	G=GENITO_URINARY_SYSTEM_AND_SEX_HORMONES	G04=UROLOGICALS	G04B=UROLOGICALS	58-00-4	51091791
NA	NA	nitrendipine	1	dr:D00629	Nitrendipine (JP17/USAN/INN); Baypress (TN)	C=CARDIOVASCULAR_SYSTEM	C08=CALCIUM_CHANNEL_BLOCKERS	C08C=SELECTIVE_CALCIUM_CHANNEL_BLOCKERS_WITH_MAINLY_VASCULAR_EFFECTS	39562-70-4	7847695
NA	NA	0175029-0000	1	NA	NA	NA	NA	NA	NA	NA
NA	NA	nifedipine	1	dr:D00437	Nifedipine (JP17/USP/INN); Adalat (TN); Afeditab CR (TN); Procardia (TN)	C=CARDIOVASCULAR_SYSTEM	C08=CALCIUM_CHANNEL_BLOCKERS	C08C=SELECTIVE_CALCIUM_CHANNEL_BLOCKERS_WITH_MAINLY_VASCULAR_EFFECTS	21829-25-4	7847503
NA	NA	talampicillin	1	dr:D08557	Talampicillin (INN); TAPC	J=ANTIINFECTIVES_FOR_SYSTEMIC_USE	J01=ANTIBACTERIALS_FOR_SYSTEMIC_USE	J01C=BETA-LACTAM_ANTIBACTERIALS,_PENICILLINS	47747-56-8	96025242
NA	NA	0173570-0000	1	NA	NA	NA	NA	NA	NA	NA
