# Supplementary material for: Integrated transcriptomics reveals master regulators of lung adenocarcinoma and novel repositioning of drug candidates
Source: Cancer Med. 2019 Sep 10;8(15):6717–29. doi: 10.1002/cam4.2493 (PMC6825976; doi:10.1002/cam4.2493)
Supplement: Supplementary file 7 [file CAM4-8-6717-s007.xlsx]

## Sheet: GSE71181_CommonMR
Master Regulators Connectivity Map Drug Candidates of all Case-Control Lung Adenocarcinoma Studies with Connectivity Score < 0 and FDR-adjusted p-value < 0.05
GSE10072	GSE11969	GSE21933	GSE27262	GSE31552	GSE32665	GSE32863	GSE40275	GSE43458	GSE62113	GSE74706	GSE102511	GSE87340	Presence Count
valproic acid	valproic acid	valproic acid	valproic acid	valproic acid	valproic acid	valproic acid	valproic acid	valproic acid	valproic acid	valproic acid	valproic acid	valproic acid	13
prochlorperazine	prochlorperazine	prochlorperazine	prochlorperazine	prochlorperazine	prochlorperazine	prochlorperazine	prochlorperazine	prochlorperazine	prochlorperazine	prochlorperazine	prochlorperazine	prochlorperazine	13
loperamide	loperamide	loperamide	loperamide	loperamide	loperamide	loperamide	loperamide	loperamide	loperamide	loperamide	loperamide	loperamide	13
tonzonium bromide	tonzonium bromide	tonzonium bromide	tonzonium bromide	tonzonium bromide	tonzonium bromide	tonzonium bromide	tonzonium bromide	tonzonium bromide	tonzonium bromide	tonzonium bromide	tonzonium bromide	tonzonium bromide	13
ajmaline	ajmaline	ajmaline	ajmaline	ajmaline	ajmaline	ajmaline	ajmaline	ajmaline	ajmaline	ajmaline	ajmaline	ajmaline	13
metoprolol	metoprolol	metoprolol	metoprolol	metoprolol	metoprolol	metoprolol	metoprolol	metoprolol	metoprolol	metoprolol	metoprolol	metoprolol	13
trifluoperazine	trifluoperazine	trifluoperazine	trifluoperazine	trifluoperazine	trifluoperazine	trifluoperazine	trifluoperazine	trifluoperazine	trifluoperazine	trifluoperazine	trifluoperazine	trifluoperazine	13
chlorzoxazone	chlorzoxazone	chlorzoxazone	chlorzoxazone	chlorzoxazone	chlorzoxazone	chlorzoxazone	chlorzoxazone	chlorzoxazone	chlorzoxazone	chlorzoxazone	chlorzoxazone	chlorzoxazone	13
clomifene	clomifene	clomifene	clomifene	clomifene	clomifene	clomifene	clomifene	clomifene	clomifene	clomifene	clomifene	clomifene	13
wortmannin	wortmannin	wortmannin	wortmannin	wortmannin	wortmannin	wortmannin	wortmannin	wortmannin	wortmannin	wortmannin	wortmannin	wortmannin	13
norcyclobenzaprine	norcyclobenzaprine	norcyclobenzaprine	norcyclobenzaprine	norcyclobenzaprine	norcyclobenzaprine	norcyclobenzaprine	norcyclobenzaprine	norcyclobenzaprine	norcyclobenzaprine	norcyclobenzaprine	norcyclobenzaprine	norcyclobenzaprine	13
fluphenazine	fluphenazine	fluphenazine	fluphenazine	fluphenazine	fluphenazine	fluphenazine	fluphenazine	fluphenazine	fluphenazine	fluphenazine	fluphenazine	fluphenazine	13
napelline	napelline	napelline	napelline	napelline	napelline	napelline	napelline	napelline	napelline	napelline	napelline	napelline	13
protriptyline	protriptyline	protriptyline	protriptyline	protriptyline	protriptyline	protriptyline	protriptyline	protriptyline	protriptyline	protriptyline	protriptyline	protriptyline	13
sulfapyridine	sulfapyridine	sulfapyridine	sulfapyridine	sulfapyridine	sulfapyridine	sulfapyridine	sulfapyridine	sulfapyridine	sulfapyridine	sulfapyridine	sulfapyridine	sulfapyridine	13
chlortetracycline	chlortetracycline	chlortetracycline	chlortetracycline	chlortetracycline	chlortetracycline	chlortetracycline	chlortetracycline	chlortetracycline	chlortetracycline	chlortetracycline	chlortetracycline	chlortetracycline	13
latamoxef	latamoxef	latamoxef	latamoxef	latamoxef	latamoxef	latamoxef	latamoxef	latamoxef	latamoxef	latamoxef	latamoxef	latamoxef	13
acepromazine	acepromazine	acepromazine	acepromazine	acepromazine	acepromazine	acepromazine	acepromazine	acepromazine	acepromazine	acepromazine	acepromazine	acepromazine	13
cloperastine	cloperastine	cloperastine	cloperastine	cloperastine	cloperastine	cloperastine	cloperastine	cloperastine	cloperastine	cloperastine	cloperastine	cloperastine	13
ampyrone	ampyrone	ampyrone	ampyrone	ampyrone	ampyrone	ampyrone	ampyrone	ampyrone	ampyrone	ampyrone	ampyrone	ampyrone	13
trifluridine	trifluridine	trifluridine	trifluridine	trifluridine	trifluridine	trifluridine	trifluridine	trifluridine	trifluridine	trifluridine	trifluridine	trifluridine	13
trichostatin A	trichostatin A	trichostatin A	trichostatin A	trichostatin A	trichostatin A	trichostatin A	trichostatin A	trichostatin A	trichostatin A	trichostatin A	trichostatin A	trichostatin A	13
verapamil	verapamil	verapamil	verapamil	verapamil	verapamil	verapamil	verapamil	verapamil	verapamil	verapamil	verapamil	verapamil	13
danazol	danazol	danazol	danazol	danazol	danazol	danazol	danazol	danazol	danazol	danazol	danazol	danazol	13
monobenzone	monobenzone	monobenzone	monobenzone	monobenzone	monobenzone	monobenzone	monobenzone	monobenzone	monobenzone	monobenzone	monobenzone	monobenzone	13
deptropine	deptropine	deptropine	deptropine	deptropine	deptropine	deptropine	deptropine	deptropine	deptropine	deptropine	deptropine	deptropine	13
clindamycin	clindamycin	clindamycin	clindamycin	clindamycin	clindamycin	clindamycin	clindamycin	clindamycin	clindamycin	clindamycin	clindamycin	clindamycin	13
idoxuridine	idoxuridine	idoxuridine	idoxuridine	idoxuridine	idoxuridine	idoxuridine	idoxuridine	idoxuridine	idoxuridine	idoxuridine	idoxuridine	idoxuridine	13
thioridazine	thioridazine	thioridazine	thioridazine	thioridazine	thioridazine	thioridazine	thioridazine	thioridazine	thioridazine	thioridazine	thioridazine	thioridazine	13
Vorinostat	Vorinostat	Vorinostat	Vorinostat	Vorinostat	Vorinostat	Vorinostat	Vorinostat	Vorinostat	Vorinostat	Vorinostat	Vorinostat	Vorinostat	13
etacrynic acid	etacrynic acid	etacrynic acid	etacrynic acid	etacrynic acid	etacrynic acid	etacrynic acid	etacrynic acid	etacrynic acid	etacrynic acid	etacrynic acid	etacrynic acid	etacrynic acid	13
antimycin A	antimycin A	antimycin A	antimycin A	antimycin A	antimycin A	antimycin A	antimycin A	antimycin A	antimycin A	antimycin A	antimycin A	antimycin A	13
Prestwick-1083	Prestwick-1083	Prestwick-1083	Prestwick-1083	Prestwick-1083	Prestwick-1083	Prestwick-1083	Prestwick-1083	Prestwick-1083	Prestwick-1083	Prestwick-1083	Prestwick-1083	Prestwick-1083	13
lobeline	lobeline	lobeline	lobeline	lobeline	lobeline	lobeline	lobeline	lobeline	lobeline	lobeline	lobeline	lobeline	13
azacyclonol	azacyclonol	azacyclonol	azacyclonol	azacyclonol	azacyclonol	azacyclonol	azacyclonol	azacyclonol	azacyclonol	azacyclonol	azacyclonol	azacyclonol	13
rifabutin	rifabutin	rifabutin	rifabutin	rifabutin	rifabutin	rifabutin	rifabutin	rifabutin	rifabutin	rifabutin	rifabutin	rifabutin	13
fluspirilene	fluspirilene	fluspirilene	fluspirilene	fluspirilene	fluspirilene	fluspirilene	fluspirilene	fluspirilene	fluspirilene	fluspirilene	fluspirilene	fluspirilene	13
flunixin	flunixin	flunixin	flunixin	flunixin	flunixin	flunixin	flunixin	flunixin	flunixin	flunixin	flunixin	flunixin	13
promazine	promazine	promazine	promazine	promazine	promazine	promazine	promazine	promazine	promazine	promazine	promazine	promazine	13
chlorpromazine	chlorpromazine	chlorpromazine	chlorpromazine	chlorpromazine	chlorpromazine	chlorpromazine	chlorpromazine	chlorpromazine	chlorpromazine	chlorpromazine	chlorpromazine	chlorpromazine	13
glibenclamide	glibenclamide	glibenclamide	glibenclamide	glibenclamide	glibenclamide	glibenclamide	glibenclamide	glibenclamide	glibenclamide	glibenclamide	glibenclamide	glibenclamide	13
perphenazine	perphenazine	perphenazine	perphenazine	perphenazine	perphenazine	perphenazine	perphenazine	perphenazine	perphenazine	perphenazine	perphenazine	perphenazine	13
xylometazoline	xylometazoline	xylometazoline	xylometazoline	xylometazoline	xylometazoline	xylometazoline	xylometazoline	xylometazoline	xylometazoline	xylometazoline	xylometazoline	xylometazoline	13
spiperone	spiperone	spiperone	spiperone	spiperone	spiperone	spiperone	spiperone	spiperone	spiperone	spiperone	spiperone	spiperone	13
0297417-0002B	0297417-0002B	0297417-0002B	0297417-0002B	0297417-0002B	0297417-0002B	0297417-0002B	0297417-0002B	0297417-0002B	0297417-0002B	0297417-0002B	0297417-0002B	0297417-0002B	13
cefalotin	cefalotin	cefalotin	cefalotin	cefalotin	cefalotin	cefalotin	cefalotin	cefalotin	cefalotin	cefalotin	cefalotin	cefalotin	13
resveratrol	resveratrol	resveratrol	resveratrol	resveratrol	resveratrol	resveratrol	resveratrol	resveratrol	resveratrol	resveratrol	resveratrol	resveratrol	13
methotrexate	methotrexate	methotrexate	methotrexate	methotrexate	methotrexate	methotrexate	methotrexate	methotrexate	methotrexate	methotrexate	methotrexate	methotrexate	13
perhexiline	perhexiline	perhexiline	perhexiline	perhexiline	perhexiline	perhexiline	perhexiline	perhexiline	perhexiline	perhexiline	perhexiline	perhexiline	13
vidarabine	vidarabine	vidarabine	vidarabine	vidarabine	vidarabine	vidarabine	vidarabine	vidarabine	vidarabine	vidarabine	vidarabine	vidarabine	13
niclosamide	niclosamide	niclosamide	niclosamide	niclosamide	niclosamide	niclosamide	niclosamide	niclosamide	niclosamide	niclosamide	niclosamide	niclosamide	13
colecalciferol	colecalciferol	colecalciferol	colecalciferol	colecalciferol	colecalciferol	colecalciferol	colecalciferol	colecalciferol	colecalciferol	colecalciferol	colecalciferol	colecalciferol	13
pyrvinium	pyrvinium	pyrvinium	pyrvinium	pyrvinium	pyrvinium	pyrvinium	pyrvinium	pyrvinium	pyrvinium	pyrvinium	pyrvinium	pyrvinium	13
pentamidine	pentamidine	pentamidine	pentamidine	pentamidine	pentamidine	pentamidine	pentamidine	pentamidine	pentamidine	pentamidine	pentamidine	pentamidine	13
raloxifene	raloxifene	raloxifene	raloxifene	raloxifene	raloxifene	raloxifene	raloxifene	raloxifene	raloxifene	raloxifene	raloxifene	raloxifene	13
prenylamine	prenylamine	prenylamine	prenylamine	prenylamine	prenylamine	prenylamine	prenylamine	prenylamine	prenylamine	prenylamine	prenylamine	prenylamine	13
5109870	5109870	5109870	5109870	5109870	5109870	5109870	5109870	5109870	5109870	5109870	5109870	5109870	13
8-azaguanine	8-azaguanine	8-azaguanine	NA	8-azaguanine	8-azaguanine	8-azaguanine	8-azaguanine	8-azaguanine	8-azaguanine	8-azaguanine	8-azaguanine	8-azaguanine	12
halcinonide	halcinonide	halcinonide	NA	halcinonide	halcinonide	halcinonide	halcinonide	halcinonide	halcinonide	halcinonide	halcinonide	halcinonide	12
ketanserin	NA	ketanserin	ketanserin	ketanserin	ketanserin	ketanserin	ketanserin	ketanserin	ketanserin	ketanserin	ketanserin	ketanserin	12
tolazamide	tolazamide	tolazamide	tolazamide	tolazamide	tolazamide	NA	tolazamide	tolazamide	tolazamide	tolazamide	tolazamide	tolazamide	12
clioquinol	clioquinol	clioquinol	NA	clioquinol	clioquinol	clioquinol	clioquinol	clioquinol	clioquinol	clioquinol	clioquinol	clioquinol	12
dihydroergocristine	dihydroergocristine	dihydroergocristine	NA	dihydroergocristine	dihydroergocristine	dihydroergocristine	dihydroergocristine	dihydroergocristine	dihydroergocristine	dihydroergocristine	dihydroergocristine	dihydroergocristine	12
chlorhexidine	chlorhexidine	chlorhexidine	NA	chlorhexidine	chlorhexidine	chlorhexidine	chlorhexidine	chlorhexidine	chlorhexidine	chlorhexidine	chlorhexidine	chlorhexidine	12
talampicillin	talampicillin	talampicillin	NA	talampicillin	talampicillin	talampicillin	talampicillin	talampicillin	talampicillin	talampicillin	talampicillin	talampicillin	12
clomipramine	clomipramine	clomipramine	NA	clomipramine	clomipramine	clomipramine	clomipramine	clomipramine	clomipramine	clomipramine	clomipramine	clomipramine	12
quinisocaine	quinisocaine	quinisocaine	NA	quinisocaine	quinisocaine	quinisocaine	quinisocaine	quinisocaine	quinisocaine	quinisocaine	quinisocaine	quinisocaine	12
mesalazine	mesalazine	mesalazine	NA	mesalazine	mesalazine	mesalazine	mesalazine	mesalazine	mesalazine	mesalazine	mesalazine	mesalazine	12
fulvestrant	fulvestrant	fulvestrant	NA	fulvestrant	fulvestrant	fulvestrant	fulvestrant	fulvestrant	fulvestrant	fulvestrant	fulvestrant	fulvestrant	12
5279552	NA	5279552	5279552	5279552	5279552	5279552	5279552	5279552	5279552	5279552	5279552	5279552	12
palmatine	palmatine	NA	palmatine	palmatine	palmatine	palmatine	palmatine	palmatine	palmatine	palmatine	palmatine	palmatine	12
amoxapine	amoxapine	amoxapine	NA	amoxapine	amoxapine	amoxapine	amoxapine	amoxapine	amoxapine	amoxapine	amoxapine	amoxapine	12
bepridil	bepridil	bepridil	NA	bepridil	bepridil	bepridil	bepridil	bepridil	bepridil	bepridil	bepridil	bepridil	12
dirithromycin	dirithromycin	dirithromycin	NA	dirithromycin	dirithromycin	dirithromycin	dirithromycin	dirithromycin	dirithromycin	dirithromycin	dirithromycin	dirithromycin	12
calmidazolium	calmidazolium	calmidazolium	NA	calmidazolium	calmidazolium	calmidazolium	calmidazolium	calmidazolium	calmidazolium	calmidazolium	calmidazolium	calmidazolium	12
maprotiline	maprotiline	maprotiline	NA	maprotiline	maprotiline	maprotiline	maprotiline	maprotiline	maprotiline	maprotiline	maprotiline	maprotiline	12
pimozide	pimozide	pimozide	pimozide	pimozide	pimozide	NA	pimozide	pimozide	pimozide	pimozide	pimozide	pimozide	12
amiodarone	amiodarone	amiodarone	NA	amiodarone	amiodarone	amiodarone	amiodarone	amiodarone	amiodarone	amiodarone	amiodarone	amiodarone	12
tranylcypromine	tranylcypromine	tranylcypromine	NA	tranylcypromine	tranylcypromine	tranylcypromine	tranylcypromine	tranylcypromine	tranylcypromine	tranylcypromine	tranylcypromine	tranylcypromine	12
meclofenoxate	meclofenoxate	meclofenoxate	NA	meclofenoxate	meclofenoxate	meclofenoxate	meclofenoxate	meclofenoxate	meclofenoxate	meclofenoxate	meclofenoxate	meclofenoxate	12
alimemazine	NA	alimemazine	alimemazine	alimemazine	alimemazine	alimemazine	alimemazine	alimemazine	alimemazine	alimemazine	alimemazine	alimemazine	12
puromycin	puromycin	puromycin	puromycin	puromycin	puromycin	puromycin	NA	puromycin	puromycin	puromycin	puromycin	puromycin	12
metyrapone	metyrapone	metyrapone	NA	metyrapone	metyrapone	metyrapone	metyrapone	metyrapone	metyrapone	metyrapone	metyrapone	metyrapone	12
chlorcyclizine	chlorcyclizine	chlorcyclizine	NA	chlorcyclizine	chlorcyclizine	chlorcyclizine	chlorcyclizine	chlorcyclizine	chlorcyclizine	chlorcyclizine	chlorcyclizine	chlorcyclizine	12
mefloquine	mefloquine	mefloquine	NA	mefloquine	mefloquine	mefloquine	mefloquine	mefloquine	mefloquine	mefloquine	mefloquine	mefloquine	12
medrysone	medrysone	medrysone	NA	medrysone	medrysone	medrysone	medrysone	medrysone	medrysone	medrysone	medrysone	medrysone	12
hycanthone	hycanthone	hycanthone	NA	hycanthone	hycanthone	hycanthone	hycanthone	hycanthone	hycanthone	hycanthone	hycanthone	hycanthone	12
rimexolone	rimexolone	rimexolone	NA	rimexolone	rimexolone	rimexolone	rimexolone	rimexolone	rimexolone	rimexolone	rimexolone	rimexolone	12
chlorprothixene	chlorprothixene	chlorprothixene	chlorprothixene	chlorprothixene	chlorprothixene	NA	chlorprothixene	chlorprothixene	chlorprothixene	chlorprothixene	chlorprothixene	chlorprothixene	12
cyproheptadine	cyproheptadine	cyproheptadine	NA	cyproheptadine	cyproheptadine	cyproheptadine	cyproheptadine	cyproheptadine	cyproheptadine	cyproheptadine	cyproheptadine	cyproheptadine	12
fluvoxamine	fluvoxamine	fluvoxamine	fluvoxamine	fluvoxamine	fluvoxamine	fluvoxamine	fluvoxamine	fluvoxamine	fluvoxamine	fluvoxamine	NA	fluvoxamine	12
levonorgestrel	levonorgestrel	levonorgestrel	NA	levonorgestrel	levonorgestrel	levonorgestrel	levonorgestrel	levonorgestrel	levonorgestrel	levonorgestrel	levonorgestrel	levonorgestrel	12
amoxicillin	amoxicillin	amoxicillin	NA	amoxicillin	amoxicillin	amoxicillin	amoxicillin	amoxicillin	amoxicillin	amoxicillin	amoxicillin	amoxicillin	12
butoconazole	butoconazole	butoconazole	butoconazole	butoconazole	butoconazole	butoconazole	NA	butoconazole	butoconazole	butoconazole	butoconazole	butoconazole	12
metronidazole	NA	metronidazole	NA	metronidazole	metronidazole	metronidazole	metronidazole	metronidazole	metronidazole	metronidazole	metronidazole	metronidazole	11
imidurea	imidurea	imidurea	NA	imidurea	imidurea	imidurea	NA	imidurea	imidurea	imidurea	imidurea	imidurea	11
orphenadrine	NA	orphenadrine	orphenadrine	orphenadrine	orphenadrine	NA	orphenadrine	orphenadrine	orphenadrine	orphenadrine	orphenadrine	orphenadrine	11
ambroxol	ambroxol	NA	ambroxol	ambroxol	ambroxol	ambroxol	NA	ambroxol	ambroxol	ambroxol	ambroxol	ambroxol	11
cimetidine	NA	cimetidine	NA	cimetidine	cimetidine	cimetidine	cimetidine	cimetidine	cimetidine	cimetidine	cimetidine	cimetidine	11
nortriptyline	nortriptyline	nortriptyline	NA	nortriptyline	nortriptyline	NA	nortriptyline	nortriptyline	nortriptyline	nortriptyline	nortriptyline	nortriptyline	11
pargyline	NA	pargyline	pargyline	pargyline	pargyline	pargyline	NA	pargyline	pargyline	pargyline	pargyline	pargyline	11
profenamine	profenamine	profenamine	profenamine	profenamine	NA	profenamine	profenamine	profenamine	NA	profenamine	profenamine	profenamine	11
diclofenac	NA	diclofenac	NA	diclofenac	diclofenac	diclofenac	diclofenac	diclofenac	diclofenac	diclofenac	diclofenac	diclofenac	11
procarbazine	procarbazine	NA	NA	procarbazine	procarbazine	procarbazine	procarbazine	procarbazine	procarbazine	procarbazine	procarbazine	procarbazine	11
dihydroergotamine	dihydroergotamine	dihydroergotamine	NA	dihydroergotamine	dihydroergotamine	dihydroergotamine	dihydroergotamine	dihydroergotamine	dihydroergotamine	dihydroergotamine	dihydroergotamine	NA	11
practolol	practolol	practolol	NA	practolol	practolol	practolol	NA	practolol	practolol	practolol	practolol	practolol	11
dexpropranolol	NA	dexpropranolol	NA	dexpropranolol	dexpropranolol	dexpropranolol	dexpropranolol	dexpropranolol	dexpropranolol	dexpropranolol	dexpropranolol	dexpropranolol	11
beclometasone	NA	beclometasone	beclometasone	beclometasone	beclometasone	beclometasone	beclometasone	beclometasone	NA	beclometasone	beclometasone	beclometasone	11
piribedil	piribedil	NA	NA	piribedil	piribedil	piribedil	piribedil	piribedil	piribedil	piribedil	piribedil	piribedil	11
oxytetracycline	oxytetracycline	oxytetracycline	NA	oxytetracycline	oxytetracycline	oxytetracycline	NA	oxytetracycline	oxytetracycline	oxytetracycline	oxytetracycline	oxytetracycline	11
alexidine	alexidine	alexidine	NA	alexidine	NA	alexidine	alexidine	alexidine	alexidine	alexidine	alexidine	alexidine	11
pronetalol	pronetalol	pronetalol	pronetalol	pronetalol	NA	pronetalol	pronetalol	pronetalol	pronetalol	pronetalol	NA	pronetalol	11
thiethylperazine	thiethylperazine	thiethylperazine	NA	thiethylperazine	thiethylperazine	NA	thiethylperazine	thiethylperazine	thiethylperazine	thiethylperazine	thiethylperazine	thiethylperazine	11
ciclacillin	NA	ciclacillin	ciclacillin	ciclacillin	ciclacillin	ciclacillin	NA	ciclacillin	ciclacillin	ciclacillin	ciclacillin	ciclacillin	11
amodiaquine	amodiaquine	amodiaquine	NA	amodiaquine	amodiaquine	NA	amodiaquine	amodiaquine	amodiaquine	amodiaquine	amodiaquine	amodiaquine	11
solanine	solanine	solanine	NA	solanine	solanine	NA	solanine	solanine	solanine	solanine	solanine	solanine	11
methylbenzethonium chloride	NA	methylbenzethonium chloride	NA	methylbenzethonium chloride	methylbenzethonium chloride	methylbenzethonium chloride	methylbenzethonium chloride	methylbenzethonium chloride	methylbenzethonium chloride	methylbenzethonium chloride	methylbenzethonium chloride	methylbenzethonium chloride	11
skimmianine	skimmianine	skimmianine	NA	skimmianine	skimmianine	NA	skimmianine	skimmianine	skimmianine	skimmianine	skimmianine	skimmianine	11
NA	etofenamate	etofenamate	etofenamate	etofenamate	etofenamate	etofenamate	etofenamate	etofenamate	etofenamate	etofenamate	NA	etofenamate	11
NA	estriol	estriol	NA	estriol	estriol	estriol	estriol	estriol	estriol	estriol	estriol	estriol	11
cetirizine	cetirizine	NA	NA	cetirizine	cetirizine	cetirizine	NA	cetirizine	cetirizine	cetirizine	cetirizine	cetirizine	10
HC toxin	HC toxin	HC toxin	NA	HC toxin	HC toxin	HC toxin	HC toxin	NA	HC toxin	HC toxin	HC toxin	NA	10
mephentermine	mephentermine	mephentermine	NA	mephentermine	NA	mephentermine	mephentermine	mephentermine	NA	mephentermine	mephentermine	mephentermine	10
hyoscyamine	NA	hyoscyamine	NA	hyoscyamine	hyoscyamine	hyoscyamine	NA	hyoscyamine	hyoscyamine	hyoscyamine	hyoscyamine	hyoscyamine	10
Prestwick-1084	Prestwick-1084	Prestwick-1084	NA	Prestwick-1084	Prestwick-1084	NA	NA	Prestwick-1084	Prestwick-1084	Prestwick-1084	Prestwick-1084	Prestwick-1084	10
piperlongumine	piperlongumine	piperlongumine	NA	piperlongumine	piperlongumine	NA	piperlongumine	NA	piperlongumine	piperlongumine	piperlongumine	piperlongumine	10
tyloxapol	tyloxapol	NA	NA	tyloxapol	tyloxapol	tyloxapol	NA	tyloxapol	tyloxapol	tyloxapol	tyloxapol	tyloxapol	10
proxymetacaine	NA	NA	NA	proxymetacaine	proxymetacaine	proxymetacaine	proxymetacaine	proxymetacaine	proxymetacaine	proxymetacaine	proxymetacaine	proxymetacaine	10
quinostatin	NA	quinostatin	NA	quinostatin	quinostatin	NA	quinostatin	quinostatin	quinostatin	quinostatin	quinostatin	quinostatin	10
santonin	santonin	NA	NA	santonin	santonin	santonin	NA	santonin	santonin	santonin	santonin	santonin	10
phenazopyridine	phenazopyridine	phenazopyridine	NA	NA	phenazopyridine	NA	phenazopyridine	phenazopyridine	phenazopyridine	phenazopyridine	phenazopyridine	phenazopyridine	10
bromperidol	NA	NA	bromperidol	bromperidol	bromperidol	bromperidol	bromperidol	bromperidol	bromperidol	bromperidol	bromperidol	NA	10
homochlorcyclizine	NA	NA	NA	homochlorcyclizine	homochlorcyclizine	homochlorcyclizine	homochlorcyclizine	homochlorcyclizine	homochlorcyclizine	homochlorcyclizine	homochlorcyclizine	homochlorcyclizine	10
alvespimycin	alvespimycin	alvespimycin	NA	alvespimycin	alvespimycin	NA	NA	alvespimycin	alvespimycin	alvespimycin	alvespimycin	alvespimycin	10
Rapamycin	NA	Rapamycin	NA	Rapamycin	Rapamycin	Rapamycin	NA	Rapamycin	Rapamycin	Rapamycin	Rapamycin	Rapamycin	10
nifedipine	NA	nifedipine	nifedipine	nifedipine	nifedipine	nifedipine	NA	nifedipine	nifedipine	NA	nifedipine	nifedipine	10
clozapine	NA	clozapine	NA	clozapine	clozapine	NA	clozapine	clozapine	clozapine	clozapine	clozapine	clozapine	10
benzethonium chloride	NA	NA	benzethonium chloride	benzethonium chloride	benzethonium chloride	benzethonium chloride	NA	benzethonium chloride	benzethonium chloride	benzethonium chloride	benzethonium chloride	benzethonium chloride	10
econazole	econazole	econazole	NA	econazole	econazole	NA	econazole	econazole	econazole	NA	econazole	econazole	10
chlorphenesin	chlorphenesin	NA	NA	chlorphenesin	chlorphenesin	NA	chlorphenesin	chlorphenesin	chlorphenesin	chlorphenesin	chlorphenesin	chlorphenesin	10
deferoxamine	deferoxamine	deferoxamine	deferoxamine	NA	deferoxamine	deferoxamine	deferoxamine	NA	deferoxamine	NA	deferoxamine	deferoxamine	10
oxolinic acid	NA	NA	oxolinic acid	oxolinic acid	oxolinic acid	oxolinic acid	NA	oxolinic acid	oxolinic acid	oxolinic acid	oxolinic acid	oxolinic acid	10
dioxybenzone	dioxybenzone	dioxybenzone	NA	dioxybenzone	NA	dioxybenzone	dioxybenzone	NA	dioxybenzone	dioxybenzone	dioxybenzone	dioxybenzone	10
fendiline	fendiline	fendiline	fendiline	fendiline	fendiline	fendiline	NA	fendiline	fendiline	NA	fendiline	NA	10
scriptaid	NA	scriptaid	scriptaid	scriptaid	scriptaid	scriptaid	NA	NA	scriptaid	scriptaid	scriptaid	scriptaid	10
ionomycin	ionomycin	NA	NA	ionomycin	ionomycin	ionomycin	ionomycin	NA	ionomycin	ionomycin	ionomycin	ionomycin	10
phthalylsulfathiazole	NA	phthalylsulfathiazole	NA	phthalylsulfathiazole	phthalylsulfathiazole	phthalylsulfathiazole	phthalylsulfathiazole	NA	phthalylsulfathiazole	phthalylsulfathiazole	phthalylsulfathiazole	phthalylsulfathiazole	10
propranolol	NA	propranolol	propranolol	propranolol	propranolol	NA	propranolol	propranolol	NA	propranolol	propranolol	propranolol	10
celastrol	celastrol	celastrol	NA	celastrol	NA	NA	celastrol	celastrol	celastrol	celastrol	celastrol	celastrol	10
NA	trioxysalen	trioxysalen	NA	trioxysalen	trioxysalen	trioxysalen	trioxysalen	NA	trioxysalen	trioxysalen	trioxysalen	trioxysalen	10
NA	saquinavir	saquinavir	NA	saquinavir	saquinavir	NA	saquinavir	saquinavir	saquinavir	saquinavir	saquinavir	saquinavir	10
NA	azacitidine	azacitidine	NA	azacitidine	azacitidine	azacitidine	azacitidine	NA	azacitidine	azacitidine	azacitidine	azacitidine	10
NA	berberine	berberine	NA	berberine	berberine	berberine	berberine	NA	berberine	berberine	berberine	berberine	10
NA	fluvastatin	fluvastatin	fluvastatin	fluvastatin	fluvastatin	NA	fluvastatin	fluvastatin	fluvastatin	NA	fluvastatin	fluvastatin	10
NA	NA	procainamide	procainamide	procainamide	procainamide	procainamide	NA	procainamide	procainamide	procainamide	procainamide	procainamide	10
NA	NA	eticlopride	eticlopride	eticlopride	eticlopride	eticlopride	eticlopride	eticlopride	eticlopride	NA	eticlopride	eticlopride	10
LY-294002	NA	NA	NA	LY-294002	LY-294002	LY-294002	NA	LY-294002	LY-294002	LY-294002	LY-294002	LY-294002	9
moroxydine	moroxydine	NA	moroxydine	moroxydine	moroxydine	NA	NA	moroxydine	NA	moroxydine	moroxydine	moroxydine	9
etamivan	NA	NA	NA	etamivan	etamivan	NA	etamivan	etamivan	etamivan	etamivan	etamivan	etamivan	9
propafenone	propafenone	propafenone	NA	propafenone	propafenone	NA	propafenone	propafenone	NA	propafenone	propafenone	NA	9
rofecoxib	rofecoxib	NA	NA	rofecoxib	NA	rofecoxib	NA	rofecoxib	rofecoxib	rofecoxib	rofecoxib	rofecoxib	9
quipazine	NA	NA	NA	quipazine	quipazine	quipazine	NA	quipazine	quipazine	quipazine	quipazine	quipazine	9
benzthiazide	NA	NA	NA	benzthiazide	benzthiazide	benzthiazide	NA	benzthiazide	benzthiazide	benzthiazide	benzthiazide	benzthiazide	9
Prestwick-559	NA	NA	NA	Prestwick-559	Prestwick-559	NA	Prestwick-559	Prestwick-559	Prestwick-559	Prestwick-559	Prestwick-559	Prestwick-559	9
benzamil	NA	NA	benzamil	benzamil	benzamil	NA	NA	benzamil	benzamil	benzamil	benzamil	benzamil	9
dequalinium chloride	NA	dequalinium chloride	NA	dequalinium chloride	dequalinium chloride	NA	NA	dequalinium chloride	dequalinium chloride	dequalinium chloride	dequalinium chloride	dequalinium chloride	9
1,4-chrysenequinone	1,4-chrysenequinone	1,4-chrysenequinone	NA	NA	1,4-chrysenequinone	1,4-chrysenequinone	1,4-chrysenequinone	NA	1,4-chrysenequinone	1,4-chrysenequinone	1,4-chrysenequinone	NA	9
betahistine	NA	NA	NA	betahistine	betahistine	betahistine	betahistine	NA	betahistine	betahistine	betahistine	betahistine	9
Prestwick-1080	NA	NA	Prestwick-1080	Prestwick-1080	Prestwick-1080	Prestwick-1080	NA	Prestwick-1080	Prestwick-1080	Prestwick-1080	NA	Prestwick-1080	9
probenecid	probenecid	probenecid	NA	probenecid	probenecid	NA	probenecid	probenecid	probenecid	probenecid	NA	NA	9
novobiocin	NA	novobiocin	NA	novobiocin	novobiocin	novobiocin	novobiocin	NA	novobiocin	novobiocin	NA	novobiocin	9
sulconazole	sulconazole	sulconazole	NA	NA	sulconazole	sulconazole	sulconazole	NA	sulconazole	sulconazole	NA	sulconazole	9
5224221	NA	5224221	5224221	NA	NA	5224221	5224221	5224221	5224221	NA	5224221	5224221	9
desoxycortone	NA	desoxycortone	NA	desoxycortone	desoxycortone	desoxycortone	desoxycortone	NA	NA	desoxycortone	desoxycortone	desoxycortone	9
nicergoline	nicergoline	nicergoline	NA	nicergoline	nicergoline	nicergoline	nicergoline	NA	nicergoline	NA	nicergoline	NA	9
nitrendipine	nitrendipine	nitrendipine	NA	nitrendipine	NA	nitrendipine	nitrendipine	NA	nitrendipine	nitrendipine	nitrendipine	NA	9
NA	betaxolol	betaxolol	NA	betaxolol	betaxolol	betaxolol	betaxolol	NA	betaxolol	betaxolol	betaxolol	NA	9
NA	NA	flufenamic acid	NA	flufenamic acid	flufenamic acid	flufenamic acid	NA	flufenamic acid	flufenamic acid	flufenamic acid	flufenamic acid	flufenamic acid	9
iopanoic acid	NA	NA	iopanoic acid	iopanoic acid	NA	NA	iopanoic acid	iopanoic acid	iopanoic acid	iopanoic acid	iopanoic acid	NA	8
oxyphenbutazone	oxyphenbutazone	oxyphenbutazone	NA	NA	NA	NA	oxyphenbutazone	oxyphenbutazone	NA	oxyphenbutazone	oxyphenbutazone	oxyphenbutazone	8
pyrimethamine	NA	NA	pyrimethamine	pyrimethamine	NA	pyrimethamine	NA	pyrimethamine	pyrimethamine	pyrimethamine	NA	pyrimethamine	8
metixene	NA	metixene	NA	metixene	NA	NA	NA	metixene	metixene	metixene	metixene	metixene	8
ipratropium bromide	NA	ipratropium bromide	NA	NA	ipratropium bromide	NA	ipratropium bromide	NA	ipratropium bromide	ipratropium bromide	ipratropium bromide	ipratropium bromide	8
phenelzine	NA	NA	NA	phenelzine	phenelzine	phenelzine	NA	phenelzine	phenelzine	NA	phenelzine	phenelzine	8
emetine	NA	emetine	NA	emetine	emetine	NA	emetine	NA	emetine	NA	emetine	emetine	8
tyrphostin AG-1478	tyrphostin AG-1478	NA	NA	tyrphostin AG-1478	NA	tyrphostin AG-1478	NA	tyrphostin AG-1478	tyrphostin AG-1478	NA	tyrphostin AG-1478	tyrphostin AG-1478	8
etamsylate	etamsylate	NA	NA	etamsylate	NA	NA	etamsylate	NA	etamsylate	etamsylate	etamsylate	etamsylate	8
NA	dextromethorphan	dextromethorphan	NA	NA	dextromethorphan	dextromethorphan	dextromethorphan	NA	dextromethorphan	dextromethorphan	dextromethorphan	NA	8
NA	picrotoxinin	picrotoxinin	NA	NA	NA	picrotoxinin	picrotoxinin	NA	picrotoxinin	picrotoxinin	picrotoxinin	picrotoxinin	8
NA	SR-95531	NA	NA	SR-95531	SR-95531	NA	SR-95531	SR-95531	SR-95531	SR-95531	SR-95531	NA	8
NA	NA	milrinone	NA	milrinone	milrinone	milrinone	NA	milrinone	milrinone	milrinone	milrinone	NA	8
NA	NA	pentoxyverine	pentoxyverine	pentoxyverine	pentoxyverine	NA	pentoxyverine	NA	pentoxyverine	pentoxyverine	pentoxyverine	NA	8
NA	NA	sertaconazole	NA	sertaconazole	sertaconazole	sertaconazole	NA	sertaconazole	sertaconazole	sertaconazole	NA	sertaconazole	8
NA	NA	prednicarbate	NA	prednicarbate	prednicarbate	NA	prednicarbate	prednicarbate	prednicarbate	prednicarbate	NA	prednicarbate	8
NA	NA	NA	labetalol	labetalol	labetalol	labetalol	labetalol	labetalol	labetalol	NA	NA	labetalol	8
NA	NA	NA	gossypol	gossypol	gossypol	gossypol	NA	gossypol	gossypol	NA	gossypol	gossypol	8
NA	NA	NA	pentetrazol	pentetrazol	pentetrazol	NA	NA	pentetrazol	pentetrazol	pentetrazol	pentetrazol	pentetrazol	8
NA	NA	NA	NA	methapyrilene	methapyrilene	NA	methapyrilene	methapyrilene	methapyrilene	methapyrilene	methapyrilene	methapyrilene	8
epivincamine	epivincamine	epivincamine	NA	NA	epivincamine	NA	epivincamine	NA	NA	epivincamine	epivincamine	NA	7
promethazine	promethazine	promethazine	NA	NA	promethazine	NA	promethazine	NA	promethazine	promethazine	NA	NA	7
5155877	5155877	5155877	NA	NA	NA	5155877	NA	5155877	5155877	5155877	NA	NA	7
monorden	NA	NA	NA	NA	NA	monorden	NA	monorden	monorden	monorden	monorden	monorden	7
primidone	NA	NA	primidone	primidone	NA	NA	NA	primidone	primidone	primidone	NA	primidone	7
isoxsuprine	isoxsuprine	isoxsuprine	NA	isoxsuprine	isoxsuprine	NA	isoxsuprine	NA	NA	isoxsuprine	NA	NA	7
lovastatin	lovastatin	NA	NA	lovastatin	lovastatin	NA	NA	lovastatin	NA	lovastatin	NA	lovastatin	7
tanespimycin	tanespimycin	NA	NA	NA	NA	NA	NA	tanespimycin	tanespimycin	tanespimycin	tanespimycin	tanespimycin	7
levomepromazine	NA	levomepromazine	NA	levomepromazine	NA	NA	levomepromazine	levomepromazine	NA	levomepromazine	NA	levomepromazine	7
bufexamac	bufexamac	bufexamac	NA	NA	NA	bufexamac	NA	NA	bufexamac	bufexamac	NA	bufexamac	7
terfenadine	terfenadine	terfenadine	NA	NA	terfenadine	NA	terfenadine	NA	terfenadine	NA	terfenadine	NA	7
nialamide	NA	NA	NA	NA	nialamide	NA	NA	nialamide	nialamide	nialamide	nialamide	nialamide	7
piperidolate	NA	NA	NA	piperidolate	NA	NA	piperidolate	piperidolate	piperidolate	piperidolate	piperidolate	NA	7
triflupromazine	NA	triflupromazine	triflupromazine	triflupromazine	NA	NA	triflupromazine	triflupromazine	NA	NA	triflupromazine	NA	7
NA	menadione	menadione	NA	NA	NA	menadione	menadione	NA	menadione	menadione	menadione	NA	7
NA	0173570-0000	0173570-0000	0173570-0000	NA	0173570-0000	0173570-0000	0173570-0000	NA	0173570-0000	NA	NA	NA	7
NA	DL-thiorphan	NA	NA	DL-thiorphan	DL-thiorphan	NA	NA	NA	DL-thiorphan	DL-thiorphan	DL-thiorphan	DL-thiorphan	7
NA	dicloxacillin	NA	NA	dicloxacillin	dicloxacillin	NA	NA	NA	dicloxacillin	dicloxacillin	dicloxacillin	dicloxacillin	7
NA	NA	progesterone	NA	progesterone	progesterone	NA	NA	NA	progesterone	progesterone	progesterone	progesterone	7
NA	NA	capsaicin	NA	capsaicin	NA	capsaicin	capsaicin	NA	NA	capsaicin	capsaicin	capsaicin	7
NA	NA	metergoline	NA	metergoline	metergoline	NA	metergoline	metergoline	metergoline	metergoline	NA	NA	7
NA	NA	oxprenolol	NA	NA	oxprenolol	oxprenolol	NA	oxprenolol	oxprenolol	NA	oxprenolol	oxprenolol	7
NA	NA	NA	SC-58125	SC-58125	NA	SC-58125	SC-58125	NA	SC-58125	NA	SC-58125	SC-58125	7
NA	NA	NA	paracetamol	paracetamol	NA	paracetamol	NA	paracetamol	paracetamol	paracetamol	NA	paracetamol	7
NA	NA	NA	NA	nitrofural	nitrofural	nitrofural	NA	nitrofural	nitrofural	nitrofural	nitrofural	NA	7
NA	NA	NA	NA	S-propranolol	S-propranolol	NA	NA	S-propranolol	S-propranolol	S-propranolol	S-propranolol	S-propranolol	7
NA	NA	NA	NA	repaglinide	repaglinide	repaglinide	NA	repaglinide	repaglinide	repaglinide	NA	repaglinide	7
NA	NA	NA	NA	lactobionic acid	lactobionic acid	lactobionic acid	NA	lactobionic acid	lactobionic acid	NA	lactobionic acid	lactobionic acid	7
PF-00562151-00	NA	NA	PF-00562151-00	PF-00562151-00	PF-00562151-00	NA	NA	PF-00562151-00	PF-00562151-00	NA	NA	NA	6
tiapride	NA	NA	NA	tiapride	NA	NA	NA	tiapride	NA	tiapride	tiapride	tiapride	6
tolfenamic acid	NA	tolfenamic acid	NA	tolfenamic acid	NA	NA	NA	NA	tolfenamic acid	tolfenamic acid	tolfenamic acid	NA	6
cromoglicic acid	NA	NA	NA	cromoglicic acid	NA	NA	cromoglicic acid	cromoglicic acid	NA	cromoglicic acid	cromoglicic acid	NA	6
etoposide	etoposide	etoposide	NA	NA	NA	etoposide	etoposide	NA	etoposide	NA	NA	NA	6
omeprazole	NA	NA	NA	omeprazole	omeprazole	NA	NA	NA	omeprazole	omeprazole	omeprazole	NA	6
isotretinoin	NA	isotretinoin	NA	NA	NA	NA	isotretinoin	NA	isotretinoin	isotretinoin	isotretinoin	NA	6
valinomycin	NA	NA	NA	valinomycin	NA	NA	NA	valinomycin	valinomycin	NA	valinomycin	valinomycin	6
pizotifen	pizotifen	NA	pizotifen	pizotifen	NA	NA	pizotifen	pizotifen	NA	NA	NA	NA	6
NA	0179445-0000	0179445-0000	NA	NA	NA	0179445-0000	0179445-0000	NA	0179445-0000	0179445-0000	NA	NA	6
NA	acetylsalicylic acid	acetylsalicylic acid	NA	acetylsalicylic acid	NA	NA	acetylsalicylic acid	NA	acetylsalicylic acid	acetylsalicylic acid	NA	NA	6
NA	ebselen	ebselen	NA	NA	ebselen	ebselen	ebselen	NA	NA	NA	ebselen	NA	6
NA	carcinine	NA	NA	carcinine	NA	NA	NA	carcinine	NA	carcinine	carcinine	carcinine	6
NA	lysergol	lysergol	lysergol	NA	NA	NA	lysergol	NA	lysergol	lysergol	NA	NA	6
NA	NA	hydrastine hydrochloride	NA	hydrastine hydrochloride	hydrastine hydrochloride	NA	NA	hydrastine hydrochloride	NA	hydrastine hydrochloride	hydrastine hydrochloride	NA	6
NA	NA	azaperone	NA	azaperone	NA	azaperone	NA	azaperone	NA	azaperone	NA	azaperone	6
NA	NA	fenspiride	NA	NA	fenspiride	NA	fenspiride	NA	fenspiride	fenspiride	fenspiride	NA	6
NA	NA	NA	NA	iobenguane	iobenguane	NA	NA	iobenguane	NA	iobenguane	iobenguane	iobenguane	6
NA	NA	NA	NA	methylergometrine	methylergometrine	NA	NA	methylergometrine	methylergometrine	methylergometrine	methylergometrine	NA	6
NA	NA	NA	NA	fludroxycortide	NA	fludroxycortide	NA	fludroxycortide	NA	fludroxycortide	fludroxycortide	fludroxycortide	6
NA	NA	NA	NA	NA	Prestwick-864	Prestwick-864	NA	Prestwick-864	Prestwick-864	NA	Prestwick-864	Prestwick-864	6
tribenoside	NA	NA	NA	NA	NA	tribenoside	NA	tribenoside	tribenoside	NA	tribenoside	NA	5
benperidol	benperidol	benperidol	NA	NA	benperidol	NA	benperidol	NA	NA	NA	NA	NA	5
SB-202190	NA	NA	NA	SB-202190	NA	NA	SB-202190	NA	SB-202190	SB-202190	NA	NA	5
prazosin	prazosin	NA	NA	prazosin	NA	NA	prazosin	NA	NA	NA	prazosin	NA	5
PNU-0251126	PNU-0251126	PNU-0251126	PNU-0251126	NA	NA	NA	PNU-0251126	NA	NA	NA	NA	NA	5
cephaeline	NA	NA	NA	cephaeline	cephaeline	NA	NA	NA	cephaeline	NA	cephaeline	NA	5
trimethylcolchicinic acid	trimethylcolchicinic acid	trimethylcolchicinic acid	NA	trimethylcolchicinic acid	NA	NA	NA	NA	trimethylcolchicinic acid	NA	NA	NA	5
dicoumarol	NA	NA	dicoumarol	NA	NA	NA	dicoumarol	NA	dicoumarol	dicoumarol	NA	NA	5
NA	16-phenyltetranorprostaglandin E2	16-phenyltetranorprostaglandin E2	NA	NA	NA	NA	16-phenyltetranorprostaglandin E2	NA	NA	16-phenyltetranorprostaglandin E2	16-phenyltetranorprostaglandin E2	NA	5
NA	ronidazole	ronidazole	NA	NA	NA	NA	ronidazole	NA	NA	ronidazole	ronidazole	NA	5
NA	clobetasol	clobetasol	NA	NA	NA	NA	clobetasol	clobetasol	NA	NA	clobetasol	NA	5
NA	chlorambucil	chlorambucil	NA	NA	NA	chlorambucil	NA	NA	chlorambucil	chlorambucil	NA	NA	5
NA	domperidone	NA	NA	domperidone	NA	NA	domperidone	NA	domperidone	NA	domperidone	NA	5
NA	astemizole	astemizole	NA	NA	astemizole	NA	astemizole	NA	astemizole	NA	NA	NA	5
NA	NA	canrenoic acid	NA	canrenoic acid	NA	NA	canrenoic acid	NA	canrenoic acid	NA	NA	canrenoic acid	5
NA	NA	H-7	NA	NA	H-7	H-7	H-7	NA	H-7	NA	NA	NA	5
NA	NA	haloperidol	NA	NA	NA	NA	haloperidol	haloperidol	NA	NA	haloperidol	haloperidol	5
NA	NA	ethoxyquin	NA	NA	NA	NA	NA	ethoxyquin	ethoxyquin	ethoxyquin	ethoxyquin	NA	5
NA	NA	NA	dicycloverine	dicycloverine	NA	NA	NA	dicycloverine	dicycloverine	NA	dicycloverine	NA	5
NA	NA	NA	benfluorex	benfluorex	NA	NA	NA	benfluorex	benfluorex	NA	benfluorex	NA	5
NA	NA	NA	NA	(-)-MK-801	NA	NA	NA	(-)-MK-801	NA	(-)-MK-801	(-)-MK-801	(-)-MK-801	5
proguanil	NA	NA	NA	proguanil	NA	NA	NA	proguanil	NA	proguanil	NA	NA	4
mevalolactone	NA	NA	mevalolactone	NA	NA	NA	NA	mevalolactone	mevalolactone	NA	NA	NA	4
erastin	erastin	erastin	NA	NA	NA	NA	NA	NA	erastin	NA	NA	NA	4
flumetasone	flumetasone	flumetasone	NA	NA	NA	NA	flumetasone	NA	NA	NA	NA	NA	4
clonidine	NA	NA	NA	clonidine	NA	NA	NA	NA	clonidine	clonidine	NA	NA	4
doxylamine	NA	NA	NA	doxylamine	NA	NA	NA	NA	NA	doxylamine	NA	doxylamine	4
NA	famprofazone	NA	NA	NA	NA	NA	famprofazone	NA	famprofazone	famprofazone	NA	NA	4
NA	tretinoin	tretinoin	NA	NA	NA	NA	tretinoin	NA	tretinoin	NA	NA	NA	4
NA	CP-944629	CP-944629	NA	NA	NA	NA	CP-944629	NA	NA	CP-944629	NA	NA	4
NA	ciclopirox	ciclopirox	ciclopirox	NA	NA	NA	ciclopirox	NA	NA	NA	NA	NA	4
NA	phenoxybenzamine	phenoxybenzamine	NA	NA	NA	NA	phenoxybenzamine	NA	phenoxybenzamine	NA	NA	NA	4
NA	alpha-estradiol	NA	NA	NA	NA	NA	alpha-estradiol	NA	alpha-estradiol	alpha-estradiol	NA	NA	4
NA	rolitetracycline	NA	NA	NA	NA	NA	rolitetracycline	NA	rolitetracycline	rolitetracycline	NA	NA	4
NA	syrosingopine	syrosingopine	NA	NA	NA	NA	syrosingopine	NA	syrosingopine	NA	NA	NA	4
NA	morantel	NA	morantel	NA	morantel	NA	NA	NA	NA	morantel	NA	NA	4
NA	felodipine	felodipine	NA	NA	NA	NA	felodipine	NA	NA	NA	felodipine	NA	4
NA	15-delta prostaglandin J2	15-delta prostaglandin J2	15-delta prostaglandin J2	NA	NA	NA	NA	NA	15-delta prostaglandin J2	NA	NA	NA	4
NA	withaferin A	withaferin A	withaferin A	NA	NA	NA	NA	NA	withaferin A	NA	NA	NA	4
NA	norethisterone	NA	NA	NA	NA	NA	norethisterone	NA	NA	norethisterone	norethisterone	NA	4
NA	solasodine	NA	NA	NA	NA	solasodine	NA	NA	NA	solasodine	NA	solasodine	4
NA	meclozine	NA	NA	NA	meclozine	NA	NA	NA	meclozine	NA	NA	meclozine	4
NA	naftopidil	NA	NA	NA	naftopidil	NA	naftopidil	NA	naftopidil	NA	NA	NA	4
NA	NA	dipyridamole	NA	NA	NA	NA	dipyridamole	NA	dipyridamole	NA	dipyridamole	NA	4
NA	NA	cefalexin	NA	NA	cefalexin	NA	cefalexin	NA	NA	NA	cefalexin	NA	4
NA	NA	pimethixene	NA	NA	pimethixene	NA	pimethixene	NA	NA	NA	pimethixene	NA	4
NA	NA	sulfasalazine	NA	sulfasalazine	NA	NA	NA	NA	NA	sulfasalazine	sulfasalazine	NA	4
NA	NA	0225151-0000	NA	NA	0225151-0000	NA	NA	NA	0225151-0000	0225151-0000	NA	NA	4
NA	NA	blebbistatin	NA	blebbistatin	blebbistatin	NA	blebbistatin	NA	NA	NA	NA	NA	4
NA	NA	xylazine	NA	NA	NA	NA	xylazine	NA	xylazine	xylazine	NA	NA	4
NA	NA	NA	protoveratrine A	protoveratrine A	NA	NA	NA	NA	NA	protoveratrine A	protoveratrine A	NA	4
NA	NA	NA	NA	salsolidin	salsolidin	NA	NA	NA	NA	salsolidin	NA	salsolidin	4
NA	NA	NA	NA	cytochalasin B	NA	NA	NA	cytochalasin B	NA	NA	cytochalasin B	cytochalasin B	4
NA	NA	NA	NA	terconazole	NA	NA	NA	terconazole	NA	terconazole	terconazole	NA	4
NA	NA	NA	NA	clofilium tosylate	NA	NA	NA	clofilium tosylate	clofilium tosylate	NA	NA	clofilium tosylate	4
NA	NA	NA	NA	spectinomycin	NA	NA	spectinomycin	spectinomycin	NA	NA	spectinomycin	NA	4
NA	NA	NA	NA	BW-B70C	NA	NA	BW-B70C	NA	NA	NA	BW-B70C	BW-B70C	4
NA	NA	NA	NA	mifepristone	NA	mifepristone	NA	NA	mifepristone	NA	NA	mifepristone	4
NA	NA	NA	NA	seneciphylline	seneciphylline	NA	seneciphylline	NA	NA	NA	seneciphylline	NA	4
NA	NA	NA	NA	NA	bezafibrate	bezafibrate	NA	NA	NA	bezafibrate	NA	bezafibrate	4
NA	NA	NA	NA	NA	altizide	altizide	NA	NA	NA	altizide	NA	altizide	4
NA	NA	NA	NA	NA	NA	NA	cyproterone	cyproterone	NA	cyproterone	cyproterone	NA	4
indapamide	NA	NA	NA	NA	NA	indapamide	NA	NA	NA	NA	indapamide	NA	3
kinetin	NA	NA	NA	NA	NA	NA	kinetin	NA	NA	kinetin	NA	NA	3
dacarbazine	NA	NA	NA	NA	dacarbazine	NA	NA	dacarbazine	NA	NA	NA	NA	3
dexibuprofen	NA	NA	dexibuprofen	NA	NA	NA	NA	dexibuprofen	NA	NA	NA	NA	3
methazolamide	NA	NA	NA	NA	NA	NA	NA	NA	NA	NA	methazolamide	methazolamide	3
NA	calcium pantothenate	NA	NA	NA	NA	NA	calcium pantothenate	NA	NA	NA	calcium pantothenate	NA	3
NA	terguride	NA	NA	NA	NA	NA	NA	terguride	terguride	NA	NA	NA	3
NA	succinylsulfathiazole	NA	NA	NA	NA	succinylsulfathiazole	succinylsulfathiazole	NA	NA	NA	NA	NA	3
NA	thioguanosine	thioguanosine	NA	NA	NA	NA	thioguanosine	NA	NA	NA	NA	NA	3
NA	ginkgolide A	ginkgolide A	NA	NA	NA	NA	ginkgolide A	NA	NA	NA	NA	NA	3
NA	clotrimazole	clotrimazole	NA	NA	NA	NA	clotrimazole	NA	NA	NA	NA	NA	3
NA	tracazolate	tracazolate	NA	NA	NA	NA	NA	NA	NA	tracazolate	NA	NA	3
NA	mitoxantrone	mitoxantrone	NA	NA	NA	NA	mitoxantrone	NA	NA	NA	NA	NA	3
NA	canavanine	canavanine	NA	NA	NA	NA	canavanine	NA	NA	NA	NA	NA	3
NA	0198306-0000	0198306-0000	NA	NA	NA	NA	NA	NA	0198306-0000	NA	NA	NA	3
NA	NA	benzylpenicillin	NA	NA	NA	benzylpenicillin	benzylpenicillin	NA	NA	NA	NA	NA	3
NA	NA	IC-86621	NA	NA	NA	NA	NA	NA	IC-86621	IC-86621	NA	NA	3
NA	NA	CP-319743	NA	CP-319743	NA	NA	NA	NA	NA	NA	CP-319743	NA	3
NA	NA	cycloserine	NA	NA	NA	NA	cycloserine	NA	NA	cycloserine	NA	NA	3
NA	NA	budesonide	NA	NA	NA	NA	NA	budesonide	budesonide	NA	NA	NA	3
NA	NA	semustine	NA	NA	NA	semustine	NA	NA	semustine	NA	NA	NA	3
NA	NA	ellipticine	NA	NA	NA	NA	ellipticine	NA	ellipticine	NA	NA	NA	3
NA	NA	cortisone	NA	NA	NA	NA	cortisone	NA	cortisone	NA	NA	NA	3
NA	NA	ifenprodil	NA	NA	NA	NA	ifenprodil	NA	ifenprodil	NA	NA	NA	3
NA	NA	0175029-0000	NA	NA	NA	NA	0175029-0000	NA	0175029-0000	NA	NA	NA	3
NA	NA	NA	zalcitabine	NA	NA	NA	NA	NA	zalcitabine	NA	NA	zalcitabine	3
NA	NA	NA	clopamide	clopamide	NA	NA	NA	NA	clopamide	NA	NA	NA	3
NA	NA	NA	NA	nisoxetine	NA	NA	nisoxetine	nisoxetine	NA	NA	NA	NA	3
NA	NA	NA	NA	NA	NA	rolipram	NA	NA	NA	rolipram	rolipram	NA	3
NA	NA	NA	NA	NA	NA	NA	pyrithyldione	NA	pyrithyldione	NA	NA	pyrithyldione	3
NA	NA	NA	NA	NA	NA	NA	NA	NA	captopril	captopril	captopril	NA	3
fluocinonide	NA	NA	NA	fluocinonide	NA	NA	NA	NA	NA	NA	NA	NA	2
diltiazem	NA	NA	NA	NA	NA	NA	NA	NA	NA	NA	diltiazem	NA	2
AG-013608	NA	NA	NA	NA	NA	NA	NA	NA	AG-013608	NA	NA	NA	2
tetracaine	NA	NA	NA	NA	NA	NA	NA	NA	NA	NA	NA	tetracaine	2
sulfadimidine	NA	NA	NA	NA	NA	NA	NA	NA	NA	NA	sulfadimidine	NA	2
phenacetin	NA	NA	NA	NA	NA	NA	NA	NA	NA	NA	NA	phenacetin	2
NA	flupentixol	NA	NA	NA	NA	NA	flupentixol	NA	NA	NA	NA	NA	2
NA	nilutamide	NA	NA	NA	NA	NA	nilutamide	NA	NA	NA	NA	NA	2
NA	trimipramine	NA	NA	NA	NA	NA	trimipramine	NA	NA	NA	NA	NA	2
NA	sulfamethoxypyridazine	NA	NA	NA	NA	NA	sulfamethoxypyridazine	NA	NA	NA	NA	NA	2
NA	CAY-10397	NA	NA	NA	NA	NA	CAY-10397	NA	NA	NA	NA	NA	2
NA	lidoflazine	NA	NA	NA	NA	NA	lidoflazine	NA	NA	NA	NA	NA	2
NA	midodrine	NA	NA	NA	NA	NA	midodrine	NA	NA	NA	NA	NA	2
NA	thiostrepton	thiostrepton	NA	NA	NA	NA	NA	NA	NA	NA	NA	NA	2
NA	reserpine	NA	NA	NA	NA	NA	reserpine	NA	NA	NA	NA	NA	2
NA	mycophenolic acid	mycophenolic acid	NA	NA	NA	NA	NA	NA	NA	NA	NA	NA	2
NA	flutamide	NA	NA	NA	NA	NA	NA	flutamide	NA	NA	NA	NA	2
NA	tetrandrine	NA	NA	NA	NA	NA	NA	tetrandrine	NA	NA	NA	NA	2
NA	propylthiouracil	NA	NA	NA	NA	NA	propylthiouracil	NA	NA	NA	NA	NA	2
NA	iohexol	NA	NA	NA	NA	NA	iohexol	NA	NA	NA	NA	NA	2
NA	luteolin	luteolin	NA	NA	NA	NA	NA	NA	NA	NA	NA	NA	2
NA	ethaverine	NA	NA	NA	NA	NA	ethaverine	NA	NA	NA	NA	NA	2
NA	sulpiride	NA	NA	NA	NA	NA	sulpiride	NA	NA	NA	NA	NA	2
NA	geldanamycin	NA	NA	NA	NA	NA	NA	NA	geldanamycin	NA	NA	NA	2
NA	NA	BCB000038	NA	NA	NA	NA	NA	NA	NA	BCB000038	NA	NA	2
NA	NA	copper sulfate	NA	NA	copper sulfate	NA	NA	NA	NA	NA	NA	NA	2
NA	NA	kanamycin	NA	NA	NA	NA	kanamycin	NA	NA	NA	NA	NA	2
NA	NA	fluorometholone	fluorometholone	NA	NA	NA	NA	NA	NA	NA	NA	NA	2
NA	NA	primaquine	NA	NA	NA	NA	primaquine	NA	NA	NA	NA	NA	2
NA	NA	sanguinarine	NA	NA	NA	NA	sanguinarine	NA	NA	NA	NA	NA	2
NA	NA	GW-8510	NA	NA	NA	NA	GW-8510	NA	NA	NA	NA	NA	2
NA	NA	camptothecin	NA	NA	NA	NA	camptothecin	NA	NA	NA	NA	NA	2
NA	NA	eucatropine	NA	NA	NA	NA	NA	NA	NA	NA	eucatropine	NA	2
NA	NA	staurosporine	NA	NA	NA	NA	staurosporine	NA	NA	NA	NA	NA	2
NA	NA	leflunomide	NA	NA	NA	NA	leflunomide	NA	NA	NA	NA	NA	2
NA	NA	corticosterone	NA	NA	NA	NA	NA	corticosterone	NA	NA	NA	NA	2
NA	NA	atovaquone	NA	NA	NA	NA	atovaquone	NA	NA	NA	NA	NA	2
NA	NA	beta-escin	NA	NA	NA	NA	beta-escin	NA	NA	NA	NA	NA	2
NA	NA	daunorubicin	NA	NA	NA	NA	daunorubicin	NA	NA	NA	NA	NA	2
NA	NA	NA	pioglitazone	NA	NA	NA	NA	NA	pioglitazone	NA	NA	NA	2
NA	NA	NA	piperacetazine	NA	NA	NA	NA	piperacetazine	NA	NA	NA	NA	2
NA	NA	NA	quinethazone	NA	NA	NA	NA	quinethazone	NA	NA	NA	NA	2
NA	NA	NA	naphazoline	NA	NA	NA	NA	NA	naphazoline	NA	NA	NA	2
NA	NA	NA	hydroflumethiazide	NA	NA	NA	NA	hydroflumethiazide	NA	NA	NA	NA	2
NA	NA	NA	NA	alverine	NA	NA	NA	alverine	NA	NA	NA	NA	2
NA	NA	NA	NA	josamycin	NA	NA	NA	NA	NA	josamycin	NA	NA	2
NA	NA	NA	NA	Prestwick-674	NA	NA	NA	NA	NA	Prestwick-674	NA	NA	2
NA	NA	NA	NA	ornidazole	NA	NA	NA	ornidazole	NA	NA	NA	NA	2
NA	NA	NA	NA	ketoconazole	NA	NA	NA	NA	NA	NA	ketoconazole	NA	2
NA	NA	NA	NA	NA	demecolcine	NA	demecolcine	NA	NA	NA	NA	NA	2
NA	NA	NA	NA	NA	CP-690334-01	CP-690334-01	NA	NA	NA	NA	NA	NA	2
NA	NA	NA	NA	NA	laudanosine	NA	NA	NA	NA	laudanosine	NA	NA	2
NA	NA	NA	NA	NA	PNU-0230031	NA	NA	NA	PNU-0230031	NA	NA	NA	2
NA	NA	NA	NA	NA	vinpocetine	NA	vinpocetine	NA	NA	NA	NA	NA	2
NA	NA	NA	NA	NA	delsoline	NA	NA	NA	NA	delsoline	NA	NA	2
NA	NA	NA	NA	NA	NA	abamectin	NA	NA	NA	NA	NA	abamectin	2
NA	NA	NA	NA	NA	NA	buflomedil	buflomedil	NA	NA	NA	NA	NA	2
NA	NA	NA	NA	NA	NA	NA	Prestwick-685	NA	Prestwick-685	NA	NA	NA	2
NA	NA	NA	NA	NA	NA	NA	bisacodyl	NA	bisacodyl	NA	NA	NA	2
NA	NA	NA	NA	NA	NA	NA	fenoprofen	NA	fenoprofen	NA	NA	NA	2
NA	NA	NA	NA	NA	NA	NA	ethosuximide	NA	NA	NA	ethosuximide	NA	2
NA	NA	NA	NA	NA	NA	NA	2,6-dimethylpiperidine	NA	2,6-dimethylpiperidine	NA	NA	NA	2
NA	NA	NA	NA	NA	NA	NA	tropicamide	NA	NA	NA	tropicamide	NA	2
NA	NA	NA	NA	NA	NA	NA	androsterone	NA	NA	NA	androsterone	NA	2
NA	NA	NA	NA	NA	NA	NA	NA	Prestwick-1085	NA	Prestwick-1085	NA	NA	2
NA	NA	NA	NA	NA	NA	NA	NA	doxepin	NA	doxepin	NA	NA	2
NA	NA	NA	NA	NA	NA	NA	NA	NA	furazolidone	NA	NA	furazolidone	2
NA	NA	NA	NA	NA	NA	NA	NA	NA	6-benzylaminopurine	NA	6-benzylaminopurine	NA	2
ethisterone	NA	NA	NA	NA	NA	NA	NA	NA	NA	NA	NA	NA	1
naproxen	NA	NA	NA	NA	NA	NA	NA	NA	NA	NA	NA	NA	1
cefaclor	NA	NA	NA	NA	NA	NA	NA	NA	NA	NA	NA	NA	1
NA	fluoxetine	NA	NA	NA	NA	NA	NA	NA	NA	NA	NA	NA	1
NA	vanoxerine	NA	NA	NA	NA	NA	NA	NA	NA	NA	NA	NA	1
NA	apigenin	NA	NA	NA	NA	NA	NA	NA	NA	NA	NA	NA	1
NA	natamycin	NA	NA	NA	NA	NA	NA	NA	NA	NA	NA	NA	1
NA	pyrazinamide	NA	NA	NA	NA	NA	NA	NA	NA	NA	NA	NA	1
NA	clemastine	NA	NA	NA	NA	NA	NA	NA	NA	NA	NA	NA	1
NA	glimepiride	NA	NA	NA	NA	NA	NA	NA	NA	NA	NA	NA	1
NA	MG-262	NA	NA	NA	NA	NA	NA	NA	NA	NA	NA	NA	1
NA	lynestrenol	NA	NA	NA	NA	NA	NA	NA	NA	NA	NA	NA	1
NA	troglitazone	NA	NA	NA	NA	NA	NA	NA	NA	NA	NA	NA	1
NA	denatonium benzoate	NA	NA	NA	NA	NA	NA	NA	NA	NA	NA	NA	1
NA	mephenytoin	NA	NA	NA	NA	NA	NA	NA	NA	NA	NA	NA	1
NA	equilin	NA	NA	NA	NA	NA	NA	NA	NA	NA	NA	NA	1
NA	NA	cinchocaine	NA	NA	NA	NA	NA	NA	NA	NA	NA	NA	1
NA	NA	doxorubicin	NA	NA	NA	NA	NA	NA	NA	NA	NA	NA	1
NA	NA	apramycin	NA	NA	NA	NA	NA	NA	NA	NA	NA	NA	1
NA	NA	methylprednisolone	NA	NA	NA	NA	NA	NA	NA	NA	NA	NA	1
NA	NA	NA	conessine	NA	NA	NA	NA	NA	NA	NA	NA	NA	1
NA	NA	NA	proadifen	NA	NA	NA	NA	NA	NA	NA	NA	NA	1
NA	NA	NA	Prestwick-689	NA	NA	NA	NA	NA	NA	NA	NA	NA	1
NA	NA	NA	isoxicam	NA	NA	NA	NA	NA	NA	NA	NA	NA	1
NA	NA	NA	ranitidine	NA	NA	NA	NA	NA	NA	NA	NA	NA	1
NA	NA	NA	Prestwick-972	NA	NA	NA	NA	NA	NA	NA	NA	NA	1
NA	NA	NA	NA	griseofulvin	NA	NA	NA	NA	NA	NA	NA	NA	1
NA	NA	NA	NA	gramine	NA	NA	NA	NA	NA	NA	NA	NA	1
NA	NA	NA	NA	NA	mepyramine	NA	NA	NA	NA	NA	NA	NA	1
NA	NA	NA	NA	NA	mebeverine	NA	NA	NA	NA	NA	NA	NA	1
NA	NA	NA	NA	NA	levcycloserine	NA	NA	NA	NA	NA	NA	NA	1
NA	NA	NA	NA	NA	dipivefrine	NA	NA	NA	NA	NA	NA	NA	1
NA	NA	NA	NA	NA	Y-27632	NA	NA	NA	NA	NA	NA	NA	1
NA	NA	NA	NA	NA	NA	nordihydroguaiaretic acid	NA	NA	NA	NA	NA	NA	1
NA	NA	NA	NA	NA	NA	ethambutol	NA	NA	NA	NA	NA	NA	1
NA	NA	NA	NA	NA	NA	retrorsine	NA	NA	NA	NA	NA	NA	1
NA	NA	NA	NA	NA	NA	NA	apomorphine	NA	NA	NA	NA	NA	1
NA	NA	NA	NA	NA	NA	NA	mebhydrolin	NA	NA	NA	NA	NA	1
NA	NA	NA	NA	NA	NA	NA	tobramycin	NA	NA	NA	NA	NA	1
NA	NA	NA	NA	NA	NA	NA	ethotoin	NA	NA	NA	NA	NA	1
NA	NA	NA	NA	NA	NA	NA	dizocilpine	NA	NA	NA	NA	NA	1
NA	NA	NA	NA	NA	NA	NA	metolazone	NA	NA	NA	NA	NA	1
NA	NA	NA	NA	NA	NA	NA	zimeldine	NA	NA	NA	NA	NA	1
NA	NA	NA	NA	NA	NA	NA	metamizole sodium	NA	NA	NA	NA	NA	1
NA	NA	NA	NA	NA	NA	NA	propantheline bromide	NA	NA	NA	NA	NA	1
NA	NA	NA	NA	NA	NA	NA	guanethidine	NA	NA	NA	NA	NA	1
NA	NA	NA	NA	NA	NA	NA	irinotecan	NA	NA	NA	NA	NA	1
NA	NA	NA	NA	NA	NA	NA	phenformin	NA	NA	NA	NA	NA	1
NA	NA	NA	NA	NA	NA	NA	colchicine	NA	NA	NA	NA	NA	1
NA	NA	NA	NA	NA	NA	NA	hesperetin	NA	NA	NA	NA	NA	1
NA	NA	NA	NA	NA	NA	NA	5253409	NA	NA	NA	NA	NA	1
NA	NA	NA	NA	NA	NA	NA	bupropion	NA	NA	NA	NA	NA	1
NA	NA	NA	NA	NA	NA	NA	sulfafurazole	NA	NA	NA	NA	NA	1
NA	NA	NA	NA	NA	NA	NA	roxithromycin	NA	NA	NA	NA	NA	1
NA	NA	NA	NA	NA	NA	NA	6-azathymine	NA	NA	NA	NA	NA	1
NA	NA	NA	NA	NA	NA	NA	demeclocycline	NA	NA	NA	NA	NA	1
NA	NA	NA	NA	NA	NA	NA	pirenperone	NA	NA	NA	NA	NA	1
NA	NA	NA	NA	NA	NA	NA	digoxigenin	NA	NA	NA	NA	NA	1
NA	NA	NA	NA	NA	NA	NA	physostigmine	NA	NA	NA	NA	NA	1
NA	NA	NA	NA	NA	NA	NA	sulfamerazine	NA	NA	NA	NA	NA	1
NA	NA	NA	NA	NA	NA	NA	lanatoside C	NA	NA	NA	NA	NA	1
NA	NA	NA	NA	NA	NA	NA	proscillaridin	NA	NA	NA	NA	NA	1
NA	NA	NA	NA	NA	NA	NA	strophanthidin	NA	NA	NA	NA	NA	1
NA	NA	NA	NA	NA	NA	NA	racecadotril	NA	NA	NA	NA	NA	1
NA	NA	NA	NA	NA	NA	NA	helveticoside	NA	NA	NA	NA	NA	1
NA	NA	NA	NA	NA	NA	NA	testosterone	NA	NA	NA	NA	NA	1
NA	NA	NA	NA	NA	NA	NA	ramipril	NA	NA	NA	NA	NA	1
NA	NA	NA	NA	NA	NA	NA	gliclazide	NA	NA	NA	NA	NA	1
NA	NA	NA	NA	NA	NA	NA	5151277	NA	NA	NA	NA	NA	1
NA	NA	NA	NA	NA	NA	NA	3-hydroxy-DL-kynurenine	NA	NA	NA	NA	NA	1
NA	NA	NA	NA	NA	NA	NA	oxamniquine	NA	NA	NA	NA	NA	1
NA	NA	NA	NA	NA	NA	NA	pempidine	NA	NA	NA	NA	NA	1

## Sheet: GSE71181_ConsensusMR
Master Regulators Connectivity Map Drug Candidates of all Case-Control Lung Adenocarcinoma Studies with Connectivity Score < 0 and FDR-adjusted p-value < 0.05
GSE10072	GSE11969	GSE21933	GSE27262	GSE31552	GSE32665	GSE32863	GSE40275	GSE43458	GSE62113	GSE74706	GSE102511	GSE87340	Presence Count
valproic acid	valproic acid	valproic acid	valproic acid	valproic acid	valproic acid	valproic acid	valproic acid	valproic acid	valproic acid	valproic acid	valproic acid	valproic acid	13
clomifene	clomifene	clomifene	clomifene	clomifene	clomifene	clomifene	clomifene	clomifene	clomifene	clomifene	clomifene	clomifene	13
napelline	napelline	napelline	napelline	napelline	napelline	napelline	napelline	napelline	napelline	napelline	napelline	napelline	13
deptropine	deptropine	deptropine	deptropine	deptropine	deptropine	deptropine	deptropine	deptropine	deptropine	deptropine	deptropine	deptropine	13
danazol	danazol	danazol	danazol	danazol	danazol	danazol	danazol	danazol	danazol	danazol	danazol	danazol	13
ajmaline	ajmaline	ajmaline	ajmaline	ajmaline	ajmaline	ajmaline	ajmaline	ajmaline	ajmaline	ajmaline	ajmaline	ajmaline	13
trichostatin A	trichostatin A	trichostatin A	trichostatin A	trichostatin A	trichostatin A	trichostatin A	trichostatin A	trichostatin A	trichostatin A	trichostatin A	trichostatin A	trichostatin A	13
ampyrone	ampyrone	ampyrone	ampyrone	ampyrone	ampyrone	ampyrone	ampyrone	ampyrone	ampyrone	ampyrone	ampyrone	ampyrone	13
verapamil	verapamil	verapamil	verapamil	verapamil	verapamil	verapamil	verapamil	verapamil	verapamil	verapamil	verapamil	verapamil	13
metoprolol	metoprolol	metoprolol	metoprolol	metoprolol	metoprolol	metoprolol	metoprolol	metoprolol	metoprolol	metoprolol	metoprolol	metoprolol	13
8-azaguanine	8-azaguanine	8-azaguanine	8-azaguanine	8-azaguanine	8-azaguanine	8-azaguanine	8-azaguanine	8-azaguanine	8-azaguanine	8-azaguanine	8-azaguanine	8-azaguanine	13
antimycin A	antimycin A	antimycin A	antimycin A	antimycin A	antimycin A	antimycin A	antimycin A	antimycin A	antimycin A	antimycin A	antimycin A	antimycin A	13
latamoxef	latamoxef	latamoxef	latamoxef	latamoxef	latamoxef	latamoxef	latamoxef	latamoxef	latamoxef	latamoxef	latamoxef	latamoxef	13
HC toxin	HC toxin	HC toxin	HC toxin	HC toxin	HC toxin	HC toxin	HC toxin	HC toxin	HC toxin	HC toxin	HC toxin	HC toxin	13
sulfapyridine	sulfapyridine	sulfapyridine	sulfapyridine	sulfapyridine	sulfapyridine	sulfapyridine	sulfapyridine	sulfapyridine	sulfapyridine	sulfapyridine	sulfapyridine	sulfapyridine	13
Vorinostat	Vorinostat	Vorinostat	Vorinostat	Vorinostat	Vorinostat	Vorinostat	Vorinostat	Vorinostat	Vorinostat	Vorinostat	Vorinostat	Vorinostat	13
clindamycin	clindamycin	clindamycin	clindamycin	clindamycin	clindamycin	clindamycin	clindamycin	clindamycin	clindamycin	clindamycin	clindamycin	clindamycin	13
rifabutin	rifabutin	rifabutin	rifabutin	rifabutin	rifabutin	rifabutin	rifabutin	rifabutin	rifabutin	rifabutin	rifabutin	rifabutin	13
idoxuridine	idoxuridine	idoxuridine	idoxuridine	idoxuridine	idoxuridine	idoxuridine	idoxuridine	idoxuridine	idoxuridine	idoxuridine	idoxuridine	idoxuridine	13
propafenone	propafenone	propafenone	propafenone	propafenone	propafenone	propafenone	propafenone	propafenone	propafenone	propafenone	propafenone	propafenone	13
lobeline	lobeline	lobeline	lobeline	lobeline	lobeline	lobeline	lobeline	lobeline	lobeline	lobeline	lobeline	lobeline	13
protriptyline	protriptyline	protriptyline	protriptyline	protriptyline	protriptyline	protriptyline	protriptyline	protriptyline	protriptyline	protriptyline	protriptyline	protriptyline	13
glibenclamide	glibenclamide	glibenclamide	glibenclamide	glibenclamide	glibenclamide	glibenclamide	glibenclamide	glibenclamide	glibenclamide	glibenclamide	glibenclamide	glibenclamide	13
chlortetracycline	chlortetracycline	chlortetracycline	chlortetracycline	chlortetracycline	chlortetracycline	chlortetracycline	chlortetracycline	chlortetracycline	chlortetracycline	chlortetracycline	chlortetracycline	chlortetracycline	13
piperlongumine	piperlongumine	piperlongumine	piperlongumine	piperlongumine	piperlongumine	piperlongumine	piperlongumine	piperlongumine	piperlongumine	piperlongumine	piperlongumine	piperlongumine	13
prochlorperazine	prochlorperazine	prochlorperazine	prochlorperazine	prochlorperazine	prochlorperazine	prochlorperazine	prochlorperazine	prochlorperazine	prochlorperazine	prochlorperazine	prochlorperazine	prochlorperazine	13
monobenzone	monobenzone	monobenzone	monobenzone	monobenzone	monobenzone	monobenzone	monobenzone	monobenzone	monobenzone	monobenzone	monobenzone	monobenzone	13
promazine	promazine	promazine	promazine	promazine	promazine	promazine	promazine	promazine	promazine	promazine	promazine	promazine	13
pentamidine	pentamidine	pentamidine	pentamidine	pentamidine	pentamidine	pentamidine	pentamidine	pentamidine	pentamidine	pentamidine	pentamidine	pentamidine	13
trifluridine	trifluridine	trifluridine	trifluridine	trifluridine	trifluridine	trifluridine	trifluridine	trifluridine	trifluridine	trifluridine	trifluridine	trifluridine	13
butoconazole	butoconazole	butoconazole	butoconazole	butoconazole	butoconazole	butoconazole	butoconazole	butoconazole	butoconazole	butoconazole	butoconazole	butoconazole	13
azacyclonol	azacyclonol	azacyclonol	azacyclonol	azacyclonol	azacyclonol	azacyclonol	azacyclonol	azacyclonol	azacyclonol	azacyclonol	azacyclonol	azacyclonol	13
trifluoperazine	trifluoperazine	trifluoperazine	trifluoperazine	trifluoperazine	trifluoperazine	trifluoperazine	trifluoperazine	trifluoperazine	trifluoperazine	trifluoperazine	trifluoperazine	trifluoperazine	13
ionomycin	ionomycin	ionomycin	ionomycin	ionomycin	ionomycin	ionomycin	ionomycin	ionomycin	ionomycin	ionomycin	ionomycin	ionomycin	13
vidarabine	vidarabine	vidarabine	vidarabine	vidarabine	vidarabine	vidarabine	vidarabine	vidarabine	vidarabine	vidarabine	vidarabine	vidarabine	13
methotrexate	methotrexate	methotrexate	methotrexate	methotrexate	methotrexate	methotrexate	methotrexate	methotrexate	methotrexate	methotrexate	methotrexate	methotrexate	13
perhexiline	perhexiline	perhexiline	perhexiline	perhexiline	perhexiline	perhexiline	perhexiline	perhexiline	perhexiline	perhexiline	perhexiline	perhexiline	13
thioridazine	thioridazine	thioridazine	thioridazine	thioridazine	thioridazine	thioridazine	thioridazine	thioridazine	thioridazine	thioridazine	thioridazine	thioridazine	13
fluspirilene	fluspirilene	fluspirilene	fluspirilene	fluspirilene	fluspirilene	fluspirilene	fluspirilene	fluspirilene	fluspirilene	fluspirilene	fluspirilene	fluspirilene	13
capsaicin	capsaicin	capsaicin	capsaicin	capsaicin	capsaicin	capsaicin	capsaicin	capsaicin	capsaicin	capsaicin	capsaicin	capsaicin	13
trimethylcolchicinic acid	trimethylcolchicinic acid	trimethylcolchicinic acid	trimethylcolchicinic acid	trimethylcolchicinic acid	trimethylcolchicinic acid	trimethylcolchicinic acid	trimethylcolchicinic acid	trimethylcolchicinic acid	trimethylcolchicinic acid	trimethylcolchicinic acid	trimethylcolchicinic acid	trimethylcolchicinic acid	13
5109870	5109870	5109870	5109870	5109870	5109870	5109870	5109870	5109870	5109870	5109870	5109870	5109870	13
lysergol	lysergol	lysergol	lysergol	lysergol	lysergol	lysergol	lysergol	lysergol	lysergol	lysergol	lysergol	lysergol	13
tolazamide	tolazamide	tolazamide	tolazamide	tolazamide	tolazamide	NA	tolazamide	tolazamide	tolazamide	tolazamide	tolazamide	tolazamide	12
talampicillin	talampicillin	talampicillin	NA	talampicillin	talampicillin	talampicillin	talampicillin	talampicillin	talampicillin	talampicillin	talampicillin	talampicillin	12
promethazine	promethazine	promethazine	NA	promethazine	promethazine	promethazine	promethazine	promethazine	promethazine	promethazine	promethazine	promethazine	12
acepromazine	acepromazine	acepromazine	NA	acepromazine	acepromazine	acepromazine	acepromazine	acepromazine	acepromazine	acepromazine	acepromazine	acepromazine	12
epivincamine	epivincamine	epivincamine	NA	epivincamine	epivincamine	epivincamine	epivincamine	epivincamine	epivincamine	epivincamine	epivincamine	epivincamine	12
mesalazine	mesalazine	mesalazine	NA	mesalazine	mesalazine	mesalazine	mesalazine	mesalazine	mesalazine	mesalazine	mesalazine	mesalazine	12
cimetidine	cimetidine	cimetidine	NA	cimetidine	cimetidine	cimetidine	cimetidine	cimetidine	cimetidine	cimetidine	cimetidine	cimetidine	12
chlorzoxazone	chlorzoxazone	chlorzoxazone	NA	chlorzoxazone	chlorzoxazone	chlorzoxazone	chlorzoxazone	chlorzoxazone	chlorzoxazone	chlorzoxazone	chlorzoxazone	chlorzoxazone	12
tonzonium bromide	tonzonium bromide	tonzonium bromide	NA	tonzonium bromide	tonzonium bromide	tonzonium bromide	tonzonium bromide	tonzonium bromide	tonzonium bromide	tonzonium bromide	tonzonium bromide	tonzonium bromide	12
norcyclobenzaprine	norcyclobenzaprine	norcyclobenzaprine	NA	norcyclobenzaprine	norcyclobenzaprine	norcyclobenzaprine	norcyclobenzaprine	norcyclobenzaprine	norcyclobenzaprine	norcyclobenzaprine	norcyclobenzaprine	norcyclobenzaprine	12
ketanserin	NA	ketanserin	ketanserin	ketanserin	ketanserin	ketanserin	ketanserin	ketanserin	ketanserin	ketanserin	ketanserin	ketanserin	12
Prestwick-1084	Prestwick-1084	Prestwick-1084	NA	Prestwick-1084	Prestwick-1084	Prestwick-1084	Prestwick-1084	Prestwick-1084	Prestwick-1084	Prestwick-1084	Prestwick-1084	Prestwick-1084	12
sertaconazole	sertaconazole	sertaconazole	NA	sertaconazole	sertaconazole	sertaconazole	sertaconazole	sertaconazole	sertaconazole	sertaconazole	sertaconazole	sertaconazole	12
cloperastine	cloperastine	cloperastine	NA	cloperastine	cloperastine	cloperastine	cloperastine	cloperastine	cloperastine	cloperastine	cloperastine	cloperastine	12
piribedil	piribedil	piribedil	NA	piribedil	piribedil	piribedil	piribedil	piribedil	piribedil	piribedil	piribedil	piribedil	12
fluphenazine	fluphenazine	fluphenazine	NA	fluphenazine	fluphenazine	fluphenazine	fluphenazine	fluphenazine	fluphenazine	fluphenazine	fluphenazine	fluphenazine	12
famprofazone	famprofazone	famprofazone	NA	famprofazone	famprofazone	famprofazone	famprofazone	famprofazone	famprofazone	famprofazone	famprofazone	famprofazone	12
chlorhexidine	chlorhexidine	chlorhexidine	NA	chlorhexidine	chlorhexidine	chlorhexidine	chlorhexidine	chlorhexidine	chlorhexidine	chlorhexidine	chlorhexidine	chlorhexidine	12
xylometazoline	NA	xylometazoline	xylometazoline	xylometazoline	xylometazoline	xylometazoline	xylometazoline	xylometazoline	xylometazoline	xylometazoline	xylometazoline	xylometazoline	12
rimexolone	rimexolone	rimexolone	NA	rimexolone	rimexolone	rimexolone	rimexolone	rimexolone	rimexolone	rimexolone	rimexolone	rimexolone	12
nitrendipine	nitrendipine	nitrendipine	NA	nitrendipine	nitrendipine	nitrendipine	nitrendipine	nitrendipine	nitrendipine	nitrendipine	nitrendipine	nitrendipine	12
meclofenoxate	meclofenoxate	meclofenoxate	NA	meclofenoxate	meclofenoxate	meclofenoxate	meclofenoxate	meclofenoxate	meclofenoxate	meclofenoxate	meclofenoxate	meclofenoxate	12
loperamide	loperamide	loperamide	NA	loperamide	loperamide	loperamide	loperamide	loperamide	loperamide	loperamide	loperamide	loperamide	12
nortriptyline	nortriptyline	nortriptyline	NA	nortriptyline	nortriptyline	nortriptyline	nortriptyline	nortriptyline	nortriptyline	nortriptyline	nortriptyline	nortriptyline	12
racecadotril	racecadotril	racecadotril	NA	racecadotril	racecadotril	racecadotril	racecadotril	racecadotril	racecadotril	racecadotril	racecadotril	racecadotril	12
dirithromycin	dirithromycin	dirithromycin	NA	dirithromycin	dirithromycin	dirithromycin	dirithromycin	dirithromycin	dirithromycin	dirithromycin	dirithromycin	dirithromycin	12
pimozide	pimozide	pimozide	NA	pimozide	pimozide	pimozide	pimozide	pimozide	pimozide	pimozide	pimozide	pimozide	12
tranylcypromine	tranylcypromine	tranylcypromine	NA	tranylcypromine	tranylcypromine	tranylcypromine	tranylcypromine	tranylcypromine	tranylcypromine	tranylcypromine	tranylcypromine	tranylcypromine	12
SC-58125	NA	SC-58125	SC-58125	SC-58125	SC-58125	SC-58125	SC-58125	SC-58125	SC-58125	SC-58125	SC-58125	SC-58125	12
bepridil	bepridil	bepridil	NA	bepridil	bepridil	bepridil	bepridil	bepridil	bepridil	bepridil	bepridil	bepridil	12
clomipramine	clomipramine	clomipramine	NA	clomipramine	clomipramine	clomipramine	clomipramine	clomipramine	clomipramine	clomipramine	clomipramine	clomipramine	12
resveratrol	resveratrol	resveratrol	resveratrol	resveratrol	resveratrol	resveratrol	resveratrol	resveratrol	resveratrol	resveratrol	NA	resveratrol	12
cefalotin	cefalotin	cefalotin	NA	cefalotin	cefalotin	cefalotin	cefalotin	cefalotin	cefalotin	cefalotin	cefalotin	cefalotin	12
chlorpromazine	chlorpromazine	chlorpromazine	NA	chlorpromazine	chlorpromazine	chlorpromazine	chlorpromazine	chlorpromazine	chlorpromazine	chlorpromazine	chlorpromazine	chlorpromazine	12
amiodarone	amiodarone	amiodarone	NA	amiodarone	amiodarone	amiodarone	amiodarone	amiodarone	amiodarone	amiodarone	amiodarone	amiodarone	12
sulconazole	sulconazole	sulconazole	NA	sulconazole	sulconazole	sulconazole	sulconazole	sulconazole	sulconazole	sulconazole	sulconazole	sulconazole	12
clioquinol	clioquinol	clioquinol	NA	clioquinol	clioquinol	clioquinol	clioquinol	clioquinol	clioquinol	clioquinol	clioquinol	clioquinol	12
methylbenzethonium chloride	methylbenzethonium chloride	methylbenzethonium chloride	NA	methylbenzethonium chloride	methylbenzethonium chloride	methylbenzethonium chloride	methylbenzethonium chloride	methylbenzethonium chloride	methylbenzethonium chloride	methylbenzethonium chloride	methylbenzethonium chloride	methylbenzethonium chloride	12
metyrapone	metyrapone	metyrapone	NA	metyrapone	metyrapone	metyrapone	metyrapone	metyrapone	metyrapone	metyrapone	metyrapone	metyrapone	12
nicergoline	nicergoline	nicergoline	NA	nicergoline	nicergoline	nicergoline	nicergoline	nicergoline	nicergoline	nicergoline	nicergoline	nicergoline	12
niclosamide	niclosamide	niclosamide	NA	niclosamide	niclosamide	niclosamide	niclosamide	niclosamide	niclosamide	niclosamide	niclosamide	niclosamide	12
solanine	solanine	solanine	NA	solanine	solanine	solanine	solanine	solanine	solanine	solanine	solanine	solanine	12
dioxybenzone	dioxybenzone	dioxybenzone	NA	dioxybenzone	dioxybenzone	dioxybenzone	dioxybenzone	dioxybenzone	dioxybenzone	dioxybenzone	dioxybenzone	dioxybenzone	12
alimemazine	alimemazine	alimemazine	NA	alimemazine	alimemazine	alimemazine	alimemazine	alimemazine	alimemazine	alimemazine	alimemazine	alimemazine	12
calmidazolium	calmidazolium	calmidazolium	NA	calmidazolium	calmidazolium	calmidazolium	calmidazolium	calmidazolium	calmidazolium	calmidazolium	calmidazolium	calmidazolium	12
thiethylperazine	thiethylperazine	thiethylperazine	thiethylperazine	thiethylperazine	thiethylperazine	NA	thiethylperazine	thiethylperazine	thiethylperazine	thiethylperazine	thiethylperazine	thiethylperazine	12
medrysone	medrysone	medrysone	NA	medrysone	medrysone	medrysone	medrysone	medrysone	medrysone	medrysone	medrysone	medrysone	12
trioxysalen	trioxysalen	trioxysalen	NA	trioxysalen	trioxysalen	trioxysalen	trioxysalen	trioxysalen	trioxysalen	trioxysalen	trioxysalen	trioxysalen	12
NA	spiperone	spiperone	spiperone	spiperone	spiperone	spiperone	spiperone	spiperone	spiperone	spiperone	spiperone	spiperone	12
PF-00562151-00	PF-00562151-00	NA	PF-00562151-00	PF-00562151-00	PF-00562151-00	PF-00562151-00	PF-00562151-00	PF-00562151-00	PF-00562151-00	NA	PF-00562151-00	PF-00562151-00	11
benperidol	benperidol	benperidol	NA	benperidol	benperidol	NA	benperidol	benperidol	benperidol	benperidol	benperidol	benperidol	11
clobetasol	clobetasol	clobetasol	NA	clobetasol	clobetasol	NA	clobetasol	clobetasol	clobetasol	clobetasol	clobetasol	clobetasol	11
chlorambucil	chlorambucil	NA	chlorambucil	chlorambucil	chlorambucil	chlorambucil	NA	chlorambucil	chlorambucil	chlorambucil	chlorambucil	chlorambucil	11
metronidazole	NA	metronidazole	NA	metronidazole	metronidazole	metronidazole	metronidazole	metronidazole	metronidazole	metronidazole	metronidazole	metronidazole	11
proxymetacaine	NA	proxymetacaine	NA	proxymetacaine	proxymetacaine	proxymetacaine	proxymetacaine	proxymetacaine	proxymetacaine	proxymetacaine	proxymetacaine	proxymetacaine	11
seneciphylline	seneciphylline	seneciphylline	NA	seneciphylline	seneciphylline	NA	seneciphylline	seneciphylline	seneciphylline	seneciphylline	seneciphylline	seneciphylline	11
quinostatin	NA	quinostatin	NA	quinostatin	quinostatin	quinostatin	quinostatin	quinostatin	quinostatin	quinostatin	quinostatin	quinostatin	11
colecalciferol	colecalciferol	NA	colecalciferol	colecalciferol	colecalciferol	colecalciferol	colecalciferol	colecalciferol	NA	colecalciferol	colecalciferol	colecalciferol	11
beclometasone	NA	beclometasone	NA	beclometasone	beclometasone	beclometasone	beclometasone	beclometasone	beclometasone	beclometasone	beclometasone	beclometasone	11
0297417-0002B	0297417-0002B	0297417-0002B	0297417-0002B	0297417-0002B	NA	0297417-0002B	0297417-0002B	0297417-0002B	0297417-0002B	NA	0297417-0002B	0297417-0002B	11
cyproheptadine	cyproheptadine	NA	NA	cyproheptadine	cyproheptadine	cyproheptadine	cyproheptadine	cyproheptadine	cyproheptadine	cyproheptadine	cyproheptadine	cyproheptadine	11
procarbazine	procarbazine	procarbazine	NA	procarbazine	procarbazine	procarbazine	procarbazine	NA	procarbazine	procarbazine	procarbazine	procarbazine	11
etacrynic acid	etacrynic acid	etacrynic acid	etacrynic acid	etacrynic acid	NA	NA	etacrynic acid	etacrynic acid	etacrynic acid	etacrynic acid	etacrynic acid	etacrynic acid	11
puromycin	puromycin	puromycin	puromycin	puromycin	puromycin	NA	NA	puromycin	puromycin	puromycin	puromycin	puromycin	11
cetirizine	cetirizine	NA	NA	cetirizine	cetirizine	cetirizine	cetirizine	cetirizine	cetirizine	cetirizine	cetirizine	cetirizine	11
scriptaid	scriptaid	scriptaid	scriptaid	scriptaid	scriptaid	scriptaid	NA	scriptaid	NA	scriptaid	scriptaid	scriptaid	11
econazole	econazole	NA	econazole	econazole	econazole	econazole	econazole	econazole	econazole	NA	econazole	econazole	11
Prestwick-1083	NA	Prestwick-1083	Prestwick-1083	Prestwick-1083	Prestwick-1083	Prestwick-1083	NA	Prestwick-1083	Prestwick-1083	Prestwick-1083	Prestwick-1083	Prestwick-1083	11
NA	pentoxyverine	pentoxyverine	pentoxyverine	pentoxyverine	pentoxyverine	pentoxyverine	pentoxyverine	NA	pentoxyverine	pentoxyverine	pentoxyverine	pentoxyverine	11
NA	phthalylsulfathiazole	phthalylsulfathiazole	phthalylsulfathiazole	phthalylsulfathiazole	phthalylsulfathiazole	phthalylsulfathiazole	phthalylsulfathiazole	NA	phthalylsulfathiazole	phthalylsulfathiazole	phthalylsulfathiazole	phthalylsulfathiazole	11
NA	levonorgestrel	levonorgestrel	NA	levonorgestrel	levonorgestrel	levonorgestrel	levonorgestrel	levonorgestrel	levonorgestrel	levonorgestrel	levonorgestrel	levonorgestrel	11
NA	NA	procainamide	procainamide	procainamide	procainamide	procainamide	procainamide	procainamide	procainamide	procainamide	procainamide	procainamide	11
orphenadrine	NA	orphenadrine	orphenadrine	orphenadrine	NA	NA	orphenadrine	orphenadrine	orphenadrine	orphenadrine	orphenadrine	orphenadrine	10
diclofenac	NA	diclofenac	NA	diclofenac	diclofenac	NA	diclofenac	diclofenac	diclofenac	diclofenac	diclofenac	diclofenac	10
chlorphenesin	NA	chlorphenesin	NA	chlorphenesin	chlorphenesin	NA	chlorphenesin	chlorphenesin	chlorphenesin	chlorphenesin	chlorphenesin	chlorphenesin	10
novobiocin	NA	novobiocin	NA	novobiocin	novobiocin	novobiocin	novobiocin	NA	novobiocin	novobiocin	novobiocin	novobiocin	10
pargyline	NA	pargyline	NA	pargyline	pargyline	pargyline	NA	pargyline	pargyline	pargyline	pargyline	pargyline	10
homochlorcyclizine	NA	NA	NA	homochlorcyclizine	homochlorcyclizine	homochlorcyclizine	homochlorcyclizine	homochlorcyclizine	homochlorcyclizine	homochlorcyclizine	homochlorcyclizine	homochlorcyclizine	10
mephentermine	mephentermine	mephentermine	NA	mephentermine	mephentermine	NA	mephentermine	mephentermine	NA	mephentermine	mephentermine	mephentermine	10
dexpropranolol	dexpropranolol	dexpropranolol	NA	dexpropranolol	NA	dexpropranolol	dexpropranolol	NA	dexpropranolol	dexpropranolol	dexpropranolol	dexpropranolol	10
dihydroergocristine	dihydroergocristine	NA	NA	dihydroergocristine	dihydroergocristine	dihydroergocristine	NA	dihydroergocristine	dihydroergocristine	dihydroergocristine	dihydroergocristine	dihydroergocristine	10
quinisocaine	NA	quinisocaine	NA	quinisocaine	quinisocaine	quinisocaine	NA	quinisocaine	quinisocaine	quinisocaine	quinisocaine	quinisocaine	10
ipratropium bromide	ipratropium bromide	ipratropium bromide	NA	NA	ipratropium bromide	ipratropium bromide	ipratropium bromide	NA	ipratropium bromide	ipratropium bromide	ipratropium bromide	ipratropium bromide	10
hydrastine hydrochloride	NA	hydrastine hydrochloride	NA	hydrastine hydrochloride	hydrastine hydrochloride	hydrastine hydrochloride	hydrastine hydrochloride	hydrastine hydrochloride	NA	hydrastine hydrochloride	hydrastine hydrochloride	hydrastine hydrochloride	10
meclozine	meclozine	NA	NA	meclozine	meclozine	NA	meclozine	meclozine	meclozine	meclozine	meclozine	meclozine	10
fulvestrant	NA	fulvestrant	NA	fulvestrant	fulvestrant	NA	fulvestrant	fulvestrant	fulvestrant	fulvestrant	fulvestrant	fulvestrant	10
ambroxol	NA	NA	ambroxol	ambroxol	ambroxol	ambroxol	NA	ambroxol	ambroxol	ambroxol	ambroxol	ambroxol	10
desoxycortone	desoxycortone	desoxycortone	NA	desoxycortone	desoxycortone	desoxycortone	desoxycortone	NA	NA	desoxycortone	desoxycortone	desoxycortone	10
tropicamide	NA	tropicamide	NA	tropicamide	tropicamide	tropicamide	tropicamide	tropicamide	NA	tropicamide	tropicamide	tropicamide	10
dipyridamole	dipyridamole	dipyridamole	NA	dipyridamole	dipyridamole	NA	dipyridamole	NA	dipyridamole	dipyridamole	dipyridamole	dipyridamole	10
practolol	practolol	NA	NA	practolol	practolol	NA	practolol	practolol	practolol	practolol	practolol	practolol	10
picrotoxinin	picrotoxinin	picrotoxinin	NA	NA	picrotoxinin	picrotoxinin	picrotoxinin	NA	picrotoxinin	picrotoxinin	picrotoxinin	picrotoxinin	10
NA	betaxolol	betaxolol	NA	betaxolol	betaxolol	betaxolol	betaxolol	NA	betaxolol	betaxolol	betaxolol	betaxolol	10
NA	kanamycin	kanamycin	NA	kanamycin	kanamycin	kanamycin	kanamycin	kanamycin	NA	kanamycin	kanamycin	kanamycin	10
tiapride	NA	NA	tiapride	tiapride	tiapride	NA	NA	tiapride	tiapride	tiapride	tiapride	tiapride	9
dequalinium chloride	NA	dequalinium chloride	NA	dequalinium chloride	dequalinium chloride	NA	NA	dequalinium chloride	dequalinium chloride	dequalinium chloride	dequalinium chloride	dequalinium chloride	9
triflupromazine	NA	NA	NA	triflupromazine	triflupromazine	NA	triflupromazine	triflupromazine	triflupromazine	triflupromazine	triflupromazine	triflupromazine	9
wortmannin	NA	wortmannin	NA	wortmannin	wortmannin	NA	wortmannin	wortmannin	wortmannin	NA	wortmannin	wortmannin	9
imidurea	NA	imidurea	NA	imidurea	imidurea	imidurea	NA	imidurea	NA	imidurea	imidurea	imidurea	9
dicloxacillin	dicloxacillin	dicloxacillin	NA	dicloxacillin	dicloxacillin	NA	NA	NA	dicloxacillin	dicloxacillin	dicloxacillin	dicloxacillin	9
dacarbazine	NA	NA	NA	dacarbazine	dacarbazine	dacarbazine	dacarbazine	dacarbazine	NA	dacarbazine	dacarbazine	dacarbazine	9
flunixin	flunixin	flunixin	NA	NA	NA	flunixin	flunixin	NA	flunixin	flunixin	flunixin	flunixin	9
prenylamine	prenylamine	prenylamine	prenylamine	prenylamine	prenylamine	NA	NA	NA	prenylamine	NA	prenylamine	prenylamine	9
levomepromazine	NA	NA	NA	levomepromazine	levomepromazine	NA	levomepromazine	levomepromazine	levomepromazine	levomepromazine	levomepromazine	levomepromazine	9
prazosin	prazosin	NA	prazosin	prazosin	prazosin	NA	prazosin	NA	NA	prazosin	prazosin	prazosin	9
ciclacillin	NA	ciclacillin	ciclacillin	ciclacillin	NA	ciclacillin	NA	ciclacillin	ciclacillin	NA	ciclacillin	ciclacillin	9
repaglinide	NA	NA	NA	repaglinide	repaglinide	repaglinide	NA	repaglinide	repaglinide	repaglinide	repaglinide	repaglinide	9
1,4-chrysenequinone	1,4-chrysenequinone	1,4-chrysenequinone	NA	NA	1,4-chrysenequinone	NA	1,4-chrysenequinone	1,4-chrysenequinone	1,4-chrysenequinone	1,4-chrysenequinone	1,4-chrysenequinone	NA	9
amodiaquine	NA	NA	NA	amodiaquine	amodiaquine	NA	amodiaquine	amodiaquine	amodiaquine	amodiaquine	amodiaquine	amodiaquine	9
NA	celastrol	celastrol	NA	NA	celastrol	NA	celastrol	celastrol	celastrol	celastrol	celastrol	celastrol	9
NA	chlorprothixene	NA	NA	chlorprothixene	chlorprothixene	chlorprothixene	chlorprothixene	chlorprothixene	chlorprothixene	NA	chlorprothixene	chlorprothixene	9
NA	cyproterone	cyproterone	NA	cyproterone	NA	NA	cyproterone	cyproterone	cyproterone	cyproterone	cyproterone	cyproterone	9
NA	skimmianine	skimmianine	NA	skimmianine	skimmianine	NA	skimmianine	NA	skimmianine	skimmianine	skimmianine	skimmianine	9
moroxydine	moroxydine	NA	NA	moroxydine	moroxydine	NA	NA	moroxydine	NA	moroxydine	moroxydine	moroxydine	8
etamivan	etamivan	NA	NA	etamivan	etamivan	NA	etamivan	etamivan	NA	etamivan	NA	etamivan	8
flupentixol	flupentixol	NA	NA	NA	flupentixol	NA	flupentixol	flupentixol	flupentixol	NA	flupentixol	flupentixol	8
betahistine	NA	betahistine	NA	betahistine	betahistine	NA	betahistine	NA	NA	betahistine	betahistine	betahistine	8
bezafibrate	NA	bezafibrate	NA	bezafibrate	bezafibrate	bezafibrate	NA	bezafibrate	NA	bezafibrate	NA	bezafibrate	8
omeprazole	omeprazole	NA	NA	omeprazole	NA	NA	omeprazole	NA	omeprazole	omeprazole	omeprazole	omeprazole	8
pimethixene	pimethixene	pimethixene	NA	NA	pimethixene	pimethixene	pimethixene	NA	pimethixene	NA	pimethixene	NA	8
lactobionic acid	NA	NA	lactobionic acid	lactobionic acid	lactobionic acid	NA	NA	lactobionic acid	lactobionic acid	NA	lactobionic acid	lactobionic acid	8
dihydroergotamine	NA	dihydroergotamine	NA	dihydroergotamine	dihydroergotamine	dihydroergotamine	dihydroergotamine	NA	dihydroergotamine	dihydroergotamine	NA	NA	8
NA	amoxicillin	amoxicillin	NA	amoxicillin	NA	amoxicillin	amoxicillin	NA	amoxicillin	amoxicillin	amoxicillin	NA	8
NA	ellipticine	ellipticine	NA	ellipticine	ellipticine	NA	ellipticine	NA	ellipticine	ellipticine	NA	ellipticine	8
NA	pyrvinium	NA	NA	pyrvinium	pyrvinium	pyrvinium	NA	NA	pyrvinium	pyrvinium	pyrvinium	pyrvinium	8
NA	atovaquone	atovaquone	NA	atovaquone	atovaquone	NA	atovaquone	NA	NA	atovaquone	atovaquone	atovaquone	8
NA	azacitidine	NA	azacitidine	azacitidine	NA	azacitidine	NA	NA	azacitidine	azacitidine	azacitidine	azacitidine	8
NA	perphenazine	NA	NA	NA	perphenazine	NA	perphenazine	perphenazine	perphenazine	perphenazine	perphenazine	perphenazine	8
NA	NA	flufenamic acid	NA	flufenamic acid	NA	flufenamic acid	NA	flufenamic acid	flufenamic acid	flufenamic acid	flufenamic acid	flufenamic acid	8
NA	NA	etofenamate	etofenamate	etofenamate	etofenamate	NA	etofenamate	etofenamate	NA	etofenamate	NA	etofenamate	8
NA	NA	NA	NA	eticlopride	eticlopride	eticlopride	eticlopride	eticlopride	eticlopride	NA	eticlopride	eticlopride	8
hyoscyamine	NA	NA	NA	hyoscyamine	hyoscyamine	NA	NA	hyoscyamine	hyoscyamine	hyoscyamine	NA	hyoscyamine	7
ethambutol	NA	ethambutol	NA	ethambutol	ethambutol	ethambutol	NA	ethambutol	NA	NA	NA	ethambutol	7
nifedipine	NA	NA	nifedipine	nifedipine	nifedipine	NA	NA	nifedipine	nifedipine	NA	NA	nifedipine	7
alvespimycin	alvespimycin	alvespimycin	NA	NA	alvespimycin	NA	NA	NA	alvespimycin	alvespimycin	alvespimycin	NA	7
santonin	santonin	NA	NA	NA	santonin	santonin	NA	santonin	santonin	santonin	NA	NA	7
pizotifen	NA	NA	NA	pizotifen	NA	NA	pizotifen	pizotifen	NA	pizotifen	pizotifen	pizotifen	7
LY-294002	NA	NA	NA	NA	LY-294002	LY-294002	NA	LY-294002	LY-294002	LY-294002	NA	LY-294002	7
piperidolate	piperidolate	NA	NA	NA	NA	NA	piperidolate	piperidolate	piperidolate	piperidolate	piperidolate	NA	7
NA	saquinavir	saquinavir	NA	saquinavir	NA	NA	saquinavir	NA	saquinavir	NA	saquinavir	saquinavir	7
NA	berberine	NA	NA	NA	NA	berberine	berberine	NA	berberine	berberine	berberine	berberine	7
NA	trimipramine	NA	NA	NA	trimipramine	trimipramine	trimipramine	trimipramine	trimipramine	trimipramine	NA	NA	7
NA	acetylsalicylic acid	acetylsalicylic acid	NA	acetylsalicylic acid	NA	NA	acetylsalicylic acid	NA	acetylsalicylic acid	acetylsalicylic acid	acetylsalicylic acid	NA	7
NA	tracazolate	tracazolate	NA	tracazolate	tracazolate	tracazolate	NA	NA	NA	tracazolate	tracazolate	NA	7
NA	etamsylate	NA	NA	etamsylate	NA	etamsylate	etamsylate	NA	etamsylate	etamsylate	etamsylate	NA	7
NA	fluvastatin	NA	fluvastatin	NA	NA	NA	fluvastatin	fluvastatin	fluvastatin	NA	fluvastatin	fluvastatin	7
NA	dextromethorphan	NA	NA	NA	dextromethorphan	NA	dextromethorphan	NA	dextromethorphan	dextromethorphan	dextromethorphan	dextromethorphan	7
NA	NA	estriol	NA	NA	estriol	estriol	estriol	NA	estriol	estriol	NA	estriol	7
NA	NA	oxprenolol	NA	oxprenolol	oxprenolol	oxprenolol	NA	NA	oxprenolol	NA	oxprenolol	oxprenolol	7
NA	NA	ethoxyquin	NA	NA	ethoxyquin	NA	NA	ethoxyquin	ethoxyquin	ethoxyquin	ethoxyquin	ethoxyquin	7
NA	NA	ifenprodil	NA	NA	ifenprodil	NA	ifenprodil	NA	ifenprodil	ifenprodil	ifenprodil	ifenprodil	7
NA	NA	budesonide	NA	NA	budesonide	budesonide	budesonide	budesonide	budesonide	NA	budesonide	NA	7
indapamide	NA	NA	NA	NA	indapamide	indapamide	NA	NA	indapamide	NA	indapamide	indapamide	6
halcinonide	NA	NA	NA	halcinonide	NA	NA	NA	halcinonide	halcinonide	halcinonide	NA	halcinonide	6
PNU-0230031	PNU-0230031	NA	NA	NA	PNU-0230031	NA	PNU-0230031	NA	PNU-0230031	PNU-0230031	NA	NA	6
0173570-0000	0173570-0000	0173570-0000	0173570-0000	NA	NA	0173570-0000	0173570-0000	NA	NA	NA	NA	NA	6
pyrazinamide	pyrazinamide	NA	NA	pyrazinamide	pyrazinamide	NA	NA	pyrazinamide	NA	NA	pyrazinamide	NA	6
naproxen	NA	NA	NA	naproxen	naproxen	NA	NA	NA	NA	naproxen	naproxen	naproxen	6
oxyphenbutazone	oxyphenbutazone	NA	NA	NA	NA	NA	oxyphenbutazone	oxyphenbutazone	oxyphenbutazone	NA	oxyphenbutazone	NA	6
metolazone	NA	metolazone	NA	NA	NA	NA	metolazone	metolazone	NA	NA	metolazone	metolazone	6
norethisterone	norethisterone	NA	NA	NA	norethisterone	NA	norethisterone	NA	norethisterone	NA	norethisterone	NA	6
metoclopramide	metoclopramide	NA	NA	metoclopramide	NA	NA	NA	metoclopramide	NA	metoclopramide	NA	metoclopramide	6
nilutamide	nilutamide	nilutamide	NA	NA	NA	NA	nilutamide	NA	NA	nilutamide	nilutamide	NA	6
NA	succinylsulfathiazole	NA	NA	NA	NA	succinylsulfathiazole	succinylsulfathiazole	NA	succinylsulfathiazole	succinylsulfathiazole	NA	succinylsulfathiazole	6
NA	menadione	menadione	NA	NA	menadione	NA	menadione	NA	menadione	NA	menadione	NA	6
NA	16-phenyltetranorprostaglandin E2	16-phenyltetranorprostaglandin E2	NA	16-phenyltetranorprostaglandin E2	16-phenyltetranorprostaglandin E2	NA	16-phenyltetranorprostaglandin E2	NA	NA	16-phenyltetranorprostaglandin E2	NA	NA	6
NA	ikarugamycin	NA	ikarugamycin	NA	ikarugamycin	ikarugamycin	ikarugamycin	NA	ikarugamycin	NA	NA	NA	6
NA	H-7	H-7	NA	NA	H-7	H-7	H-7	NA	H-7	NA	NA	NA	6
NA	clopamide	NA	clopamide	clopamide	NA	NA	clopamide	NA	clopamide	clopamide	NA	NA	6
NA	pioglitazone	NA	pioglitazone	pioglitazone	NA	NA	pioglitazone	NA	pioglitazone	NA	NA	pioglitazone	6
NA	tribenoside	NA	NA	NA	NA	tribenoside	NA	tribenoside	tribenoside	tribenoside	tribenoside	NA	6
NA	NA	milrinone	NA	milrinone	milrinone	NA	NA	milrinone	milrinone	NA	NA	milrinone	6
NA	NA	canrenoic acid	NA	canrenoic acid	NA	NA	canrenoic acid	NA	NA	canrenoic acid	canrenoic acid	canrenoic acid	6
NA	NA	blebbistatin	NA	blebbistatin	blebbistatin	NA	blebbistatin	blebbistatin	NA	blebbistatin	NA	NA	6
NA	NA	propranolol	NA	NA	propranolol	NA	propranolol	NA	NA	propranolol	propranolol	propranolol	6
NA	NA	NA	pentetrazol	pentetrazol	pentetrazol	NA	NA	pentetrazol	pentetrazol	NA	NA	pentetrazol	6
NA	NA	NA	NA	fenspiride	NA	NA	fenspiride	NA	fenspiride	fenspiride	fenspiride	fenspiride	6
NA	NA	NA	NA	sulfadiazine	sulfadiazine	NA	NA	sulfadiazine	NA	sulfadiazine	sulfadiazine	sulfadiazine	6
NA	NA	NA	NA	NA	maprotiline	maprotiline	NA	maprotiline	maprotiline	NA	maprotiline	maprotiline	6
NA	NA	NA	NA	NA	amoxapine	amoxapine	amoxapine	amoxapine	amoxapine	NA	NA	amoxapine	6
rofecoxib	rofecoxib	NA	NA	NA	NA	NA	NA	rofecoxib	NA	rofecoxib	rofecoxib	NA	5
ethisterone	ethisterone	NA	NA	NA	NA	NA	NA	NA	ethisterone	ethisterone	NA	ethisterone	5
tretinoin	tretinoin	tretinoin	NA	NA	NA	NA	tretinoin	NA	tretinoin	NA	NA	NA	5
lovastatin	NA	NA	NA	lovastatin	lovastatin	NA	NA	lovastatin	NA	NA	NA	lovastatin	5
quipazine	NA	quipazine	NA	NA	quipazine	NA	NA	NA	quipazine	NA	NA	quipazine	5
PNU-0293363	NA	PNU-0293363	NA	NA	PNU-0293363	NA	PNU-0293363	NA	NA	PNU-0293363	NA	NA	5
emetine	NA	NA	NA	NA	emetine	NA	emetine	NA	emetine	NA	emetine	NA	5
isotretinoin	NA	isotretinoin	NA	NA	NA	NA	isotretinoin	NA	isotretinoin	NA	isotretinoin	NA	5
bromperidol	NA	NA	NA	NA	NA	bromperidol	bromperidol	NA	bromperidol	bromperidol	NA	NA	5
NA	profenamine	NA	NA	NA	NA	NA	profenamine	profenamine	NA	profenamine	profenamine	NA	5
NA	chlorcyclizine	NA	chlorcyclizine	NA	NA	NA	chlorcyclizine	chlorcyclizine	NA	NA	NA	chlorcyclizine	5
NA	thiostrepton	thiostrepton	thiostrepton	NA	NA	NA	NA	thiostrepton	NA	NA	thiostrepton	NA	5
NA	bufexamac	bufexamac	NA	NA	NA	NA	NA	NA	bufexamac	bufexamac	NA	bufexamac	5
NA	oxytetracycline	NA	NA	oxytetracycline	NA	oxytetracycline	NA	NA	oxytetracycline	NA	NA	oxytetracycline	5
NA	NA	fluvoxamine	NA	NA	fluvoxamine	NA	NA	NA	fluvoxamine	fluvoxamine	NA	fluvoxamine	5
NA	NA	sulfasalazine	NA	sulfasalazine	NA	NA	NA	sulfasalazine	NA	sulfasalazine	sulfasalazine	NA	5
NA	NA	GW-8510	NA	NA	NA	NA	GW-8510	NA	GW-8510	GW-8510	NA	GW-8510	5
NA	NA	NA	benzethonium chloride	NA	benzethonium chloride	benzethonium chloride	NA	NA	benzethonium chloride	NA	NA	benzethonium chloride	5
NA	NA	NA	NA	oxolinic acid	NA	NA	NA	oxolinic acid	oxolinic acid	NA	oxolinic acid	oxolinic acid	5
NA	NA	NA	NA	BW-B70C	BW-B70C	BW-B70C	NA	NA	NA	NA	BW-B70C	BW-B70C	5
NA	NA	NA	NA	ornidazole	ornidazole	ornidazole	NA	ornidazole	NA	NA	ornidazole	NA	5
NA	NA	NA	NA	fludroxycortide	NA	fludroxycortide	NA	fludroxycortide	NA	NA	fludroxycortide	fludroxycortide	5
tolfenamic acid	NA	tolfenamic acid	NA	NA	NA	NA	NA	NA	tolfenamic acid	tolfenamic acid	NA	NA	4
iobenguane	NA	NA	NA	iobenguane	NA	NA	NA	iobenguane	NA	iobenguane	NA	NA	4
eucatropine	NA	eucatropine	NA	NA	eucatropine	NA	NA	NA	NA	NA	eucatropine	NA	4
cephaeline	NA	NA	NA	NA	cephaeline	NA	cephaeline	NA	NA	NA	cephaeline	NA	4
protoveratrine A	NA	NA	protoveratrine A	NA	NA	NA	NA	NA	NA	protoveratrine A	protoveratrine A	NA	4
probenecid	NA	NA	NA	NA	probenecid	NA	probenecid	NA	NA	probenecid	NA	NA	4
salsolidin	NA	NA	NA	NA	salsolidin	NA	NA	NA	NA	salsolidin	salsolidin	NA	4
5186223	NA	NA	5186223	NA	NA	5186223	NA	NA	5186223	NA	NA	NA	4
phenacetin	NA	NA	NA	phenacetin	phenacetin	NA	NA	NA	NA	NA	NA	phenacetin	4
NA	syrosingopine	syrosingopine	NA	NA	syrosingopine	NA	syrosingopine	NA	NA	NA	NA	NA	4
NA	hycanthone	hycanthone	NA	NA	NA	NA	hycanthone	NA	NA	hycanthone	NA	NA	4
NA	bisacodyl	NA	NA	NA	NA	NA	bisacodyl	NA	bisacodyl	bisacodyl	NA	NA	4
NA	phenazopyridine	phenazopyridine	NA	NA	phenazopyridine	NA	phenazopyridine	NA	NA	NA	NA	NA	4
NA	hydrocotarnine	NA	NA	NA	NA	NA	hydrocotarnine	NA	NA	hydrocotarnine	hydrocotarnine	NA	4
NA	mevalolactone	NA	mevalolactone	NA	NA	NA	mevalolactone	NA	NA	NA	NA	mevalolactone	4
NA	NA	cefalexin	NA	NA	cefalexin	NA	cefalexin	NA	NA	NA	cefalexin	NA	4
NA	NA	cortisone	NA	NA	NA	cortisone	cortisone	NA	cortisone	NA	NA	NA	4
NA	NA	SB-202190	NA	SB-202190	NA	NA	SB-202190	NA	NA	SB-202190	NA	NA	4
NA	NA	mefloquine	mefloquine	NA	mefloquine	NA	NA	NA	mefloquine	NA	NA	NA	4
NA	NA	0225151-0000	0225151-0000	NA	0225151-0000	NA	NA	NA	0225151-0000	NA	NA	NA	4
NA	NA	NA	NA	griseofulvin	NA	NA	NA	griseofulvin	griseofulvin	NA	griseofulvin	NA	4
NA	NA	NA	NA	clofilium tosylate	NA	NA	NA	clofilium tosylate	clofilium tosylate	NA	NA	clofilium tosylate	4
NA	NA	NA	NA	benzamil	NA	NA	NA	benzamil	benzamil	NA	NA	benzamil	4
NA	NA	NA	NA	NA	nialamide	NA	NA	NA	nialamide	nialamide	NA	nialamide	4
NA	NA	NA	NA	NA	Prestwick-559	NA	Prestwick-559	NA	Prestwick-559	Prestwick-559	NA	NA	4
NA	NA	NA	NA	NA	NA	tyloxapol	tyloxapol	NA	tyloxapol	tyloxapol	NA	NA	4
NA	NA	NA	NA	NA	NA	cefoxitin	cefoxitin	NA	NA	NA	cefoxitin	cefoxitin	4
NA	NA	NA	NA	NA	NA	NA	deferoxamine	NA	deferoxamine	NA	deferoxamine	deferoxamine	4
cromoglicic acid	cromoglicic acid	NA	NA	NA	NA	NA	NA	cromoglicic acid	NA	NA	NA	NA	3
diltiazem	NA	NA	NA	NA	NA	NA	diltiazem	NA	NA	NA	diltiazem	NA	3
methazolamide	NA	NA	NA	NA	NA	NA	NA	NA	NA	NA	methazolamide	methazolamide	3
fluocinonide	NA	NA	NA	NA	NA	NA	fluocinonide	NA	NA	NA	fluocinonide	NA	3
Prestwick-1080	NA	NA	NA	NA	NA	NA	NA	Prestwick-1080	Prestwick-1080	NA	NA	NA	3
cyclopentolate	NA	cyclopentolate	NA	cyclopentolate	NA	NA	NA	NA	NA	NA	NA	NA	3
NA	reserpine	NA	NA	NA	reserpine	NA	reserpine	NA	NA	NA	NA	NA	3
NA	pseudopelletierine	pseudopelletierine	NA	NA	NA	pseudopelletierine	NA	NA	NA	NA	NA	NA	3
NA	ronidazole	ronidazole	NA	NA	NA	NA	ronidazole	NA	NA	NA	NA	NA	3
NA	primaquine	NA	NA	NA	NA	primaquine	primaquine	NA	NA	NA	NA	NA	3
NA	SR-95531	NA	NA	NA	NA	NA	SR-95531	NA	NA	SR-95531	NA	NA	3
NA	mycophenolic acid	NA	mycophenolic acid	NA	NA	mycophenolic acid	NA	NA	NA	NA	NA	NA	3
NA	beta-escin	NA	NA	NA	NA	beta-escin	beta-escin	NA	NA	NA	NA	NA	3
NA	etoposide	NA	etoposide	NA	NA	NA	etoposide	NA	NA	NA	NA	NA	3
NA	0179445-0000	NA	NA	NA	NA	NA	NA	NA	0179445-0000	0179445-0000	NA	NA	3
NA	doxorubicin	doxorubicin	NA	NA	NA	NA	doxorubicin	NA	NA	NA	NA	NA	3
NA	felodipine	NA	NA	NA	felodipine	NA	felodipine	NA	NA	NA	NA	NA	3
NA	ginkgolide A	NA	NA	NA	NA	NA	ginkgolide A	NA	NA	ginkgolide A	NA	NA	3
NA	erastin	erastin	NA	NA	erastin	NA	NA	NA	NA	NA	NA	NA	3
NA	vanoxerine	NA	NA	NA	NA	NA	NA	vanoxerine	NA	NA	vanoxerine	NA	3
NA	6-benzylaminopurine	NA	NA	6-benzylaminopurine	NA	NA	NA	NA	NA	NA	NA	6-benzylaminopurine	3
NA	solasodine	NA	NA	NA	NA	NA	NA	NA	NA	solasodine	NA	solasodine	3
NA	prednicarbate	NA	NA	NA	prednicarbate	NA	NA	NA	prednicarbate	NA	NA	NA	3
NA	NA	tobramycin	NA	NA	tobramycin	NA	tobramycin	NA	NA	NA	NA	NA	3
NA	NA	naringin	NA	NA	NA	NA	NA	NA	naringin	naringin	NA	NA	3
NA	NA	metaraminol	NA	metaraminol	NA	NA	NA	NA	NA	metaraminol	NA	NA	3
NA	NA	nimesulide	NA	NA	NA	nimesulide	NA	nimesulide	NA	NA	NA	NA	3
NA	NA	heliotrine	NA	NA	NA	NA	NA	heliotrine	NA	heliotrine	NA	NA	3
NA	NA	NA	5155877	NA	NA	NA	NA	5155877	5155877	NA	NA	NA	3
NA	NA	NA	NA	alexidine	NA	NA	NA	NA	alexidine	NA	NA	alexidine	3
NA	NA	NA	NA	azaperone	NA	azaperone	NA	NA	NA	azaperone	NA	NA	3
NA	NA	NA	NA	(-)-MK-801	NA	NA	NA	NA	NA	(-)-MK-801	(-)-MK-801	NA	3
NA	NA	NA	NA	NA	isoxsuprine	NA	NA	NA	NA	isoxsuprine	NA	isoxsuprine	3
NA	NA	NA	NA	NA	hydralazine	NA	hydralazine	hydralazine	NA	NA	NA	NA	3
NA	NA	NA	NA	NA	nabumetone	NA	NA	NA	NA	nabumetone	nabumetone	NA	3
NA	NA	NA	NA	NA	metergoline	NA	metergoline	NA	metergoline	NA	NA	NA	3
NA	NA	NA	NA	NA	NA	zalcitabine	NA	NA	zalcitabine	NA	NA	zalcitabine	3
NA	NA	NA	NA	NA	NA	NA	0175029-0000	NA	0175029-0000	0175029-0000	NA	NA	3
NA	NA	NA	NA	NA	NA	NA	zimeldine	NA	zimeldine	zimeldine	NA	NA	3
NA	NA	NA	NA	NA	NA	NA	spectinomycin	spectinomycin	NA	NA	spectinomycin	NA	3
NA	NA	NA	NA	NA	NA	NA	bupropion	NA	NA	NA	bupropion	bupropion	3
NA	NA	NA	NA	NA	NA	NA	carcinine	NA	NA	carcinine	carcinine	NA	3
NA	NA	NA	NA	NA	NA	NA	NA	paracetamol	paracetamol	paracetamol	NA	NA	3
dexibuprofen	NA	NA	NA	NA	NA	NA	NA	dexibuprofen	NA	NA	NA	NA	2
AG-012559	NA	NA	NA	NA	NA	NA	NA	NA	NA	AG-012559	NA	NA	2
NA	alpha-estradiol	NA	NA	NA	NA	NA	NA	NA	NA	alpha-estradiol	NA	NA	2
NA	fenoprofen	NA	NA	NA	NA	NA	fenoprofen	NA	NA	NA	NA	NA	2
NA	ciclopirox	ciclopirox	NA	NA	NA	NA	NA	NA	NA	NA	NA	NA	2
NA	rolitetracycline	NA	NA	NA	NA	NA	rolitetracycline	NA	NA	NA	NA	NA	2
NA	domperidone	NA	NA	NA	NA	NA	domperidone	NA	NA	NA	NA	NA	2
NA	sulfamethoxypyridazine	NA	NA	NA	NA	NA	sulfamethoxypyridazine	NA	NA	NA	NA	NA	2
NA	flutamide	NA	NA	NA	NA	NA	NA	flutamide	NA	NA	NA	NA	2
NA	thioguanosine	NA	NA	NA	NA	NA	thioguanosine	NA	NA	NA	NA	NA	2
NA	camptothecin	NA	NA	NA	NA	NA	camptothecin	NA	NA	NA	NA	NA	2
NA	terguride	NA	NA	NA	NA	NA	NA	NA	terguride	NA	NA	NA	2
NA	dimethadione	NA	NA	NA	NA	NA	dimethadione	NA	NA	NA	NA	NA	2
NA	phenoxybenzamine	NA	phenoxybenzamine	NA	NA	NA	NA	NA	NA	NA	NA	NA	2
NA	midodrine	NA	NA	NA	NA	NA	midodrine	NA	NA	NA	NA	NA	2
NA	mitoxantrone	NA	NA	NA	NA	NA	mitoxantrone	NA	NA	NA	NA	NA	2
NA	lidoflazine	NA	NA	NA	NA	NA	lidoflazine	NA	NA	NA	NA	NA	2
NA	apomorphine	NA	NA	NA	NA	NA	apomorphine	NA	NA	NA	NA	NA	2
NA	ceftazidime	NA	NA	NA	NA	ceftazidime	NA	NA	NA	NA	NA	NA	2
NA	irinotecan	NA	NA	NA	NA	NA	irinotecan	NA	NA	NA	NA	NA	2
NA	NA	pronetalol	NA	pronetalol	NA	NA	NA	NA	NA	NA	NA	NA	2
NA	NA	IC-86621	NA	NA	NA	NA	NA	NA	IC-86621	NA	NA	NA	2
NA	NA	copper sulfate	NA	NA	NA	NA	NA	NA	NA	copper sulfate	NA	NA	2
NA	NA	cycloserine	NA	NA	NA	NA	cycloserine	NA	NA	NA	NA	NA	2
NA	NA	fluorometholone	fluorometholone	NA	NA	NA	NA	NA	NA	NA	NA	NA	2
NA	NA	BCB000038	NA	NA	NA	NA	NA	NA	NA	BCB000038	NA	NA	2
NA	NA	progesterone	NA	NA	NA	NA	NA	NA	progesterone	NA	NA	NA	2
NA	NA	benzylpenicillin	NA	NA	NA	benzylpenicillin	NA	NA	NA	NA	NA	NA	2
NA	NA	canavanine	NA	NA	NA	NA	canavanine	NA	NA	NA	NA	NA	2
NA	NA	NA	dicoumarol	NA	NA	NA	dicoumarol	NA	NA	NA	NA	NA	2
NA	NA	NA	NA	fipexide	NA	NA	fipexide	NA	NA	NA	NA	NA	2
NA	NA	NA	NA	alverine	NA	NA	NA	alverine	NA	NA	NA	NA	2
NA	NA	NA	NA	valinomycin	NA	NA	NA	NA	NA	NA	NA	valinomycin	2
NA	NA	NA	NA	mifepristone	NA	NA	NA	NA	mifepristone	NA	NA	NA	2
NA	NA	NA	NA	mepyramine	mepyramine	NA	NA	NA	NA	NA	NA	NA	2
NA	NA	NA	NA	nisoxetine	NA	NA	NA	nisoxetine	NA	NA	NA	NA	2
NA	NA	NA	NA	NA	5279552	NA	5279552	NA	NA	NA	NA	NA	2
NA	NA	NA	NA	NA	clemizole	NA	NA	NA	clemizole	NA	NA	NA	2
NA	NA	NA	NA	NA	baclofen	NA	baclofen	NA	NA	NA	NA	NA	2
NA	NA	NA	NA	NA	NA	N-acetyl-L-leucine	N-acetyl-L-leucine	NA	NA	NA	NA	NA	2
NA	NA	NA	NA	NA	NA	cytochalasin B	NA	NA	NA	NA	NA	cytochalasin B	2
NA	NA	NA	NA	NA	NA	NA	xylazine	NA	NA	xylazine	NA	NA	2
NA	NA	NA	NA	NA	NA	NA	pyrithyldione	NA	NA	NA	NA	pyrithyldione	2
NA	NA	NA	NA	NA	NA	NA	haloperidol	NA	haloperidol	NA	NA	NA	2
NA	NA	NA	NA	NA	NA	NA	terfenadine	NA	terfenadine	NA	NA	NA	2
NA	NA	NA	NA	NA	NA	NA	tubocurarine chloride	tubocurarine chloride	NA	NA	NA	NA	2
NA	NA	NA	NA	NA	NA	NA	Prestwick-674	NA	NA	Prestwick-674	NA	NA	2
NA	NA	NA	NA	NA	NA	NA	sulfametoxydiazine	NA	sulfametoxydiazine	NA	NA	NA	2
NA	NA	NA	NA	NA	NA	NA	iopanoic acid	NA	iopanoic acid	NA	NA	NA	2
NA	NA	NA	NA	NA	NA	NA	benserazide	NA	NA	NA	NA	benserazide	2
NA	NA	NA	NA	NA	NA	NA	NA	NA	rottlerin	NA	NA	rottlerin	2
NA	NA	NA	NA	NA	NA	NA	NA	NA	lobelanidine	NA	lobelanidine	NA	2
NA	NA	NA	NA	NA	NA	NA	NA	NA	alsterpaullone	alsterpaullone	NA	NA	2
fursultiamine	NA	NA	NA	NA	NA	NA	NA	NA	NA	NA	NA	NA	1
levocabastine	NA	NA	NA	NA	NA	NA	NA	NA	NA	NA	NA	NA	1
triflusal	NA	NA	NA	NA	NA	NA	NA	NA	NA	NA	NA	NA	1
mecamylamine	NA	NA	NA	NA	NA	NA	NA	NA	NA	NA	NA	NA	1
NA	lorglumide	NA	NA	NA	NA	NA	NA	NA	NA	NA	NA	NA	1
NA	kaempferol	NA	NA	NA	NA	NA	NA	NA	NA	NA	NA	NA	1
NA	fluoxetine	NA	NA	NA	NA	NA	NA	NA	NA	NA	NA	NA	1
NA	morantel	NA	NA	NA	NA	NA	NA	NA	NA	NA	NA	NA	1
NA	equilin	NA	NA	NA	NA	NA	NA	NA	NA	NA	NA	NA	1
NA	troglitazone	NA	NA	NA	NA	NA	NA	NA	NA	NA	NA	NA	1
NA	cefadroxil	NA	NA	NA	NA	NA	NA	NA	NA	NA	NA	NA	1
NA	pinacidil	NA	NA	NA	NA	NA	NA	NA	NA	NA	NA	NA	1
NA	CP-944629	NA	NA	NA	NA	NA	NA	NA	NA	NA	NA	NA	1
NA	daunorubicin	NA	NA	NA	NA	NA	NA	NA	NA	NA	NA	NA	1
NA	CAY-10397	NA	NA	NA	NA	NA	NA	NA	NA	NA	NA	NA	1
NA	erythromycin	NA	NA	NA	NA	NA	NA	NA	NA	NA	NA	NA	1
NA	tyrphostin AG-1478	NA	NA	NA	NA	NA	NA	NA	NA	NA	NA	NA	1
NA	F0447-0125	NA	NA	NA	NA	NA	NA	NA	NA	NA	NA	NA	1
NA	papaverine	NA	NA	NA	NA	NA	NA	NA	NA	NA	NA	NA	1
NA	DL-thiorphan	NA	NA	NA	NA	NA	NA	NA	NA	NA	NA	NA	1
NA	fasudil	NA	NA	NA	NA	NA	NA	NA	NA	NA	NA	NA	1
NA	mephenytoin	NA	NA	NA	NA	NA	NA	NA	NA	NA	NA	NA	1
NA	glimepiride	NA	NA	NA	NA	NA	NA	NA	NA	NA	NA	NA	1
NA	BAS-012416453	NA	NA	NA	NA	NA	NA	NA	NA	NA	NA	NA	1
NA	aminohippuric acid	NA	NA	NA	NA	NA	NA	NA	NA	NA	NA	NA	1
NA	NA	oxamniquine	NA	NA	NA	NA	NA	NA	NA	NA	NA	NA	1
NA	NA	CP-319743	NA	NA	NA	NA	NA	NA	NA	NA	NA	NA	1
NA	NA	5224221	NA	NA	NA	NA	NA	NA	NA	NA	NA	NA	1
NA	NA	cinchocaine	NA	NA	NA	NA	NA	NA	NA	NA	NA	NA	1
NA	NA	NA	PNU-0251126	NA	NA	NA	NA	NA	NA	NA	NA	NA	1
NA	NA	NA	sulfachlorpyridazine	NA	NA	NA	NA	NA	NA	NA	NA	NA	1
NA	NA	NA	withaferin A	NA	NA	NA	NA	NA	NA	NA	NA	NA	1
NA	NA	NA	sotalol	NA	NA	NA	NA	NA	NA	NA	NA	NA	1
NA	NA	NA	3-nitropropionic acid	NA	NA	NA	NA	NA	NA	NA	NA	NA	1
NA	NA	NA	depudecin	NA	NA	NA	NA	NA	NA	NA	NA	NA	1
NA	NA	NA	pirinixic acid	NA	NA	NA	NA	NA	NA	NA	NA	NA	1
NA	NA	NA	NA	moxisylyte	NA	NA	NA	NA	NA	NA	NA	NA	1
NA	NA	NA	NA	NA	demecolcine	NA	NA	NA	NA	NA	NA	NA	1
NA	NA	NA	NA	NA	bromocriptine	NA	NA	NA	NA	NA	NA	NA	1
NA	NA	NA	NA	NA	S-propranolol	NA	NA	NA	NA	NA	NA	NA	1
NA	NA	NA	NA	NA	abamectin	NA	NA	NA	NA	NA	NA	NA	1
NA	NA	NA	NA	NA	Y-27632	NA	NA	NA	NA	NA	NA	NA	1
NA	NA	NA	NA	NA	doxazosin	NA	NA	NA	NA	NA	NA	NA	1
NA	NA	NA	NA	NA	cefaclor	NA	NA	NA	NA	NA	NA	NA	1
NA	NA	NA	NA	NA	dilazep	NA	NA	NA	NA	NA	NA	NA	1
NA	NA	NA	NA	NA	5248896	NA	NA	NA	NA	NA	NA	NA	1
NA	NA	NA	NA	NA	guanfacine	NA	NA	NA	NA	NA	NA	NA	1
NA	NA	NA	NA	NA	levcycloserine	NA	NA	NA	NA	NA	NA	NA	1
NA	NA	NA	NA	NA	NA	propoxycaine	NA	NA	NA	NA	NA	NA	1
NA	NA	NA	NA	NA	NA	flunisolide	NA	NA	NA	NA	NA	NA	1
NA	NA	NA	NA	NA	NA	torasemide	NA	NA	NA	NA	NA	NA	1
NA	NA	NA	NA	NA	NA	furazolidone	NA	NA	NA	NA	NA	NA	1
NA	NA	NA	NA	NA	NA	NA	Prestwick-685	NA	NA	NA	NA	NA	1
NA	NA	NA	NA	NA	NA	NA	mebhydrolin	NA	NA	NA	NA	NA	1
NA	NA	NA	NA	NA	NA	NA	dizocilpine	NA	NA	NA	NA	NA	1
NA	NA	NA	NA	NA	NA	NA	ethosuximide	NA	NA	NA	NA	NA	1
NA	NA	NA	NA	NA	NA	NA	ethotoin	NA	NA	NA	NA	NA	1
NA	NA	NA	NA	NA	NA	NA	6-azathymine	NA	NA	NA	NA	NA	1
NA	NA	NA	NA	NA	NA	NA	kinetin	NA	NA	NA	NA	NA	1
NA	NA	NA	NA	NA	NA	NA	buflomedil	NA	NA	NA	NA	NA	1
NA	NA	NA	NA	NA	NA	NA	metamizole sodium	NA	NA	NA	NA	NA	1
NA	NA	NA	NA	NA	NA	NA	methapyrilene	NA	NA	NA	NA	NA	1
NA	NA	NA	NA	NA	NA	NA	sanguinarine	NA	NA	NA	NA	NA	1
NA	NA	NA	NA	NA	NA	NA	palmatine	NA	NA	NA	NA	NA	1
NA	NA	NA	NA	NA	NA	NA	sulfafurazole	NA	NA	NA	NA	NA	1
NA	NA	NA	NA	NA	NA	NA	phenformin	NA	NA	NA	NA	NA	1
NA	NA	NA	NA	NA	NA	NA	roxithromycin	NA	NA	NA	NA	NA	1
NA	NA	NA	NA	NA	NA	NA	physostigmine	NA	NA	NA	NA	NA	1
NA	NA	NA	NA	NA	NA	NA	raloxifene	NA	NA	NA	NA	NA	1
NA	NA	NA	NA	NA	NA	NA	terbutaline	NA	NA	NA	NA	NA	1
NA	NA	NA	NA	NA	NA	NA	5253409	NA	NA	NA	NA	NA	1
NA	NA	NA	NA	NA	NA	NA	laudanosine	NA	NA	NA	NA	NA	1
NA	NA	NA	NA	NA	NA	NA	naftopidil	NA	NA	NA	NA	NA	1
NA	NA	NA	NA	NA	NA	NA	crotamiton	NA	NA	NA	NA	NA	1
NA	NA	NA	NA	NA	NA	NA	gliclazide	NA	NA	NA	NA	NA	1
NA	NA	NA	NA	NA	NA	NA	proscillaridin	NA	NA	NA	NA	NA	1
NA	NA	NA	NA	NA	NA	NA	fenbufen	NA	NA	NA	NA	NA	1
NA	NA	NA	NA	NA	NA	NA	propantheline bromide	NA	NA	NA	NA	NA	1
NA	NA	NA	NA	NA	NA	NA	imipenem	NA	NA	NA	NA	NA	1
NA	NA	NA	NA	NA	NA	NA	hesperetin	NA	NA	NA	NA	NA	1
NA	NA	NA	NA	NA	NA	NA	vinpocetine	NA	NA	NA	NA	NA	1
NA	NA	NA	NA	NA	NA	NA	androsterone	NA	NA	NA	NA	NA	1
NA	NA	NA	NA	NA	NA	NA	ramipril	NA	NA	NA	NA	NA	1
NA	NA	NA	NA	NA	NA	NA	3-hydroxy-DL-kynurenine	NA	NA	NA	NA	NA	1
NA	NA	NA	NA	NA	NA	NA	labetalol	NA	NA	NA	NA	NA	1
NA	NA	NA	NA	NA	NA	NA	5230742	NA	NA	NA	NA	NA	1
NA	NA	NA	NA	NA	NA	NA	isocorydine	NA	NA	NA	NA	NA	1
NA	NA	NA	NA	NA	NA	NA	acebutolol	NA	NA	NA	NA	NA	1
NA	NA	NA	NA	NA	NA	NA	NA	amitriptyline	NA	NA	NA	NA	1
NA	NA	NA	NA	NA	NA	NA	NA	disulfiram	NA	NA	NA	NA	1
NA	NA	NA	NA	NA	NA	NA	NA	kawain	NA	NA	NA	NA	1
NA	NA	NA	NA	NA	NA	NA	NA	quinethazone	NA	NA	NA	NA	1
NA	NA	NA	NA	NA	NA	NA	NA	NA	phenelzine	NA	NA	NA	1
NA	NA	NA	NA	NA	NA	NA	NA	NA	liothyronine	NA	NA	NA	1
NA	NA	NA	NA	NA	NA	NA	NA	NA	0198306-0000	NA	NA	NA	1
NA	NA	NA	NA	NA	NA	NA	NA	NA	clozapine	NA	NA	NA	1
NA	NA	NA	NA	NA	NA	NA	NA	NA	amphotericin B	NA	NA	NA	1
NA	NA	NA	NA	NA	NA	NA	NA	NA	terconazole	NA	NA	NA	1
NA	NA	NA	NA	NA	NA	NA	NA	NA	Rapamycin	NA	NA	NA	1
NA	NA	NA	NA	NA	NA	NA	NA	NA	aconitine	NA	NA	NA	1
NA	NA	NA	NA	NA	NA	NA	NA	NA	AG-013608	NA	NA	NA	1
NA	NA	NA	NA	NA	NA	NA	NA	NA	nizatidine	NA	NA	NA	1
NA	NA	NA	NA	NA	NA	NA	NA	NA	naloxone	NA	NA	NA	1
NA	NA	NA	NA	NA	NA	NA	NA	NA	pararosaniline	NA	NA	NA	1
NA	NA	NA	NA	NA	NA	NA	NA	NA	trihexyphenidyl	NA	NA	NA	1
NA	NA	NA	NA	NA	NA	NA	NA	NA	0317956-0000	NA	NA	NA	1
NA	NA	NA	NA	NA	NA	NA	NA	NA	methocarbamol	NA	NA	NA	1
NA	NA	NA	NA	NA	NA	NA	NA	NA	NA	methacholine chloride	NA	NA	1
NA	NA	NA	NA	NA	NA	NA	NA	NA	NA	altizide	NA	NA	1
NA	NA	NA	NA	NA	NA	NA	NA	NA	NA	benzthiazide	NA	NA	1
NA	NA	NA	NA	NA	NA	NA	NA	NA	NA	captopril	NA	NA	1
NA	NA	NA	NA	NA	NA	NA	NA	NA	NA	NA	cicloheximide	NA	1
NA	NA	NA	NA	NA	NA	NA	NA	NA	NA	NA	triamterene	NA	1

## Sheet: GSE71181_SurvivalMR
Master Regulators Connectivity Map Drug Candidates of all Case-Control Lung Adenocarcinoma Studies with Connectivity Score < 0 and FDR-adjusted p-value < 0.05
GSE10072	GSE11969	GSE21933	GSE27262	GSE31552	GSE32665	GSE32863	GSE40275	GSE43458	GSE62113	GSE74706	GSE102511	GSE87340	Presence Count
deptropine	deptropine	deptropine	deptropine	deptropine	deptropine	deptropine	deptropine	deptropine	deptropine	deptropine	deptropine	deptropine	13
acepromazine	acepromazine	acepromazine	acepromazine	acepromazine	acepromazine	acepromazine	acepromazine	acepromazine	acepromazine	acepromazine	acepromazine	acepromazine	13
antimycin A	antimycin A	antimycin A	antimycin A	antimycin A	antimycin A	antimycin A	antimycin A	antimycin A	antimycin A	antimycin A	antimycin A	antimycin A	13
promazine	promazine	promazine	promazine	promazine	promazine	promazine	promazine	promazine	promazine	promazine	promazine	promazine	13
valproic acid	valproic acid	valproic acid	valproic acid	valproic acid	valproic acid	valproic acid	valproic acid	valproic acid	valproic acid	valproic acid	valproic acid	valproic acid	13
SC-58125	SC-58125	SC-58125	SC-58125	SC-58125	SC-58125	SC-58125	SC-58125	SC-58125	SC-58125	SC-58125	SC-58125	SC-58125	13
methotrexate	methotrexate	methotrexate	methotrexate	methotrexate	methotrexate	methotrexate	methotrexate	methotrexate	methotrexate	methotrexate	methotrexate	methotrexate	13
verapamil	verapamil	verapamil	verapamil	verapamil	verapamil	verapamil	verapamil	verapamil	verapamil	verapamil	verapamil	verapamil	13
metyrapone	metyrapone	metyrapone	metyrapone	metyrapone	metyrapone	metyrapone	metyrapone	metyrapone	metyrapone	metyrapone	metyrapone	metyrapone	13
5109870	5109870	5109870	5109870	5109870	5109870	5109870	5109870	5109870	5109870	5109870	5109870	5109870	13
tolazamide	tolazamide	tolazamide	tolazamide	tolazamide	tolazamide	tolazamide	tolazamide	tolazamide	tolazamide	tolazamide	tolazamide	tolazamide	13
butoconazole	butoconazole	butoconazole	butoconazole	butoconazole	butoconazole	butoconazole	butoconazole	butoconazole	butoconazole	butoconazole	butoconazole	butoconazole	13
clioquinol	clioquinol	clioquinol	clioquinol	clioquinol	clioquinol	clioquinol	clioquinol	clioquinol	clioquinol	clioquinol	clioquinol	clioquinol	13
capsaicin	capsaicin	capsaicin	capsaicin	capsaicin	capsaicin	capsaicin	capsaicin	capsaicin	capsaicin	capsaicin	capsaicin	capsaicin	13
azacyclonol	azacyclonol	azacyclonol	azacyclonol	azacyclonol	azacyclonol	azacyclonol	azacyclonol	azacyclonol	azacyclonol	azacyclonol	azacyclonol	azacyclonol	13
chlorprothixene	chlorprothixene	chlorprothixene	chlorprothixene	chlorprothixene	chlorprothixene	chlorprothixene	chlorprothixene	chlorprothixene	chlorprothixene	chlorprothixene	chlorprothixene	chlorprothixene	13
azacitidine	azacitidine	azacitidine	azacitidine	azacitidine	azacitidine	azacitidine	azacitidine	azacitidine	azacitidine	azacitidine	azacitidine	azacitidine	13
hycanthone	hycanthone	hycanthone	hycanthone	hycanthone	hycanthone	hycanthone	hycanthone	hycanthone	hycanthone	hycanthone	hycanthone	hycanthone	13
chlorzoxazone	chlorzoxazone	chlorzoxazone	NA	chlorzoxazone	chlorzoxazone	chlorzoxazone	chlorzoxazone	chlorzoxazone	chlorzoxazone	chlorzoxazone	chlorzoxazone	chlorzoxazone	12
ampyrone	ampyrone	ampyrone	NA	ampyrone	ampyrone	ampyrone	ampyrone	ampyrone	ampyrone	ampyrone	ampyrone	ampyrone	12
lobeline	lobeline	lobeline	NA	lobeline	lobeline	lobeline	lobeline	lobeline	lobeline	lobeline	lobeline	lobeline	12
danazol	danazol	danazol	NA	danazol	danazol	danazol	danazol	danazol	danazol	danazol	danazol	danazol	12
rimexolone	rimexolone	rimexolone	NA	rimexolone	rimexolone	rimexolone	rimexolone	rimexolone	rimexolone	rimexolone	rimexolone	rimexolone	12
chlortetracycline	chlortetracycline	chlortetracycline	NA	chlortetracycline	chlortetracycline	chlortetracycline	chlortetracycline	chlortetracycline	chlortetracycline	chlortetracycline	chlortetracycline	chlortetracycline	12
sertaconazole	sertaconazole	sertaconazole	NA	sertaconazole	sertaconazole	sertaconazole	sertaconazole	sertaconazole	sertaconazole	sertaconazole	sertaconazole	sertaconazole	12
8-azaguanine	8-azaguanine	8-azaguanine	NA	8-azaguanine	8-azaguanine	8-azaguanine	8-azaguanine	8-azaguanine	8-azaguanine	8-azaguanine	8-azaguanine	8-azaguanine	12
meclozine	meclozine	meclozine	NA	meclozine	meclozine	meclozine	meclozine	meclozine	meclozine	meclozine	meclozine	meclozine	12
nisoxetine	nisoxetine	nisoxetine	NA	nisoxetine	nisoxetine	nisoxetine	nisoxetine	nisoxetine	nisoxetine	nisoxetine	nisoxetine	nisoxetine	12
trichostatin A	trichostatin A	trichostatin A	trichostatin A	trichostatin A	trichostatin A	trichostatin A	trichostatin A	trichostatin A	NA	trichostatin A	trichostatin A	trichostatin A	12
benperidol	benperidol	benperidol	NA	benperidol	benperidol	benperidol	benperidol	benperidol	benperidol	benperidol	benperidol	benperidol	12
isotretinoin	isotretinoin	isotretinoin	NA	isotretinoin	isotretinoin	isotretinoin	isotretinoin	isotretinoin	isotretinoin	isotretinoin	isotretinoin	isotretinoin	12
dipyridamole	dipyridamole	dipyridamole	NA	dipyridamole	dipyridamole	dipyridamole	dipyridamole	dipyridamole	dipyridamole	dipyridamole	dipyridamole	dipyridamole	12
pimozide	pimozide	pimozide	pimozide	pimozide	pimozide	NA	pimozide	pimozide	pimozide	pimozide	pimozide	pimozide	12
ikarugamycin	ikarugamycin	ikarugamycin	NA	ikarugamycin	ikarugamycin	ikarugamycin	ikarugamycin	ikarugamycin	ikarugamycin	ikarugamycin	ikarugamycin	ikarugamycin	12
bepridil	bepridil	bepridil	NA	bepridil	bepridil	bepridil	bepridil	bepridil	bepridil	bepridil	bepridil	bepridil	12
clomifene	clomifene	clomifene	NA	clomifene	clomifene	clomifene	clomifene	clomifene	clomifene	clomifene	clomifene	clomifene	12
famprofazone	famprofazone	famprofazone	NA	famprofazone	famprofazone	famprofazone	famprofazone	famprofazone	famprofazone	famprofazone	famprofazone	famprofazone	12
Vorinostat	Vorinostat	Vorinostat	Vorinostat	Vorinostat	Vorinostat	Vorinostat	Vorinostat	Vorinostat	NA	Vorinostat	Vorinostat	Vorinostat	12
pimethixene	pimethixene	pimethixene	NA	pimethixene	pimethixene	pimethixene	pimethixene	pimethixene	pimethixene	pimethixene	pimethixene	pimethixene	12
ciclopirox	ciclopirox	ciclopirox	ciclopirox	ciclopirox	ciclopirox	ciclopirox	ciclopirox	ciclopirox	NA	ciclopirox	ciclopirox	ciclopirox	12
seneciphylline	seneciphylline	seneciphylline	NA	seneciphylline	seneciphylline	seneciphylline	seneciphylline	seneciphylline	seneciphylline	seneciphylline	seneciphylline	seneciphylline	12
prednicarbate	prednicarbate	prednicarbate	NA	prednicarbate	prednicarbate	prednicarbate	prednicarbate	prednicarbate	prednicarbate	prednicarbate	prednicarbate	prednicarbate	12
epivincamine	epivincamine	epivincamine	NA	epivincamine	epivincamine	epivincamine	epivincamine	epivincamine	epivincamine	epivincamine	epivincamine	epivincamine	12
cloperastine	cloperastine	cloperastine	NA	cloperastine	cloperastine	cloperastine	cloperastine	cloperastine	cloperastine	cloperastine	cloperastine	cloperastine	12
syrosingopine	syrosingopine	syrosingopine	syrosingopine	syrosingopine	syrosingopine	syrosingopine	syrosingopine	syrosingopine	syrosingopine	syrosingopine	NA	syrosingopine	12
ellipticine	ellipticine	ellipticine	ellipticine	ellipticine	ellipticine	ellipticine	ellipticine	ellipticine	ellipticine	ellipticine	NA	ellipticine	12
glibenclamide	glibenclamide	glibenclamide	NA	glibenclamide	glibenclamide	NA	glibenclamide	glibenclamide	glibenclamide	glibenclamide	glibenclamide	glibenclamide	11
ajmaline	ajmaline	ajmaline	NA	ajmaline	ajmaline	ajmaline	ajmaline	ajmaline	ajmaline	ajmaline	NA	ajmaline	11
talampicillin	NA	talampicillin	NA	talampicillin	talampicillin	talampicillin	talampicillin	talampicillin	talampicillin	talampicillin	talampicillin	talampicillin	11
amiodarone	amiodarone	amiodarone	NA	NA	amiodarone	amiodarone	amiodarone	amiodarone	amiodarone	amiodarone	amiodarone	amiodarone	11
propafenone	propafenone	propafenone	NA	propafenone	NA	propafenone	propafenone	propafenone	propafenone	propafenone	propafenone	propafenone	11
drofenine	drofenine	drofenine	NA	drofenine	drofenine	drofenine	NA	drofenine	drofenine	drofenine	drofenine	drofenine	11
H-7	H-7	H-7	H-7	NA	H-7	H-7	H-7	NA	H-7	H-7	H-7	H-7	11
erastin	erastin	erastin	erastin	erastin	erastin	NA	NA	erastin	erastin	erastin	erastin	erastin	11
pizotifen	pizotifen	pizotifen	pizotifen	pizotifen	NA	pizotifen	pizotifen	pizotifen	pizotifen	pizotifen	NA	pizotifen	11
bupropion	bupropion	bupropion	NA	bupropion	NA	bupropion	bupropion	bupropion	bupropion	bupropion	bupropion	bupropion	11
metoprolol	metoprolol	NA	NA	metoprolol	metoprolol	metoprolol	metoprolol	metoprolol	metoprolol	metoprolol	metoprolol	metoprolol	11
5279552	5279552	5279552	NA	5279552	5279552	5279552	5279552	5279552	NA	5279552	5279552	5279552	11
chlorambucil	chlorambucil	chlorambucil	NA	chlorambucil	chlorambucil	NA	chlorambucil	chlorambucil	chlorambucil	chlorambucil	chlorambucil	chlorambucil	11
thioguanosine	thioguanosine	thioguanosine	NA	thioguanosine	thioguanosine	thioguanosine	thioguanosine	thioguanosine	NA	thioguanosine	thioguanosine	thioguanosine	11
doxorubicin	doxorubicin	doxorubicin	doxorubicin	doxorubicin	doxorubicin	doxorubicin	doxorubicin	NA	NA	doxorubicin	doxorubicin	doxorubicin	11
thiethylperazine	thiethylperazine	thiethylperazine	thiethylperazine	thiethylperazine	thiethylperazine	NA	thiethylperazine	NA	thiethylperazine	thiethylperazine	thiethylperazine	thiethylperazine	11
piperlongumine	piperlongumine	piperlongumine	NA	piperlongumine	piperlongumine	NA	piperlongumine	piperlongumine	piperlongumine	piperlongumine	piperlongumine	piperlongumine	11
tropicamide	NA	tropicamide	NA	tropicamide	tropicamide	tropicamide	tropicamide	tropicamide	tropicamide	tropicamide	tropicamide	tropicamide	11
promethazine	promethazine	promethazine	NA	promethazine	promethazine	promethazine	promethazine	promethazine	NA	promethazine	promethazine	promethazine	11
abamectin	abamectin	abamectin	NA	abamectin	abamectin	abamectin	abamectin	abamectin	NA	abamectin	abamectin	abamectin	11
clotrimazole	clotrimazole	clotrimazole	NA	clotrimazole	clotrimazole	clotrimazole	clotrimazole	clotrimazole	NA	clotrimazole	clotrimazole	clotrimazole	11
nicergoline	NA	nicergoline	nicergoline	nicergoline	nicergoline	nicergoline	nicergoline	nicergoline	nicergoline	nicergoline	nicergoline	NA	11
pirinixic acid	pirinixic acid	pirinixic acid	NA	pirinixic acid	pirinixic acid	pirinixic acid	pirinixic acid	pirinixic acid	NA	pirinixic acid	pirinixic acid	pirinixic acid	11
meclofenoxate	meclofenoxate	meclofenoxate	NA	NA	meclofenoxate	meclofenoxate	meclofenoxate	meclofenoxate	meclofenoxate	meclofenoxate	meclofenoxate	meclofenoxate	11
lysergol	NA	lysergol	lysergol	lysergol	NA	lysergol	lysergol	lysergol	lysergol	lysergol	lysergol	lysergol	11
scriptaid	scriptaid	scriptaid	scriptaid	scriptaid	scriptaid	scriptaid	scriptaid	scriptaid	NA	scriptaid	scriptaid	NA	11
NA	kaempferol	kaempferol	kaempferol	kaempferol	kaempferol	kaempferol	kaempferol	kaempferol	NA	kaempferol	kaempferol	kaempferol	11
indapamide	NA	NA	NA	indapamide	indapamide	indapamide	indapamide	indapamide	indapamide	indapamide	indapamide	indapamide	10
clindamycin	clindamycin	clindamycin	NA	clindamycin	clindamycin	clindamycin	clindamycin	clindamycin	clindamycin	clindamycin	NA	NA	10
chlorphenesin	chlorphenesin	chlorphenesin	NA	chlorphenesin	chlorphenesin	NA	chlorphenesin	chlorphenesin	chlorphenesin	chlorphenesin	chlorphenesin	NA	10
mesalazine	mesalazine	mesalazine	NA	mesalazine	mesalazine	mesalazine	mesalazine	NA	mesalazine	mesalazine	NA	mesalazine	10
oxprenolol	NA	oxprenolol	NA	oxprenolol	oxprenolol	oxprenolol	NA	oxprenolol	oxprenolol	oxprenolol	oxprenolol	oxprenolol	10
amoxapine	amoxapine	amoxapine	NA	amoxapine	NA	amoxapine	amoxapine	amoxapine	amoxapine	amoxapine	NA	amoxapine	10
triflupromazine	NA	NA	NA	triflupromazine	triflupromazine	triflupromazine	triflupromazine	triflupromazine	triflupromazine	triflupromazine	triflupromazine	triflupromazine	10
beta-escin	beta-escin	beta-escin	NA	beta-escin	NA	beta-escin	beta-escin	beta-escin	NA	beta-escin	beta-escin	beta-escin	10
tonzonium bromide	tonzonium bromide	tonzonium bromide	NA	tonzonium bromide	NA	NA	tonzonium bromide	tonzonium bromide	tonzonium bromide	tonzonium bromide	tonzonium bromide	tonzonium bromide	10
5707885	5707885	5707885	5707885	NA	5707885	5707885	NA	5707885	5707885	5707885	NA	5707885	10
resveratrol	resveratrol	resveratrol	resveratrol	NA	resveratrol	resveratrol	resveratrol	NA	resveratrol	resveratrol	NA	resveratrol	10
econazole	NA	econazole	econazole	econazole	econazole	econazole	econazole	econazole	NA	NA	econazole	econazole	10
fluphenazine	fluphenazine	fluphenazine	NA	fluphenazine	NA	NA	fluphenazine	fluphenazine	fluphenazine	fluphenazine	fluphenazine	fluphenazine	10
monobenzone	monobenzone	monobenzone	NA	NA	monobenzone	monobenzone	monobenzone	NA	monobenzone	monobenzone	monobenzone	monobenzone	10
Prestwick-1084	Prestwick-1084	Prestwick-1084	NA	NA	Prestwick-1084	Prestwick-1084	NA	Prestwick-1084	Prestwick-1084	Prestwick-1084	Prestwick-1084	Prestwick-1084	10
mycophenolic acid	mycophenolic acid	mycophenolic acid	mycophenolic acid	mycophenolic acid	mycophenolic acid	mycophenolic acid	mycophenolic acid	NA	NA	mycophenolic acid	NA	mycophenolic acid	10
primaquine	primaquine	primaquine	NA	primaquine	NA	primaquine	primaquine	NA	primaquine	primaquine	primaquine	primaquine	10
diclofenac	diclofenac	diclofenac	NA	diclofenac	diclofenac	NA	NA	diclofenac	diclofenac	diclofenac	diclofenac	diclofenac	10
etoposide	etoposide	etoposide	etoposide	NA	etoposide	etoposide	etoposide	NA	etoposide	etoposide	NA	etoposide	10
orphenadrine	orphenadrine	orphenadrine	NA	orphenadrine	orphenadrine	NA	orphenadrine	orphenadrine	NA	orphenadrine	orphenadrine	orphenadrine	10
perphenazine	perphenazine	perphenazine	perphenazine	NA	perphenazine	perphenazine	perphenazine	perphenazine	NA	NA	perphenazine	perphenazine	10
chlorpromazine	chlorpromazine	chlorpromazine	NA	chlorpromazine	chlorpromazine	NA	chlorpromazine	NA	chlorpromazine	chlorpromazine	chlorpromazine	chlorpromazine	10
metergoline	metergoline	metergoline	NA	metergoline	metergoline	NA	metergoline	metergoline	NA	metergoline	metergoline	metergoline	10
levonorgestrel	levonorgestrel	levonorgestrel	NA	NA	NA	levonorgestrel	levonorgestrel	levonorgestrel	levonorgestrel	levonorgestrel	levonorgestrel	levonorgestrel	10
ipratropium bromide	ipratropium bromide	ipratropium bromide	NA	NA	ipratropium bromide	ipratropium bromide	ipratropium bromide	NA	ipratropium bromide	ipratropium bromide	ipratropium bromide	ipratropium bromide	10
dequalinium chloride	NA	dequalinium chloride	NA	dequalinium chloride	dequalinium chloride	NA	dequalinium chloride	dequalinium chloride	dequalinium chloride	dequalinium chloride	dequalinium chloride	dequalinium chloride	10
dirithromycin	dirithromycin	dirithromycin	NA	dirithromycin	dirithromycin	NA	dirithromycin	dirithromycin	dirithromycin	dirithromycin	NA	dirithromycin	10
cefadroxil	cefadroxil	cefadroxil	NA	cefadroxil	cefadroxil	NA	cefadroxil	cefadroxil	NA	cefadroxil	cefadroxil	cefadroxil	10
NA	desoxycortone	desoxycortone	NA	desoxycortone	desoxycortone	desoxycortone	desoxycortone	desoxycortone	NA	desoxycortone	desoxycortone	desoxycortone	10
dicloxacillin	dicloxacillin	NA	NA	dicloxacillin	NA	NA	dicloxacillin	dicloxacillin	dicloxacillin	dicloxacillin	dicloxacillin	dicloxacillin	9
0179445-0000	0179445-0000	0179445-0000	NA	0179445-0000	NA	NA	NA	0179445-0000	0179445-0000	0179445-0000	0179445-0000	0179445-0000	9
tretinoin	NA	tretinoin	NA	tretinoin	NA	tretinoin	tretinoin	NA	tretinoin	tretinoin	tretinoin	tretinoin	9
halcinonide	NA	halcinonide	NA	halcinonide	NA	halcinonide	NA	halcinonide	halcinonide	halcinonide	halcinonide	halcinonide	9
medrysone	medrysone	NA	NA	medrysone	NA	medrysone	medrysone	NA	medrysone	medrysone	medrysone	medrysone	9
protriptyline	protriptyline	NA	NA	protriptyline	protriptyline	protriptyline	protriptyline	NA	protriptyline	protriptyline	NA	protriptyline	9
felodipine	felodipine	NA	NA	NA	felodipine	felodipine	felodipine	NA	felodipine	felodipine	felodipine	felodipine	9
rifabutin	rifabutin	rifabutin	NA	NA	rifabutin	rifabutin	rifabutin	rifabutin	rifabutin	rifabutin	NA	NA	9
metronidazole	NA	NA	NA	metronidazole	metronidazole	NA	metronidazole	metronidazole	metronidazole	metronidazole	metronidazole	metronidazole	9
anisomycin	NA	anisomycin	anisomycin	anisomycin	NA	NA	NA	anisomycin	anisomycin	anisomycin	anisomycin	anisomycin	9
wortmannin	NA	wortmannin	NA	NA	wortmannin	wortmannin	wortmannin	wortmannin	wortmannin	NA	wortmannin	wortmannin	9
niclosamide	NA	niclosamide	niclosamide	niclosamide	NA	NA	niclosamide	niclosamide	NA	niclosamide	niclosamide	niclosamide	9
novobiocin	novobiocin	novobiocin	NA	novobiocin	novobiocin	NA	NA	NA	novobiocin	novobiocin	novobiocin	novobiocin	9
emetine	NA	emetine	NA	emetine	emetine	NA	NA	emetine	emetine	emetine	emetine	emetine	9
reserpine	reserpine	reserpine	reserpine	NA	reserpine	reserpine	reserpine	NA	reserpine	reserpine	NA	NA	9
1,4-chrysenequinone	1,4-chrysenequinone	1,4-chrysenequinone	NA	1,4-chrysenequinone	NA	NA	1,4-chrysenequinone	NA	1,4-chrysenequinone	1,4-chrysenequinone	1,4-chrysenequinone	1,4-chrysenequinone	9
0198306-0000	0198306-0000	0198306-0000	NA	NA	NA	0198306-0000	0198306-0000	0198306-0000	NA	0198306-0000	0198306-0000	0198306-0000	9
lidoflazine	lidoflazine	lidoflazine	NA	lidoflazine	NA	NA	lidoflazine	lidoflazine	lidoflazine	lidoflazine	lidoflazine	NA	9
piribedil	piribedil	NA	NA	piribedil	NA	NA	piribedil	piribedil	piribedil	piribedil	piribedil	piribedil	9
NA	sulfapyridine	NA	NA	sulfapyridine	sulfapyridine	sulfapyridine	sulfapyridine	NA	sulfapyridine	sulfapyridine	sulfapyridine	sulfapyridine	9
NA	trifluridine	trifluridine	trifluridine	NA	trifluridine	trifluridine	trifluridine	trifluridine	trifluridine	trifluridine	NA	NA	9
NA	SR-95531	NA	NA	SR-95531	SR-95531	SR-95531	SR-95531	SR-95531	SR-95531	SR-95531	SR-95531	NA	9
NA	NA	beclometasone	beclometasone	NA	NA	beclometasone	beclometasone	beclometasone	beclometasone	beclometasone	beclometasone	beclometasone	9
clomipramine	clomipramine	NA	NA	clomipramine	NA	clomipramine	clomipramine	NA	clomipramine	clomipramine	NA	clomipramine	8
napelline	napelline	napelline	NA	napelline	napelline	NA	napelline	NA	NA	napelline	NA	napelline	8
cicloheximide	NA	NA	NA	cicloheximide	cicloheximide	NA	NA	cicloheximide	cicloheximide	cicloheximide	cicloheximide	cicloheximide	8
5224221	NA	5224221	NA	NA	5224221	NA	NA	5224221	5224221	5224221	5224221	5224221	8
etacrynic acid	etacrynic acid	etacrynic acid	etacrynic acid	etacrynic acid	NA	NA	NA	NA	etacrynic acid	etacrynic acid	NA	etacrynic acid	8
0175029-0000	0175029-0000	0175029-0000	0175029-0000	0175029-0000	NA	NA	0175029-0000	NA	NA	0175029-0000	NA	0175029-0000	8
naftifine	NA	naftifine	NA	naftifine	naftifine	naftifine	NA	naftifine	NA	NA	naftifine	naftifine	8
16-phenyltetranorprostaglandin E2	16-phenyltetranorprostaglandin E2	16-phenyltetranorprostaglandin E2	NA	16-phenyltetranorprostaglandin E2	NA	NA	16-phenyltetranorprostaglandin E2	NA	NA	16-phenyltetranorprostaglandin E2	16-phenyltetranorprostaglandin E2	16-phenyltetranorprostaglandin E2	8
levomepromazine	NA	levomepromazine	NA	levomepromazine	NA	NA	levomepromazine	levomepromazine	NA	levomepromazine	levomepromazine	levomepromazine	8
flutamide	flutamide	NA	NA	flutamide	NA	flutamide	flutamide	flutamide	NA	flutamide	NA	flutamide	8
fulvestrant	NA	fulvestrant	NA	fulvestrant	NA	NA	fulvestrant	fulvestrant	NA	fulvestrant	fulvestrant	fulvestrant	8
milrinone	NA	milrinone	NA	milrinone	milrinone	NA	milrinone	milrinone	milrinone	milrinone	NA	NA	8
clobetasol	clobetasol	clobetasol	NA	NA	clobetasol	NA	clobetasol	clobetasol	NA	clobetasol	clobetasol	NA	8
NA	camptothecin	camptothecin	camptothecin	NA	camptothecin	camptothecin	camptothecin	NA	NA	camptothecin	NA	camptothecin	8
NA	zimeldine	zimeldine	NA	NA	zimeldine	NA	zimeldine	NA	zimeldine	zimeldine	zimeldine	zimeldine	8
NA	sulconazole	NA	NA	sulconazole	sulconazole	NA	NA	sulconazole	sulconazole	sulconazole	sulconazole	sulconazole	8
NA	prazosin	NA	prazosin	prazosin	NA	NA	prazosin	prazosin	NA	prazosin	prazosin	prazosin	8
NA	nitrendipine	NA	nitrendipine	NA	NA	nitrendipine	nitrendipine	NA	nitrendipine	nitrendipine	nitrendipine	nitrendipine	8
NA	pentoxyverine	pentoxyverine	NA	pentoxyverine	NA	NA	pentoxyverine	NA	pentoxyverine	pentoxyverine	pentoxyverine	pentoxyverine	8
NA	estriol	NA	estriol	estriol	NA	estriol	estriol	NA	estriol	estriol	NA	estriol	8
NA	picrotoxinin	picrotoxinin	NA	NA	NA	picrotoxinin	picrotoxinin	NA	picrotoxinin	picrotoxinin	picrotoxinin	picrotoxinin	8
enilconazole	NA	NA	NA	NA	NA	enilconazole	enilconazole	enilconazole	enilconazole	enilconazole	enilconazole	NA	7
0297417-0002B	NA	0297417-0002B	0297417-0002B	0297417-0002B	NA	0297417-0002B	NA	NA	0297417-0002B	NA	NA	0297417-0002B	7
chrysin	chrysin	NA	NA	chrysin	NA	NA	NA	NA	chrysin	chrysin	chrysin	chrysin	7
esculetin	NA	NA	esculetin	esculetin	esculetin	esculetin	NA	esculetin	esculetin	NA	NA	NA	7
clozapine	clozapine	NA	NA	clozapine	NA	NA	NA	NA	clozapine	clozapine	clozapine	clozapine	7
fluspirilene	fluspirilene	fluspirilene	NA	fluspirilene	NA	NA	NA	fluspirilene	NA	fluspirilene	NA	fluspirilene	7
pioglitazone	NA	NA	NA	pioglitazone	NA	NA	pioglitazone	pioglitazone	pioglitazone	pioglitazone	NA	pioglitazone	7
cefoxitin	NA	cefoxitin	NA	NA	NA	cefoxitin	NA	cefoxitin	NA	cefoxitin	cefoxitin	cefoxitin	7
cyproheptadine	cyproheptadine	NA	NA	cyproheptadine	NA	cyproheptadine	cyproheptadine	cyproheptadine	NA	NA	NA	cyproheptadine	7
celastrol	celastrol	celastrol	NA	NA	celastrol	NA	celastrol	NA	celastrol	NA	NA	celastrol	7
quinisocaine	quinisocaine	quinisocaine	NA	quinisocaine	NA	NA	NA	quinisocaine	NA	quinisocaine	NA	quinisocaine	7
quinostatin	NA	quinostatin	NA	NA	NA	NA	quinostatin	NA	quinostatin	quinostatin	quinostatin	quinostatin	7
dacarbazine	NA	NA	NA	dacarbazine	NA	NA	dacarbazine	dacarbazine	NA	dacarbazine	dacarbazine	dacarbazine	7
tiapride	NA	tiapride	NA	tiapride	tiapride	NA	NA	tiapride	NA	tiapride	NA	tiapride	7
fluocinonide	NA	fluocinonide	NA	NA	fluocinonide	fluocinonide	fluocinonide	fluocinonide	NA	NA	fluocinonide	NA	7
bisacodyl	NA	NA	NA	bisacodyl	NA	NA	bisacodyl	bisacodyl	bisacodyl	bisacodyl	NA	bisacodyl	7
NA	ifenprodil	ifenprodil	NA	NA	NA	NA	ifenprodil	NA	ifenprodil	ifenprodil	ifenprodil	ifenprodil	7
NA	clopamide	NA	NA	NA	clopamide	clopamide	clopamide	clopamide	clopamide	clopamide	NA	NA	7
NA	atovaquone	atovaquone	NA	atovaquone	NA	NA	atovaquone	NA	atovaquone	atovaquone	atovaquone	NA	7
NA	xylazine	xylazine	xylazine	NA	NA	xylazine	xylazine	NA	xylazine	xylazine	NA	NA	7
NA	NA	ethoxyquin	NA	ethoxyquin	ethoxyquin	NA	NA	ethoxyquin	ethoxyquin	NA	ethoxyquin	ethoxyquin	7
NA	NA	maprotiline	NA	maprotiline	maprotiline	NA	maprotiline	maprotiline	NA	NA	maprotiline	maprotiline	7
latamoxef	latamoxef	NA	NA	NA	NA	latamoxef	NA	NA	latamoxef	latamoxef	NA	latamoxef	6
raloxifene	raloxifene	NA	NA	NA	NA	NA	raloxifene	NA	raloxifene	raloxifene	NA	raloxifene	6
ionomycin	ionomycin	NA	NA	NA	NA	NA	ionomycin	NA	ionomycin	ionomycin	NA	ionomycin	6
AG-013608	NA	AG-013608	NA	NA	NA	NA	AG-013608	NA	AG-013608	AG-013608	AG-013608	NA	6
puromycin	NA	puromycin	NA	puromycin	NA	NA	NA	puromycin	puromycin	NA	NA	puromycin	6
valinomycin	NA	valinomycin	NA	NA	valinomycin	NA	NA	valinomycin	NA	NA	valinomycin	valinomycin	6
prochlorperazine	NA	prochlorperazine	NA	prochlorperazine	NA	NA	prochlorperazine	NA	NA	prochlorperazine	NA	prochlorperazine	6
phenelzine	NA	NA	NA	phenelzine	NA	NA	NA	phenelzine	phenelzine	phenelzine	NA	phenelzine	6
HC toxin	NA	HC toxin	HC toxin	NA	HC toxin	NA	NA	HC toxin	NA	HC toxin	NA	NA	6
saquinavir	saquinavir	saquinavir	NA	saquinavir	NA	NA	NA	NA	NA	saquinavir	NA	saquinavir	6
trimethylcolchicinic acid	NA	trimethylcolchicinic acid	trimethylcolchicinic acid	trimethylcolchicinic acid	trimethylcolchicinic acid	NA	NA	trimethylcolchicinic acid	NA	NA	NA	NA	6
Prestwick-1083	NA	Prestwick-1083	NA	Prestwick-1083	Prestwick-1083	NA	NA	NA	NA	Prestwick-1083	Prestwick-1083	NA	6
ketanserin	NA	NA	NA	NA	NA	ketanserin	ketanserin	ketanserin	ketanserin	NA	ketanserin	NA	6
cyproterone	NA	cyproterone	NA	cyproterone	NA	NA	NA	NA	NA	cyproterone	cyproterone	cyproterone	6
bezafibrate	NA	bezafibrate	NA	NA	bezafibrate	bezafibrate	NA	bezafibrate	NA	bezafibrate	NA	NA	6
NA	betaxolol	NA	NA	betaxolol	NA	betaxolol	betaxolol	betaxolol	NA	betaxolol	NA	NA	6
NA	MG-262	MG-262	NA	MG-262	NA	NA	NA	MG-262	NA	MG-262	NA	MG-262	6
NA	cetirizine	NA	NA	NA	NA	cetirizine	NA	cetirizine	cetirizine	NA	cetirizine	cetirizine	6
NA	lynestrenol	NA	NA	NA	NA	lynestrenol	lynestrenol	lynestrenol	NA	lynestrenol	lynestrenol	NA	6
NA	apigenin	NA	apigenin	NA	NA	NA	apigenin	NA	apigenin	apigenin	NA	apigenin	6
NA	CP-690334-01	NA	NA	NA	CP-690334-01	CP-690334-01	NA	CP-690334-01	NA	CP-690334-01	NA	CP-690334-01	6
NA	mifepristone	NA	NA	mifepristone	mifepristone	NA	NA	mifepristone	mifepristone	NA	NA	mifepristone	6
NA	NA	blebbistatin	NA	blebbistatin	blebbistatin	NA	blebbistatin	blebbistatin	NA	NA	NA	blebbistatin	6
NA	NA	NA	NA	cyclobenzaprine	cyclobenzaprine	NA	cyclobenzaprine	NA	cyclobenzaprine	cyclobenzaprine	cyclobenzaprine	NA	6
paracetamol	paracetamol	NA	NA	NA	NA	NA	NA	paracetamol	paracetamol	paracetamol	NA	NA	5
piperacetazine	NA	NA	NA	NA	piperacetazine	NA	piperacetazine	NA	piperacetazine	piperacetazine	NA	NA	5
cephaeline	NA	NA	NA	NA	NA	NA	NA	cephaeline	cephaeline	NA	cephaeline	cephaeline	5
gramine	gramine	NA	NA	gramine	NA	NA	NA	gramine	NA	NA	gramine	NA	5
thioproperazine	NA	thioproperazine	NA	NA	thioproperazine	NA	NA	thioproperazine	thioproperazine	NA	NA	NA	5
hydrocotarnine	NA	NA	NA	NA	NA	NA	hydrocotarnine	hydrocotarnine	NA	hydrocotarnine	NA	hydrocotarnine	5
metolazone	NA	metolazone	NA	NA	NA	NA	metolazone	NA	NA	NA	metolazone	metolazone	5
omeprazole	omeprazole	NA	NA	omeprazole	NA	NA	NA	NA	omeprazole	omeprazole	NA	NA	5
NA	bromperidol	NA	NA	NA	NA	NA	bromperidol	bromperidol	bromperidol	bromperidol	NA	NA	5
NA	menadione	menadione	NA	menadione	NA	NA	menadione	NA	NA	NA	NA	menadione	5
NA	dihydroergocristine	NA	NA	NA	dihydroergocristine	dihydroergocristine	NA	NA	dihydroergocristine	dihydroergocristine	NA	NA	5
NA	flupentixol	flupentixol	NA	NA	NA	NA	flupentixol	flupentixol	flupentixol	NA	NA	NA	5
NA	sulfasalazine	NA	NA	sulfasalazine	sulfasalazine	NA	sulfasalazine	NA	NA	sulfasalazine	NA	NA	5
NA	nilutamide	nilutamide	NA	NA	NA	NA	nilutamide	NA	NA	nilutamide	nilutamide	NA	5
NA	trioxysalen	NA	NA	NA	NA	trioxysalen	trioxysalen	NA	NA	trioxysalen	NA	trioxysalen	5
NA	roxithromycin	NA	NA	NA	NA	NA	roxithromycin	NA	roxithromycin	roxithromycin	roxithromycin	NA	5
NA	sanguinarine	sanguinarine	NA	NA	NA	NA	sanguinarine	NA	sanguinarine	sanguinarine	NA	NA	5
NA	NA	idoxuridine	NA	idoxuridine	NA	NA	idoxuridine	idoxuridine	NA	idoxuridine	NA	NA	5
NA	NA	thioridazine	NA	NA	NA	NA	thioridazine	NA	thioridazine	thioridazine	NA	thioridazine	5
ethisterone	NA	NA	NA	NA	NA	NA	NA	NA	ethisterone	ethisterone	NA	ethisterone	4
fipexide	fipexide	NA	NA	NA	NA	NA	fipexide	NA	NA	fipexide	NA	NA	4
chlorhexidine	NA	NA	NA	NA	NA	NA	NA	NA	chlorhexidine	chlorhexidine	NA	chlorhexidine	4
thiostrepton	NA	thiostrepton	NA	thiostrepton	NA	NA	NA	NA	NA	NA	NA	thiostrepton	4
tranylcypromine	NA	NA	NA	NA	NA	tranylcypromine	tranylcypromine	NA	tranylcypromine	NA	NA	NA	4
haloperidol	NA	haloperidol	NA	NA	haloperidol	NA	NA	NA	NA	NA	NA	haloperidol	4
nitrofural	nitrofural	NA	NA	NA	NA	nitrofural	NA	nitrofural	NA	NA	NA	NA	4
CP-645525-01	NA	CP-645525-01	NA	NA	NA	NA	NA	CP-645525-01	CP-645525-01	NA	NA	NA	4
PF-00562151-00	NA	NA	NA	NA	NA	PF-00562151-00	PF-00562151-00	NA	PF-00562151-00	NA	NA	NA	4
NA	succinylsulfathiazole	NA	NA	NA	NA	succinylsulfathiazole	succinylsulfathiazole	NA	succinylsulfathiazole	NA	NA	NA	4
NA	phenoxybenzamine	phenoxybenzamine	NA	NA	NA	NA	phenoxybenzamine	NA	NA	phenoxybenzamine	NA	NA	4
NA	flunixin	NA	NA	NA	NA	NA	flunixin	NA	flunixin	flunixin	NA	NA	4
NA	5230742	NA	NA	5230742	NA	NA	5230742	NA	NA	NA	NA	5230742	4
NA	acetylsalicylic acid	NA	NA	acetylsalicylic acid	NA	acetylsalicylic acid	NA	NA	NA	acetylsalicylic acid	NA	NA	4
NA	daunorubicin	NA	NA	NA	NA	NA	daunorubicin	NA	NA	daunorubicin	NA	daunorubicin	4
NA	quercetin	NA	NA	NA	quercetin	NA	quercetin	NA	NA	quercetin	NA	NA	4
NA	berberine	NA	NA	NA	NA	NA	berberine	NA	berberine	berberine	NA	NA	4
NA	luteolin	luteolin	NA	NA	NA	NA	luteolin	NA	NA	luteolin	NA	NA	4
NA	calmidazolium	calmidazolium	NA	NA	NA	NA	NA	NA	calmidazolium	NA	NA	calmidazolium	4
NA	spiperone	NA	NA	spiperone	NA	NA	NA	spiperone	NA	NA	NA	spiperone	4
NA	racecadotril	NA	NA	racecadotril	NA	NA	NA	NA	racecadotril	racecadotril	NA	NA	4
NA	bufexamac	bufexamac	NA	NA	NA	NA	NA	NA	NA	bufexamac	bufexamac	NA	4
NA	loperamide	NA	NA	NA	NA	NA	NA	loperamide	loperamide	loperamide	NA	NA	4
NA	etofylline	NA	NA	NA	etofylline	etofylline	NA	etofylline	NA	NA	NA	NA	4
NA	GW-8510	GW-8510	NA	NA	NA	NA	GW-8510	NA	NA	GW-8510	NA	NA	4
NA	cefalotin	NA	NA	NA	NA	NA	cefalotin	NA	cefalotin	cefalotin	NA	NA	4
NA	kanamycin	kanamycin	NA	NA	NA	kanamycin	kanamycin	NA	NA	NA	NA	NA	4
NA	oxetacaine	oxetacaine	NA	NA	NA	oxetacaine	oxetacaine	NA	NA	NA	NA	NA	4
NA	NA	flufenamic acid	NA	NA	NA	flufenamic acid	NA	flufenamic acid	flufenamic acid	NA	NA	NA	4
NA	NA	deferoxamine	NA	NA	NA	NA	deferoxamine	NA	NA	NA	deferoxamine	deferoxamine	4
NA	NA	triamterene	triamterene	NA	NA	NA	NA	triamterene	NA	NA	triamterene	NA	4
NA	NA	0225151-0000	NA	NA	0225151-0000	NA	0225151-0000	NA	0225151-0000	NA	NA	NA	4
NA	NA	cefaclor	NA	NA	cefaclor	NA	cefaclor	cefaclor	NA	NA	NA	NA	4
NA	NA	phenazopyridine	NA	NA	NA	NA	phenazopyridine	NA	NA	phenazopyridine	phenazopyridine	NA	4
NA	NA	procarbazine	NA	NA	procarbazine	NA	NA	NA	NA	NA	procarbazine	procarbazine	4
NA	NA	NA	NA	mometasone	mometasone	mometasone	NA	mometasone	NA	NA	NA	NA	4
NA	NA	NA	NA	tribenoside	NA	NA	NA	tribenoside	NA	tribenoside	tribenoside	NA	4
NA	NA	NA	NA	fluticasone	NA	NA	NA	fluticasone	NA	NA	fluticasone	fluticasone	4
NA	NA	NA	NA	fludroxycortide	NA	fludroxycortide	NA	fludroxycortide	NA	NA	fludroxycortide	NA	4
NA	NA	NA	NA	5248896	5248896	NA	5248896	5248896	NA	NA	NA	NA	4
NA	NA	NA	NA	canrenoic acid	NA	NA	canrenoic acid	NA	NA	NA	canrenoic acid	canrenoic acid	4
NA	NA	NA	NA	NA	NA	flunisolide	flunisolide	NA	NA	NA	flunisolide	flunisolide	4
NA	NA	NA	NA	NA	NA	NA	fenspiride	NA	NA	fenspiride	fenspiride	fenspiride	4
NA	NA	NA	NA	NA	NA	NA	pipemidic acid	pipemidic acid	NA	pipemidic acid	pipemidic acid	NA	4
NA	NA	NA	NA	NA	NA	NA	practolol	NA	practolol	NA	practolol	practolol	4
norcyclobenzaprine	norcyclobenzaprine	NA	NA	NA	NA	NA	NA	NA	NA	norcyclobenzaprine	NA	NA	3
colecalciferol	colecalciferol	NA	NA	NA	NA	NA	NA	NA	NA	NA	NA	colecalciferol	3
Prestwick-685	NA	NA	NA	NA	NA	NA	Prestwick-685	NA	Prestwick-685	NA	NA	NA	3
NA	fluoxetine	NA	NA	NA	NA	NA	fluoxetine	NA	NA	fluoxetine	NA	NA	3
NA	irinotecan	NA	NA	NA	NA	NA	irinotecan	NA	NA	irinotecan	NA	NA	3
NA	mitoxantrone	NA	NA	NA	NA	NA	mitoxantrone	NA	NA	mitoxantrone	NA	NA	3
NA	Prestwick-674	NA	NA	Prestwick-674	NA	NA	Prestwick-674	NA	NA	NA	NA	NA	3
NA	alimemazine	NA	NA	NA	NA	NA	NA	alimemazine	NA	alimemazine	NA	NA	3
NA	pyrvinium	NA	NA	NA	NA	NA	NA	NA	NA	pyrvinium	NA	pyrvinium	3
NA	tyrphostin AG-1478	NA	NA	NA	NA	NA	NA	NA	NA	tyrphostin AG-1478	NA	tyrphostin AG-1478	3
NA	benfluorex	NA	NA	NA	NA	NA	NA	benfluorex	NA	NA	NA	benfluorex	3
NA	budesonide	budesonide	NA	NA	NA	NA	budesonide	NA	NA	NA	NA	NA	3
NA	phthalylsulfathiazole	NA	NA	NA	NA	NA	NA	NA	phthalylsulfathiazole	phthalylsulfathiazole	NA	NA	3
NA	ginkgolide A	NA	NA	NA	NA	NA	ginkgolide A	NA	NA	ginkgolide A	NA	NA	3
NA	mevalolactone	NA	NA	NA	NA	NA	mevalolactone	NA	NA	mevalolactone	NA	NA	3
NA	solasodine	NA	NA	NA	NA	NA	NA	NA	NA	solasodine	NA	solasodine	3
NA	clemizole	NA	NA	NA	NA	NA	NA	NA	clemizole	NA	NA	clemizole	3
NA	furaltadone	NA	NA	furaltadone	NA	NA	NA	furaltadone	NA	NA	NA	NA	3
NA	NA	norethisterone	norethisterone	NA	NA	NA	norethisterone	NA	NA	NA	NA	NA	3
NA	NA	fluorometholone	NA	fluorometholone	NA	NA	NA	NA	NA	NA	NA	fluorometholone	3
NA	NA	tolfenamic acid	NA	NA	NA	NA	NA	NA	tolfenamic acid	tolfenamic acid	NA	NA	3
NA	NA	amitriptyline	NA	amitriptyline	NA	NA	NA	amitriptyline	NA	NA	NA	NA	3
NA	NA	tobramycin	NA	NA	tobramycin	NA	tobramycin	NA	NA	NA	NA	NA	3
NA	NA	5211181	NA	NA	5211181	NA	5211181	NA	NA	NA	NA	NA	3
NA	NA	terfenadine	NA	NA	NA	NA	terfenadine	NA	terfenadine	NA	NA	NA	3
NA	NA	pararosaniline	NA	NA	pararosaniline	NA	NA	NA	pararosaniline	NA	NA	NA	3
NA	NA	NA	NA	nortriptyline	NA	NA	nortriptyline	NA	NA	NA	NA	nortriptyline	3
NA	NA	NA	NA	azaperone	NA	azaperone	NA	NA	NA	azaperone	NA	NA	3
NA	NA	NA	NA	MS-275	MS-275	NA	MS-275	NA	NA	NA	NA	NA	3
NA	NA	NA	NA	brompheniramine	NA	NA	NA	brompheniramine	NA	NA	NA	brompheniramine	3
NA	NA	NA	NA	strophanthidin	NA	NA	NA	strophanthidin	NA	NA	strophanthidin	NA	3
NA	NA	NA	NA	NA	hydralazine	NA	hydralazine	hydralazine	NA	NA	NA	NA	3
NA	NA	NA	NA	NA	NA	dioxybenzone	dioxybenzone	NA	NA	NA	dioxybenzone	NA	3
NA	NA	NA	NA	NA	NA	pridinol	NA	pridinol	NA	NA	pridinol	NA	3
NA	NA	NA	NA	NA	NA	NA	clofilium tosylate	clofilium tosylate	clofilium tosylate	NA	NA	NA	3
NA	NA	NA	NA	NA	NA	NA	NA	cromoglicic acid	NA	NA	cromoglicic acid	cromoglicic acid	3
NA	NA	NA	NA	NA	NA	NA	NA	proadifen	proadifen	NA	proadifen	NA	3
benzamil	NA	NA	NA	NA	NA	NA	NA	benzamil	NA	NA	NA	NA	2
metoclopramide	NA	NA	NA	NA	NA	NA	NA	metoclopramide	NA	NA	NA	NA	2
5286656	NA	NA	NA	NA	NA	NA	5286656	NA	NA	NA	NA	NA	2
ciclacillin	NA	NA	NA	NA	NA	NA	NA	ciclacillin	NA	NA	NA	NA	2
NA	PNU-0230031	NA	NA	NA	NA	NA	PNU-0230031	NA	NA	NA	NA	NA	2
NA	hesperetin	NA	NA	NA	NA	NA	hesperetin	NA	NA	NA	NA	NA	2
NA	zalcitabine	NA	NA	NA	NA	NA	NA	NA	NA	NA	NA	zalcitabine	2
NA	rottlerin	NA	NA	NA	NA	NA	NA	NA	NA	NA	NA	rottlerin	2
NA	apomorphine	NA	NA	NA	NA	NA	apomorphine	NA	NA	NA	NA	NA	2
NA	rescinnamine	NA	NA	NA	NA	NA	rescinnamine	NA	NA	NA	NA	NA	2
NA	acetohexamide	NA	NA	NA	NA	NA	NA	NA	NA	acetohexamide	NA	NA	2
NA	copper sulfate	NA	NA	NA	NA	NA	NA	NA	NA	copper sulfate	NA	NA	2
NA	BAS-012416453	NA	NA	NA	NA	NA	NA	NA	NA	BAS-012416453	NA	NA	2
NA	glimepiride	NA	NA	NA	NA	NA	NA	NA	NA	glimepiride	NA	NA	2
NA	kinetin	NA	NA	NA	NA	NA	kinetin	NA	NA	NA	NA	NA	2
NA	F0447-0125	NA	NA	NA	NA	NA	NA	NA	NA	F0447-0125	NA	NA	2
NA	pinacidil	NA	NA	NA	NA	NA	pinacidil	NA	NA	NA	NA	NA	2
NA	carcinine	NA	NA	NA	NA	NA	NA	NA	NA	carcinine	NA	NA	2
NA	rofecoxib	NA	NA	NA	NA	NA	NA	NA	NA	rofecoxib	NA	NA	2
NA	NA	6-bromoindirubin-3'-oxime	NA	NA	NA	NA	6-bromoindirubin-3'-oxime	NA	NA	NA	NA	NA	2
NA	NA	15-delta prostaglandin J2	15-delta prostaglandin J2	NA	NA	NA	NA	NA	NA	NA	NA	NA	2
NA	NA	oxyphenbutazone	oxyphenbutazone	NA	NA	NA	NA	NA	NA	NA	NA	NA	2
NA	NA	lactobionic acid	NA	NA	NA	NA	NA	NA	lactobionic acid	NA	NA	NA	2
NA	NA	ethosuximide	NA	NA	NA	NA	ethosuximide	NA	NA	NA	NA	NA	2
NA	NA	cisapride	NA	NA	NA	NA	NA	NA	NA	NA	cisapride	NA	2
NA	NA	mepacrine	NA	NA	NA	NA	NA	mepacrine	NA	NA	NA	NA	2
NA	NA	isoxsuprine	NA	NA	NA	NA	NA	NA	NA	isoxsuprine	NA	NA	2
NA	NA	myosmine	NA	NA	NA	NA	NA	myosmine	NA	NA	NA	NA	2
NA	NA	Y-27632	NA	NA	NA	NA	NA	Y-27632	NA	NA	NA	NA	2
NA	NA	gliclazide	NA	NA	NA	NA	NA	NA	NA	gliclazide	NA	NA	2
NA	NA	corticosterone	NA	NA	NA	NA	NA	corticosterone	NA	NA	NA	NA	2
NA	NA	tanespimycin	NA	NA	NA	NA	NA	NA	NA	NA	NA	tanespimycin	2
NA	NA	NA	NA	CP-319743	NA	NA	NA	NA	NA	NA	NA	CP-319743	2
NA	NA	NA	NA	methylbenzethonium chloride	NA	NA	NA	methylbenzethonium chloride	NA	NA	NA	NA	2
NA	NA	NA	NA	lycorine	NA	NA	NA	NA	NA	NA	lycorine	NA	2
NA	NA	NA	NA	disulfiram	NA	NA	NA	disulfiram	NA	NA	NA	NA	2
NA	NA	NA	NA	repaglinide	NA	NA	NA	NA	NA	repaglinide	NA	NA	2
NA	NA	NA	NA	0316684-0000	NA	NA	NA	0316684-0000	NA	NA	NA	NA	2
NA	NA	NA	NA	proguanil	NA	NA	NA	proguanil	NA	NA	NA	NA	2
NA	NA	NA	NA	ambroxol	NA	NA	NA	ambroxol	NA	NA	NA	NA	2
NA	NA	NA	NA	dizocilpine	NA	NA	dizocilpine	NA	NA	NA	NA	NA	2
NA	NA	NA	NA	NA	zidovudine	zidovudine	NA	NA	NA	NA	NA	NA	2
NA	NA	NA	NA	NA	PNU-0251126	NA	PNU-0251126	NA	NA	NA	NA	NA	2
NA	NA	NA	NA	NA	amodiaquine	NA	amodiaquine	NA	NA	NA	NA	NA	2
NA	NA	NA	NA	NA	baclofen	NA	NA	NA	baclofen	NA	NA	NA	2
NA	NA	NA	NA	NA	NA	cytochalasin B	cytochalasin B	NA	NA	NA	NA	NA	2
NA	NA	NA	NA	NA	NA	NA	mebhydrolin	NA	NA	NA	mebhydrolin	NA	2
NA	NA	NA	NA	NA	NA	NA	simvastatin	NA	NA	NA	simvastatin	NA	2
NA	NA	NA	NA	NA	NA	NA	staurosporine	NA	NA	staurosporine	NA	NA	2
NA	NA	NA	NA	NA	NA	NA	cycloserine	NA	NA	cycloserine	NA	NA	2
NA	NA	NA	NA	NA	NA	NA	homochlorcyclizine	homochlorcyclizine	NA	NA	NA	NA	2
NA	NA	NA	NA	NA	NA	NA	ethotoin	NA	ethotoin	NA	NA	NA	2
NA	NA	NA	NA	NA	NA	NA	alpha-estradiol	NA	NA	alpha-estradiol	NA	NA	2
NA	NA	NA	NA	NA	NA	NA	spectinomycin	NA	NA	NA	spectinomycin	NA	2
NA	NA	NA	NA	NA	NA	NA	NA	procainamide	NA	procainamide	NA	NA	2
NA	NA	NA	NA	NA	NA	NA	NA	0317956-0000	NA	0317956-0000	NA	NA	2
NA	NA	NA	NA	NA	NA	NA	NA	tamoxifen	NA	NA	tamoxifen	NA	2
NA	NA	NA	NA	NA	NA	NA	NA	NA	xylometazoline	xylometazoline	NA	NA	2
NA	NA	NA	NA	NA	NA	NA	NA	NA	pyrithyldione	pyrithyldione	NA	NA	2
NA	NA	NA	NA	NA	NA	NA	NA	NA	protoveratrine A	protoveratrine A	NA	NA	2
NA	NA	NA	NA	NA	NA	NA	NA	NA	buflomedil	NA	NA	buflomedil	2
NA	NA	NA	NA	NA	NA	NA	NA	NA	dihydrostreptomycin	dihydrostreptomycin	NA	NA	2
NA	NA	NA	NA	NA	NA	NA	NA	NA	NA	prenylamine	NA	prenylamine	2
NA	NA	NA	NA	NA	NA	NA	NA	NA	NA	mephentermine	mephentermine	NA	2
NA	NA	NA	NA	NA	NA	NA	NA	NA	NA	alvespimycin	NA	alvespimycin	2
NA	NA	NA	NA	NA	NA	NA	NA	NA	NA	suloctidil	NA	suloctidil	2
NA	NA	NA	NA	NA	NA	NA	NA	NA	NA	NA	BW-B70C	BW-B70C	2
ciclosporin	NA	NA	NA	NA	NA	NA	NA	NA	NA	NA	NA	NA	1
NA	5194442	NA	NA	NA	NA	NA	NA	NA	NA	NA	NA	NA	1
NA	trimipramine	NA	NA	NA	NA	NA	NA	NA	NA	NA	NA	NA	1
NA	fenoprofen	NA	NA	NA	NA	NA	NA	NA	NA	NA	NA	NA	1
NA	domperidone	NA	NA	NA	NA	NA	NA	NA	NA	NA	NA	NA	1
NA	0173570-0000	NA	NA	NA	NA	NA	NA	NA	NA	NA	NA	NA	1
NA	lomustine	NA	NA	NA	NA	NA	NA	NA	NA	NA	NA	NA	1
NA	5182598	NA	NA	NA	NA	NA	NA	NA	NA	NA	NA	NA	1
NA	tyrphostin AG-825	NA	NA	NA	NA	NA	NA	NA	NA	NA	NA	NA	1
NA	equilin	NA	NA	NA	NA	NA	NA	NA	NA	NA	NA	NA	1
NA	alexidine	NA	NA	NA	NA	NA	NA	NA	NA	NA	NA	NA	1
NA	amoxicillin	NA	NA	NA	NA	NA	NA	NA	NA	NA	NA	NA	1
NA	geldanamycin	NA	NA	NA	NA	NA	NA	NA	NA	NA	NA	NA	1
NA	profenamine	NA	NA	NA	NA	NA	NA	NA	NA	NA	NA	NA	1
NA	erythromycin	NA	NA	NA	NA	NA	NA	NA	NA	NA	NA	NA	1
NA	NA	ticarcillin	NA	NA	NA	NA	NA	NA	NA	NA	NA	NA	1
NA	NA	mefloquine	NA	NA	NA	NA	NA	NA	NA	NA	NA	NA	1
NA	NA	oxamniquine	NA	NA	NA	NA	NA	NA	NA	NA	NA	NA	1
NA	NA	metixene	NA	NA	NA	NA	NA	NA	NA	NA	NA	NA	1
NA	NA	nimesulide	NA	NA	NA	NA	NA	NA	NA	NA	NA	NA	1
NA	NA	ethambutol	NA	NA	NA	NA	NA	NA	NA	NA	NA	NA	1
NA	NA	NA	docosahexaenoic acid ethyl ester	NA	NA	NA	NA	NA	NA	NA	NA	NA	1
NA	NA	NA	betahistine	NA	NA	NA	NA	NA	NA	NA	NA	NA	1
NA	NA	NA	moxisylyte	NA	NA	NA	NA	NA	NA	NA	NA	NA	1
NA	NA	NA	bretylium tosilate	NA	NA	NA	NA	NA	NA	NA	NA	NA	1
NA	NA	NA	NA	fasudil	NA	NA	NA	NA	NA	NA	NA	NA	1
NA	NA	NA	NA	NA	mepyramine	NA	NA	NA	NA	NA	NA	NA	1
NA	NA	NA	NA	NA	monensin	NA	NA	NA	NA	NA	NA	NA	1
NA	NA	NA	NA	NA	CP-944629	NA	NA	NA	NA	NA	NA	NA	1
NA	NA	NA	NA	NA	methoxamine	NA	NA	NA	NA	NA	NA	NA	1
NA	NA	NA	NA	NA	NA	torasemide	NA	NA	NA	NA	NA	NA	1
NA	NA	NA	NA	NA	NA	isradipine	NA	NA	NA	NA	NA	NA	1
NA	NA	NA	NA	NA	NA	triamcinolone	NA	NA	NA	NA	NA	NA	1
NA	NA	NA	NA	NA	NA	NA	5253409	NA	NA	NA	NA	NA	1
NA	NA	NA	NA	NA	NA	NA	cortisone	NA	NA	NA	NA	NA	1
NA	NA	NA	NA	NA	NA	NA	sulfafurazole	NA	NA	NA	NA	NA	1
NA	NA	NA	NA	NA	NA	NA	colforsin	NA	NA	NA	NA	NA	1
NA	NA	NA	NA	NA	NA	NA	6-azathymine	NA	NA	NA	NA	NA	1
NA	NA	NA	NA	NA	NA	NA	3-hydroxy-DL-kynurenine	NA	NA	NA	NA	NA	1
NA	NA	NA	NA	NA	NA	NA	CP-863187	NA	NA	NA	NA	NA	1
NA	NA	NA	NA	NA	NA	NA	PNU-0293363	NA	NA	NA	NA	NA	1
NA	NA	NA	NA	NA	NA	NA	cefalexin	NA	NA	NA	NA	NA	1
NA	NA	NA	NA	NA	NA	NA	ronidazole	NA	NA	NA	NA	NA	1
NA	NA	NA	NA	NA	NA	NA	fluvastatin	NA	NA	NA	NA	NA	1
NA	NA	NA	NA	NA	NA	NA	hexestrol	NA	NA	NA	NA	NA	1
NA	NA	NA	NA	NA	NA	NA	methyldopate	NA	NA	NA	NA	NA	1
NA	NA	NA	NA	NA	NA	NA	solanine	NA	NA	NA	NA	NA	1
NA	NA	NA	NA	NA	NA	NA	doxazosin	NA	NA	NA	NA	NA	1
NA	NA	NA	NA	NA	NA	NA	sulpiride	NA	NA	NA	NA	NA	1
NA	NA	NA	NA	NA	NA	NA	lorglumide	NA	NA	NA	NA	NA	1
NA	NA	NA	NA	NA	NA	NA	phenformin	NA	NA	NA	NA	NA	1
NA	NA	NA	NA	NA	NA	NA	propantheline bromide	NA	NA	NA	NA	NA	1
NA	NA	NA	NA	NA	NA	NA	clofazimine	NA	NA	NA	NA	NA	1
NA	NA	NA	NA	NA	NA	NA	guanethidine	NA	NA	NA	NA	NA	1
NA	NA	NA	NA	NA	NA	NA	chloropyramine	NA	NA	NA	NA	NA	1
NA	NA	NA	NA	NA	NA	NA	lasalocid	NA	NA	NA	NA	NA	1
NA	NA	NA	NA	NA	NA	NA	fenbufen	NA	NA	NA	NA	NA	1
NA	NA	NA	NA	NA	NA	NA	acebutolol	NA	NA	NA	NA	NA	1
NA	NA	NA	NA	NA	NA	NA	niridazole	NA	NA	NA	NA	NA	1
NA	NA	NA	NA	NA	NA	NA	amylocaine	NA	NA	NA	NA	NA	1
NA	NA	NA	NA	NA	NA	NA	fluorocurarine	NA	NA	NA	NA	NA	1
NA	NA	NA	NA	NA	NA	NA	NA	lovastatin	NA	NA	NA	NA	1
NA	NA	NA	NA	NA	NA	NA	NA	pyrimethamine	NA	NA	NA	NA	1
NA	NA	NA	NA	NA	NA	NA	NA	idazoxan	NA	NA	NA	NA	1
NA	NA	NA	NA	NA	NA	NA	NA	dexibuprofen	NA	NA	NA	NA	1
NA	NA	NA	NA	NA	NA	NA	NA	ursolic acid	NA	NA	NA	NA	1
NA	NA	NA	NA	NA	NA	NA	NA	loxapine	NA	NA	NA	NA	1
NA	NA	NA	NA	NA	NA	NA	NA	trihexyphenidyl	NA	NA	NA	NA	1
NA	NA	NA	NA	NA	NA	NA	NA	AG-012559	NA	NA	NA	NA	1
NA	NA	NA	NA	NA	NA	NA	NA	NA	furazolidone	NA	NA	NA	1
NA	NA	NA	NA	NA	NA	NA	NA	NA	quipazine	NA	NA	NA	1
NA	NA	NA	NA	NA	NA	NA	NA	NA	Prestwick-559	NA	NA	NA	1
NA	NA	NA	NA	NA	NA	NA	NA	NA	vanoxerine	NA	NA	NA	1
NA	NA	NA	NA	NA	NA	NA	NA	NA	metitepine	NA	NA	NA	1
NA	NA	NA	NA	NA	NA	NA	NA	NA	naloxone	NA	NA	NA	1
NA	NA	NA	NA	NA	NA	NA	NA	NA	pargyline	NA	NA	NA	1
NA	NA	NA	NA	NA	NA	NA	NA	NA	nitrofurantoin	NA	NA	NA	1
NA	NA	NA	NA	NA	NA	NA	NA	NA	5186223	NA	NA	NA	1
NA	NA	NA	NA	NA	NA	NA	NA	NA	etamsylate	NA	NA	NA	1
NA	NA	NA	NA	NA	NA	NA	NA	NA	NA	piperidolate	NA	NA	1
NA	NA	NA	NA	NA	NA	NA	NA	NA	NA	etofenamate	NA	NA	1
NA	NA	NA	NA	NA	NA	NA	NA	NA	NA	nordihydroguaiaretic acid	NA	NA	1
NA	NA	NA	NA	NA	NA	NA	NA	NA	NA	metaraminol	NA	NA	1
NA	NA	NA	NA	NA	NA	NA	NA	NA	NA	Prestwick-665	NA	NA	1
NA	NA	NA	NA	NA	NA	NA	NA	NA	NA	BCB000038	NA	NA	1
NA	NA	NA	NA	NA	NA	NA	NA	NA	NA	hydrastine hydrochloride	NA	NA	1
NA	NA	NA	NA	NA	NA	NA	NA	NA	NA	SB-202190	NA	NA	1
NA	NA	NA	NA	NA	NA	NA	NA	NA	NA	benzylpenicillin	NA	NA	1
NA	NA	NA	NA	NA	NA	NA	NA	NA	NA	6-benzylaminopurine	NA	NA	1
NA	NA	NA	NA	NA	NA	NA	NA	NA	NA	NA	oxybutynin	NA	1
NA	NA	NA	NA	NA	NA	NA	NA	NA	NA	NA	ouabain	NA	1
NA	NA	NA	NA	NA	NA	NA	NA	NA	NA	NA	imipramine	NA	1
NA	NA	NA	NA	NA	NA	NA	NA	NA	NA	NA	NA	diprophylline	1
NA	NA	NA	NA	NA	NA	NA	NA	NA	NA	NA	NA	amrinone	1
NA	NA	NA	NA	NA	NA	NA	NA	NA	NA	NA	NA	sulfadiazine	1
NA	NA	NA	NA	NA	NA	NA	NA	NA	NA	NA	NA	LM-1685	1

## Sheet: GSE71181_DrugAnnotation
Master Regulators Connectivity Map Drug Candidates Expanded Drug Annotation
MRCMp_CommonMR	MRCMap_SurvivalMR	MRCMap_ConsensusMR	Presence Count	keggID	Description	ATClevel1	ATClevel2	ATClevel3	CAS	PUBCHEM
valproic acid	valproic acid	valproic acid	3	dr:D00399	Valproic acid (USP); Depakene (TN)	N=NERVOUS_SYSTEM	N03=ANTIEPILEPTICS	N03A=ANTIEPILEPTICS	99-66-1	7847465
verapamil	verapamil	verapamil	3	dr:D02356	Verapamil (USAN/INN)	C=CARDIOVASCULAR_SYSTEM	C08=CALCIUM_CHANNEL_BLOCKERS	C08D=SELECTIVE_CALCIUM_CHANNEL_BLOCKERS_WITH_DIRECT_CARDIAC_EFFECTS	52-53-9	7849415
deptropine	deptropine	deptropine	3	dr:D07404	Deptropine (INN)	R=RESPIRATORY_SYSTEM	R06=ANTIHISTAMINES_FOR_SYSTEMIC_USE	R06A=ANTIHISTAMINES_FOR_SYSTEMIC_USE	604-51-3	51091740
antimycin A	antimycin A	antimycin A	3	NA	NA	NA	NA	NA	NA	NA
azacyclonol	azacyclonol	azacyclonol	3	NA	NA	NA	NA	NA	NA	NA
promazine	promazine	promazine	3	dr:D08430	Promazine (INN); Combelen [veterinary] (TN)	N=NERVOUS_SYSTEM	N05=PSYCHOLEPTICS	N05A=ANTIPSYCHOTICS	58-40-2	96025116
methotrexate	methotrexate	methotrexate	3	dr:D00142	Methotrexate (JP17/USP/INN); Otrexup (TN); Xatmep (TN)	L=ANTINEOPLASTIC_AND_IMMUNOMODULATING_AGENTS	L01=ANTINEOPLASTIC_AGENTS	L01B=ANTIMETABOLITES	59-05-2	7847210
5109870	5109870	5109870	3	NA	NA	NA	NA	NA	NA	NA
prochlorperazine	NA	prochlorperazine	2	dr:D00493	Prochlorperazine (JAN/USP/INN); Compro (TN)	N=NERVOUS_SYSTEM	N05=PSYCHOLEPTICS	N05A=ANTIPSYCHOTICS	58-38-8	7847559
ajmaline	NA	ajmaline	2	dr:D00199	Ajmaline (JP17); Ajimalin (TN)	C=CARDIOVASCULAR_SYSTEM	C01=CARDIAC_THERAPY	C01B=ANTIARRHYTHMICS,_CLASS_I_AND_III	4360-12-7	7847267
metoprolol	NA	metoprolol	2	dr:D02358	Metoprolol (USAN/INN)	C=CARDIOVASCULAR_SYSTEM	C07=BETA_BLOCKING_AGENTS	C07A=BETA_BLOCKING_AGENTS	51384-51-1	7849417
trifluoperazine	NA	trifluoperazine	2	dr:D01448	Trifluoperazine maleate (JAN); Trifluoperazine (TN)	N=NERVOUS_SYSTEM	N05=PSYCHOLEPTICS	N05A=ANTIPSYCHOTICS	605-75-4	7848511
clomifene	NA	clomifene	2	dr:D07726	Clomifene (INN); Clomiphene; Clomifene (TN)	G=GENITO_URINARY_SYSTEM_AND_SEX_HORMONES	G03=SEX_HORMONES_AND_MODULATORS_OF_THE_GENITAL_SYSTEM	G03G=GONADOTROPINS_AND_OTHER_OVULATION_STIMULANTS	911-45-5	51092022
napelline	NA	napelline	2	NA	NA	NA	NA	NA	NA	NA
protriptyline	NA	protriptyline	2	dr:D08447	Protriptyline (INN)	N=NERVOUS_SYSTEM	N06=PSYCHOANALEPTICS	N06A=ANTIDEPRESSANTS	438-60-8	96025133
sulfapyridine	NA	sulfapyridine	2	dr:D02434	Sulfapyridine (USP/INN); Sulfapyridine (TN)	J=ANTIINFECTIVES_FOR_SYSTEMIC_USE	J01=ANTIBACTERIALS_FOR_SYSTEMIC_USE	J01E=SULFONAMIDES_AND_TRIMETHOPRIM	144-83-2	7849492
chlortetracycline	NA	chlortetracycline	2	dr:D07689	Chlortetracycline (INN); Aureomycin (TN)	A=ALIMENTARY_TRACT_AND_METABOLISM	A01=STOMATOLOGICAL_PREPARATIONS	A01A=STOMATOLOGICAL_PREPARATIONS	57-62-5	51091990
latamoxef	NA	latamoxef	2	dr:D08109	Latamoxef (INN); LMOX	J=ANTIINFECTIVES_FOR_SYSTEMIC_USE	J01=ANTIBACTERIALS_FOR_SYSTEMIC_USE	J01D=OTHER_BETA-LACTAM_ANTIBACTERIALS	64952-97-2	96024799
acepromazine	acepromazine	NA	2	dr:D07065	Acepromazine (INN); Concentrat vo34 (TN)	N=NERVOUS_SYSTEM	N05=PSYCHOLEPTICS	N05A=ANTIPSYCHOTICS	61-00-7	51091407
ampyrone	NA	ampyrone	2	NA	NA	NA	NA	NA	NA	NA
trifluridine	NA	trifluridine	2	dr:D00391	Trifluridine (JAN/USP/INN); Viroptic (TN)	S=SENSORY_ORGANS	S01=OPHTHALMOLOGICALS	S01A=ANTIINFECTIVES	70-00-8	7847457
trichostatin A	NA	trichostatin A	2	NA	NA	NA	NA	NA	NA	NA
danazol	NA	danazol	2	dr:D00289	Danazol (JP17/USP/INN); Danocrine (TN)	G=GENITO_URINARY_SYSTEM_AND_SEX_HORMONES	G03=SEX_HORMONES_AND_MODULATORS_OF_THE_GENITAL_SYSTEM	G03X=OTHER_SEX_HORMONES_AND_MODULATORS_OF_THE_GENITAL_SYSTEM	17230-88-5	7847355
monobenzone	NA	monobenzone	2	dr:D05072	Monobenzone (USP/INN); Benoquin (TN)	D=DERMATOLOGICALS	D11=OTHER_DERMATOLOGICAL_PREPARATIONS	D11A=OTHER_DERMATOLOGICAL_PREPARATIONS	103-16-2	47206799
clindamycin	NA	clindamycin	2	dr:D00277	Clindamycin (USAN/INN); CLDM; Cleocin (TN)	D=DERMATOLOGICALS	D10=ANTI-ACNE_PREPARATIONS	D10A=ANTI-ACNE_PREPARATIONS_FOR_TOPICAL_USE	18323-44-9	7847343
idoxuridine	NA	idoxuridine	2	dr:D00342	Idoxuridine (JP17/USP/INN); Dendrid (TN); Herplex (TN)	D=DERMATOLOGICALS	D06=ANTIBIOTICS_AND_CHEMOTHERAPEUTICS_FOR_DERMATOLOGICAL_USE	D06B=CHEMOTHERAPEUTICS_FOR_TOPICAL_USE	54-42-2	7847408
thioridazine	NA	thioridazine	2	dr:D00373	Thioridazine (USP/INN); Mellaril-S (TN)	N=NERVOUS_SYSTEM	N05=PSYCHOLEPTICS	N05A=ANTIPSYCHOTICS	50-52-2	7847439
Vorinostat	NA	Vorinostat	2	dr:D06320	Vorinostat (JAN/USAN); Zolinza (TN)	L=ANTINEOPLASTIC_AND_IMMUNOMODULATING_AGENTS	L01=ANTINEOPLASTIC_AGENTS	L01X=OTHER_ANTINEOPLASTIC_AGENTS	149647-78-9	47207977
lobeline	NA	lobeline	2	dr:D02364	Lobeline (INN)	NA	NA	NA	90-69-7	7849423
rifabutin	NA	rifabutin	2	dr:D00424	Rifabutin (JAN/USP/INN); Mycobutin (TN)	J=ANTIINFECTIVES_FOR_SYSTEMIC_USE	J04=ANTIMYCOBACTERIALS	J04A=DRUGS_FOR_TREATMENT_OF_TUBERCULOSIS	72559-06-9	7847490
fluspirilene	NA	fluspirilene	2	dr:D02629	Fluspirilene (USAN/INN); Imap (TN)	N=NERVOUS_SYSTEM	N05=PSYCHOLEPTICS	N05A=ANTIPSYCHOTICS	1841-19-6	17396799
glibenclamide	NA	glibenclamide	2	dr:D00336	Glyburide (USP); Glibenclamide (JP17/INN); Diabeta (TN); Glynase (TN); Micronase (TN)	A=ALIMENTARY_TRACT_AND_METABOLISM	A10=DRUGS_USED_IN_DIABETES	A10B=BLOOD_GLUCOSE_LOWERING_DRUGS,_EXCL._INSULINS	10238-21-8	7847402
perhexiline	NA	perhexiline	2	dr:D08340	Perhexiline (INN)	C=CARDIOVASCULAR_SYSTEM	C08=CALCIUM_CHANNEL_BLOCKERS	C08E=NON-SELECTIVE_CALCIUM_CHANNEL_BLOCKERS	6621-47-2	96025027
vidarabine	NA	vidarabine	2	dr:D00406	Vidarabine (USP); Vidarabine monohydrate; Vira-A (TN)	J=ANTIINFECTIVES_FOR_SYSTEMIC_USE	J05=ANTIVIRALS_FOR_SYSTEMIC_USE	J05A=DIRECT_ACTING_ANTIVIRALS	24356-66-9	7847472
pentamidine	NA	pentamidine	2	dr:D08333	Pentamidine (INN); Lomidine (TN)	NA	NA	NA	100-33-4	96025020
NA	butoconazole	butoconazole	2	dr:D07598	Butoconazole (INN); Gynofort (TN)	G=GENITO_URINARY_SYSTEM_AND_SEX_HORMONES	G01=GYNECOLOGICAL_ANTIINFECTIVES_AND_ANTISEPTICS	G01A=ANTIINFECTIVES_AND_ANTISEPTICS,_EXCL._COMBINATIONS_WITH_CORTICOSTEROIDS	64872-76-0	51091909
NA	capsaicin	capsaicin	2	dr:D00250	Capsaicin (JAN/USP); Zostrix (TN)	M=MUSCULO-SKELETAL_SYSTEM	M02=TOPICAL_PRODUCTS_FOR_JOINT_AND_MUSCULAR_PAIN	M02A=TOPICAL_PRODUCTS_FOR_JOINT_AND_MUSCULAR_PAIN	404-86-4	7847316
loperamide	NA	NA	1	dr:D08144	Loperamide (INN); Diamide (TN)	A=ALIMENTARY_TRACT_AND_METABOLISM	A07=ANTIDIARRHEALS,_INTESTINAL_ANTIINFLAMMATORY/ANTIINFECTIVE_AGENTS	A07D=ANTIPROPULSIVES	53179-11-6	96024834
tonzonium bromide	NA	NA	1	dr:D02140	Thonzonium bromide (USAN); Tonzonium bromide (INN); Thonzide (TN)	NA	NA	NA	553-08-2	7849201
chlorzoxazone	NA	NA	1	dr:D00771	Chlorzoxazone (JAN/USP/INN); Paraflex (TN)	M=MUSCULO-SKELETAL_SYSTEM	M03=MUSCLE_RELAXANTS	M03B=MUSCLE_RELAXANTS,_CENTRALLY_ACTING_AGENTS	95-25-0	7847836
wortmannin	NA	NA	1	NA	NA	NA	NA	NA	NA	NA
norcyclobenzaprine	NA	NA	1	NA	NA	NA	NA	NA	NA	NA
fluphenazine	NA	NA	1	dr:D07977	Fluphenazine (INN); Moditen (TN)	N=NERVOUS_SYSTEM	N05=PSYCHOLEPTICS	N05A=ANTIPSYCHOTICS	69-23-8	96024672
cloperastine	NA	NA	1	dr:D03557	Cloperastine (INN)	R=RESPIRATORY_SYSTEM	R05=COUGH_AND_COLD_PREPARATIONS	R05D=COUGH_SUPPRESSANTS,_EXCL._COMBINATIONS_WITH_EXPECTORANTS	3703-76-2	17397677
etacrynic acid	NA	NA	1	dr:D00313	Ethacrynic acid (USP); Etacrynic acid (JP17/INN)	C=CARDIOVASCULAR_SYSTEM	C03=DIURETICS	C03C=HIGH-CEILING_DIURETICS	58-54-8	7847379
Prestwick-1083	NA	NA	1	NA	NA	NA	NA	NA	NA	NA
flunixin	NA	NA	1	dr:D04215	Flunixin (USAN/INN)	NA	NA	NA	38677-85-9	47206161
chlorpromazine	NA	NA	1	dr:D00270	Chlorpromazine (USP/INN); Thorazine (TN)	N=NERVOUS_SYSTEM	N05=PSYCHOLEPTICS	N05A=ANTIPSYCHOTICS	50-53-3	7847336
perphenazine	NA	NA	1	dr:D00503	Perphenazine (JP17/USP/INN); Trilafon (TN)	N=NERVOUS_SYSTEM	N05=PSYCHOLEPTICS	N05A=ANTIPSYCHOTICS	58-39-9	7847569
xylometazoline	NA	NA	1	dr:D08684	Xylometazoline (INN); Balminil (TN)	R=RESPIRATORY_SYSTEM	R01=NASAL_PREPARATIONS	R01A=DECONGESTANTS_AND_OTHER_NASAL_PREPARATIONS_FOR_TOPICAL_USE	526-36-3	96025367
spiperone	NA	NA	1	dr:D01051	Spiperone (JAN/USAN); Spiropitan (TN)	NA	NA	NA	749-02-0	7848114
0297417-0002B	NA	NA	1	NA	NA	NA	NA	NA	NA	NA
cefalotin	NA	NA	1	dr:D07635	Cefalotin (BAN); Cephalothin; CET; Cefalotina fabra (TN)	J=ANTIINFECTIVES_FOR_SYSTEMIC_USE	J01=ANTIBACTERIALS_FOR_SYSTEMIC_USE	J01D=OTHER_BETA-LACTAM_ANTIBACTERIALS	153-61-7	51091939
resveratrol	NA	NA	1	NA	NA	NA	NA	NA	NA	NA
niclosamide	NA	NA	1	dr:D00436	Niclosamide (USAN/INN); Niclocide (TN)	P=ANTIPARASITIC_PRODUCTS,_INSECTICIDES_AND_REPELLENTS	P02=ANTHELMINTICS	P02D=ANTICESTODALS	50-65-7	7847502
colecalciferol	NA	NA	1	dr:D00188	Cholecalciferol (JP17/USP); Colecalciferol (INN); Vitamin D3; Delta-D (TN)	A=ALIMENTARY_TRACT_AND_METABOLISM	A11=VITAMINS	A11C=VITAMIN_A_AND_D,_INCL._COMBINATIONS_OF_THE_TWO	67-97-0	7847256
pyrvinium	NA	NA	1	NA	NA	NA	NA	NA	NA	NA
raloxifene	NA	NA	1	dr:D08465	Raloxifene (INN); Eviden (TN); Raxeto (TN)	G=GENITO_URINARY_SYSTEM_AND_SEX_HORMONES	G03=SEX_HORMONES_AND_MODULATORS_OF_THE_GENITAL_SYSTEM	G03X=OTHER_SEX_HORMONES_AND_MODULATORS_OF_THE_GENITAL_SYSTEM	84449-90-1	96025151
prenylamine	NA	NA	1	dr:D02383	Prenylamine (USAN/INN)	C=CARDIOVASCULAR_SYSTEM	C01=CARDIAC_THERAPY	C01D=VASODILATORS_USED_IN_CARDIAC_DISEASES	390-64-7	7849442
NA	SC-58125	NA	1	NA	NA	NA	NA	NA	NA	NA
NA	metyrapone	NA	1	dr:D00410	Metyrapone (JP17/USP/INN); Metopirone (TN)	V=VARIOUS	V04=DIAGNOSTIC_AGENTS	V04C=OTHER_DIAGNOSTIC_AGENTS	54-36-4	7847476
NA	tolazamide	NA	1	dr:D00379	Tolazamide (JP17/USP/INN); Tolinase (TN)	A=ALIMENTARY_TRACT_AND_METABOLISM	A10=DRUGS_USED_IN_DIABETES	A10B=BLOOD_GLUCOSE_LOWERING_DRUGS,_EXCL._INSULINS	1156-19-0	7847445
NA	clioquinol	NA	1	dr:D03538	Clioquinol (USP/INN)	D=DERMATOLOGICALS	D08=ANTISEPTICS_AND_DISINFECTANTS	D08A=ANTISEPTICS_AND_DISINFECTANTS	130-26-7	47205849
NA	chlorprothixene	NA	1	dr:D00790	Chlorprothixene (JAN/USAN/INN); Taractan (TN)	N=NERVOUS_SYSTEM	N05=PSYCHOLEPTICS	N05A=ANTIPSYCHOTICS	113-59-7	7847855
NA	azacitidine	NA	1	dr:D03021	Azacitidine (JAN/USAN/INN); Vidaza (TN)	L=ANTINEOPLASTIC_AND_IMMUNOMODULATING_AGENTS	L01=ANTINEOPLASTIC_AGENTS	L01B=ANTIMETABOLITES	320-67-2	17397176
NA	hycanthone	NA	1	dr:D00541	Hycanthone (USAN/INN)	NA	NA	NA	3105-97-3	7847607
NA	NA	8-azaguanine	1	NA	NA	NA	NA	NA	NA	NA
NA	NA	HC toxin	1	NA	NA	NA	NA	NA	NA	NA
NA	NA	propafenone	1	dr:D08435	Propafenone (INN); Propafenon hexal (TN)	C=CARDIOVASCULAR_SYSTEM	C01=CARDIAC_THERAPY	C01B=ANTIARRHYTHMICS,_CLASS_I_AND_III	54063-53-5	96025121
NA	NA	piperlongumine	1	NA	NA	NA	NA	NA	NA	NA
NA	NA	ionomycin	1	NA	NA	NA	NA	NA	NA	NA
NA	NA	trimethylcolchicinic acid	1	NA	NA	NA	NA	NA	NA	NA
NA	NA	lysergol	1	NA	NA	NA	NA	NA	NA	NA
