# Supplementary material for: Integrated transcriptomics reveals master regulators of lung adenocarcinoma and novel repositioning of drug candidates
Source: Cancer Med. 2019 Sep 10;8(15):6717–29. doi: 10.1002/cam4.2493 (PMC6825976; doi:10.1002/cam4.2493)
Supplement: Supplementary file 8 [file CAM4-8-6717-s008.xlsx]

## Sheet: TN1_GSE23546
Master Regulor Subnetwork Node Information
Gene Symbol	Regulon Size	Node Degree	Node Betweeness
AR	115	3	0
ARNTL2	129	9	14
ATOH8	154	12	9
DACH1	79	3	8
EPAS1	164	12	30
ERG	125	7	7
ETV5	55	4	0
FOXA2	159	7	7
FOXM1	100	4	0
HOXA4	73	7	14
NKX2-1	101	3	0
NR2F1	57	7	7
RXRG	73	10	14
SMAD6	57	6	0
TAL1	101	6	8
TBX4	88	9	31
TEAD2	54	9	6
UHRF1	108	7	9
ZNF367	51	3	0
Master Regulor Subnetwork Edge Information
from	to	JaccardCoefficient
ZNF367	ARNTL2	0.0778443
ZNF367	FOXM1	0.179688
ZNF367	UHRF1	0.111888
HOXA4	ATOH8	0.0365297
HOXA4	TEAD2	0.0325203
HOXA4	SMAD6	0.04
HOXA4	RXRG	0.057971
HOXA4	NR2F1	0.0483871
HOXA4	ERG	0.0645161
HOXA4	UHRF1	0.0284091
EPAS1	ATOH8	0.123675
EPAS1	TEAD2	0.0531401
EPAS1	SMAD6	0.08867
EPAS1	ARNTL2	0.114068
EPAS1	FOXA2	0.0286624
EPAS1	TBX4	0.0413223
EPAS1	RXRG	0.0723982
EPAS1	DACH1	0.0253165
EPAS1	ERG	0.0433213
EPAS1	TAL1	0.0728745
EPAS1	FOXM1	0.03125
EPAS1	ETV5	0.057971
ATOH8	TEAD2	0.0721649
ATOH8	SMAD6	0.0876289
ATOH8	ARNTL2	0.0719697
ATOH8	FOXA2	0.142336
ATOH8	TBX4	0.0297872
ATOH8	RXRG	0.0913462
ATOH8	NR2F1	0.0497512
ATOH8	ERG	0.0449438
ATOH8	TAL1	0.0805085
ATOH8	UHRF1	0.0650407
TEAD2	SMAD6	0.0990099
TEAD2	TBX4	0.109375
TEAD2	RXRG	0.0948276
TEAD2	NR2F1	0.0471698
TEAD2	ERG	0.0346821
TEAD2	TAL1	0.0402685
SMAD6	RXRG	0.0483871
SMAD6	TAL1	0.104895
NKX2-1	FOXA2	0.0833333
NKX2-1	TBX4	0.0327869
NKX2-1	ETV5	0.0469799
ARNTL2	TBX4	0.0742574
ARNTL2	RXRG	0.0466321
ARNTL2	NR2F1	0.0449438
ARNTL2	FOXM1	0.11165
ARNTL2	UHRF1	0.0440529
ARNTL2	AR	0.0338983
FOXA2	RXRG	0.0403587
FOXA2	ERG	0.0364964
FOXA2	UHRF1	0.0722892
FOXA2	ETV5	0.038835
TBX4	RXRG	0.0662252
TBX4	NR2F1	0.0583942
TBX4	AR	0.0463918
TBX4	ETV5	0.0437956
RXRG	NR2F1	0.04
RXRG	ERG	0.0366492
NR2F1	AR	0.0361446
DACH1	ERG	0.0515464
DACH1	TAL1	0.0285714
TAL1	UHRF1	0.039801
FOXM1	UHRF1	0.175141

## Sheet: TN2_GSE71181
Master Regulor Subnetwork Node Information
Gene Symbol	Regulon Size	Node Degree	Node Betweeness
ATOH8	150	6	18
DACH1	90	7	30
EPAS1	203	8	20
ETV5	96	2	3
FLI1	57	5	3
FOXA2	128	4	0
FOXM1	72	2	0
FOXO4	103	4	3
HEY1	68	5	8
HOXA4	70	3	8
MEIS2	117	6	2
MEOX1	196	4	2
PTTG1	148	6	33
SMAD6	108	5	5
TCF4	134	2	2
UHRF1	148	6	7
ZNF471	134	3	0
Master Regulor Subnetwork Edge Information
from	to	JaccardCoefficient
ATOH8	MEOX1	0.0613497
ATOH8	FOXA2	0.0530303
ATOH8	FOXO4	0.0368852
ATOH8	ETV5	0.0336134
ATOH8	DACH1	0.0300429
ATOH8	UHRF1	0.045614
MEOX1	FOXA2	0.0588235
MEOX1	EPAS1	0.0472441
MEOX1	UHRF1	0.075
FLI1	MEIS2	0.0481928
FLI1	EPAS1	0.0358566
FLI1	DACH1	0.0425532
FLI1	SMAD6	0.0714286
FLI1	HEY1	0.0504202
FOXA2	FOXO4	0.0547945
FOXA2	UHRF1	0.0337079
HOXA4	DACH1	0.025641
HOXA4	SMAD6	0.0409357
HOXA4	HEY1	0.037594
MEIS2	EPAS1	0.0958904
MEIS2	DACH1	0.0725389
MEIS2	TCF4	0.0458333
MEIS2	PTTG1	0.064257
MEIS2	ZNF471	0.0865801
EPAS1	DACH1	0.0577617
EPAS1	SMAD6	0.0506757
EPAS1	HEY1	0.0423077
EPAS1	TCF4	0.0369231
EPAS1	PTTG1	0.0572289
FOXO4	SMAD6	0.0343137
FOXO4	UHRF1	0.0546218
ETV5	HEY1	0.025
DACH1	PTTG1	0.0347826
DACH1	ZNF471	0.114428
SMAD6	HEY1	0.0538922
UHRF1	PTTG1	0.0313589
UHRF1	FOXM1	0.0945274
PTTG1	ZNF471	0.0722433
PTTG1	FOXM1	0.0377358

## Sheet: TN_OverlapSummaryStats
Summary Statistics of Regulatory Units Overlap Proportion Between TN1 and TN2
	RegulonOverlap_Full	RegulonOverlap_Size.50	RegulonOverlap_ConsensuMR
Min.	0	0	0.0633803
1st Qu.	0	0.0140845	0.0789474
Median	0	0.0357143	0.115502
Mean	0.023652	0.0647013	0.118009
3rd Qu.	0.0285714	0.0972973	0.132743
Max.	0.340153	0.340153	0.186207
